# Supplementary material for: Identification of Differentially Expressed Genes and Pathways for Abdominal Fat Deposition in Ovariectomized and Sham-Operated Chickens
Source: Genes (Basel). 2019 Feb 18;10(2):155. doi: 10.3390/genes10020155 (PMC6410310; doi:10.3390/genes10020155)
Supplement: Supplementary file 1 [file genes-10-00155-s001.zip]

Archive with 5 entries (4 files):
- Supplementary Materials/Table S1 The specific qRT-PCR premers in this study.xlsx
- Supplementary Materials/Table S2 The screened 1461 DEGs in the study.xlsx
- Supplementary Materials/Table S3 The enriched the GO terms based on 1461 DEGs.xlsx
- Supplementary Materials/Table S4 The 108 DEG related to lipid metabolism.xlsx
- Supplementary Materials/
