# Supplementary material for: Identification of Differentially Expressed Genes and Pathways for Abdominal Fat Deposition in Ovariectomized and Sham-Operated Chickens
Source: Genes (Basel). 2019 Feb 18;10(2):155. doi: 10.3390/genes10020155 (PMC6410310; doi:10.3390/genes10020155)
Supplement: Supplementary file 1 [file genes-10-00155-s001.zip › Supplementary Materials/Table S1 The specific qRT-PCR premers in this study.xlsx]

## Sheet: Sheet1
Gene	Sequence	Product size	Accession NO
MSMO1	F:5'-TTCGTACTTCTTGCTCTGCGT-3'	226bp	NM_001006438
	R:5'-CCACCTAGGCATCTCTTCCC-3'
HSD17B7	F:5'-AGACGGACAGACTGAACGG-3'	233bp	NM_001277507.1
	R:5'-TGTCAGGTCAGTGGCGTA-3'
LPL	F:5'-AGGAGAAGAGGCAGCAATA-3'	222bp	NM_205282
	R:5'-AAAGCCAGCAGCAGATAAG-3'
DGAT2	F:5'-AATGGGTCCTCACGTTCC-3'	237bp	XM_419374.6
	R:5'-TGGTGGTCAGCAGGTTGT-3'
ABCA1	F:5'-TCCTCTGGCTTAGACTTGA-3'	169bp	NM_204145.2
	R:5'-CTCGTAGTTGTATTCGGTAA-3'
CREB1	F:5'-CCAGACGACCCTCCTACA-3'	190bp	NM_204450.2
	R:5'-TGAATTGCTCCTCCTTGC-3'
DHCR24	F:5'-TGGAGAGCCCAAAACGAAACA-3'	116bp	NM_001031288.1
	R:5'-CGCGGGTCATGTAGCAATC-3'
PNPLA2	F:5'-ATGTTCCCTTTGGACTCCGC-3'	210bp	NM_001113291.1
	R:5'-TCAGAAGAGTGGCAGGCACTC-3'
CETP	F:5'-CATCGCTGCTGTCTGAATCC-3'	223bp	NM_001034814.2
	R:5'-CTCCACACCTTAGCCACAGA-3'
ESR1	F:5'-GGGAGGCTTCTTCTACAGA-3'	121 bp	NM_205183.2
	R:5'-AAGGCACTGACCATCTGT-3'
ACACA	F:5'-GAGGAGGGAAGGGAATTAGGAA-3'	129bp	XM_015295697.2
	R:5'-CCAAGTGGCGGGACTGTT-3'
PRLR	F:5'-CCTTCCACCAGTGCTTCAA-3'	175bp	NM_204854.1
	R:5'-AGGAGGCTGACTGTTAGGT-3'
β-actin	F:5'-GAGAAATTGTGCGTGACATCA-3'	152bp	NM_205518
	R:5'-CCTGAACCTCTCATTGCCA-3'
