# Supplementary material for: Identification of Differentially Expressed Genes and Pathways for Abdominal Fat Deposition in Ovariectomized and Sham-Operated Chickens
Source: Genes (Basel). 2019 Feb 18;10(2):155. doi: 10.3390/genes10020155 (PMC6410310; doi:10.3390/genes10020155)
Supplement: Supplementary file 1 [file genes-10-00155-s001.zip › Supplementary Materials/Table S2 The screened 1461 DEGs in the study.xlsx]

## Sheet: Additional file 1.1461 DEGs
Gene	logFC	FC	PValue	F-6_ctrl_RPKM	F-7_ctrl_RPKM	F-19_ctrl_RPKM	F-26_case_RPKM	F-31_case_RPKM	F-38_case_RPKM	GeneSymbol	GeneID
ENSGALG00000000019	-0.813418	0.569032	0.0112751	12.7708	9.32509	15.2169	5.81489	8.2305	6.50215	AAK1	-
ENSGALG00000000075	-0.682454	0.623104	0.012525	43.8697	28.5812	36.6955	20.1406	22.7865	22.4294	SCRIB	-
ENSGALG00000000081	1.84722	3.59807	0.0249768	0.437706	1.10874	0.358352	2.06359	4.07287	0.330789	IL4I1	417039
ENSGALG00000000098	-1.45623	0.364445	0.00144263	11.9451	31.0494	7.96392	3.80191	6.45487	7.199	ANTXR1	428199
ENSGALG00000000107	1.96372	3.90066	0.00918456	0.537472	0.396059	0.0800056	0.827408	0.82131	2.10478	TRIM7.1	417040
ENSGALG00000000141	0.876701	1.83617	0.0177732	1662.19	1738.95	1042.24	3329.99	3143.57	1196.73	BLB1	693256
ENSGALG00000000181	0.617746	1.53448	0.0353582	68.9553	73.0243	44.1026	113.663	85.3834	70.4221	TAP2	427728
ENSGALG00000000182	-1.53846	0.344254	0.00344916	35.5752	132.168	17.0609	19.5631	24.7843	14.5433	-	396106
ENSGALG00000000195	-1.12881	0.457292	0.00278484	6.45704	9.8754	7.84649	3.46971	4.16075	2.9156	SVCT2	419520
ENSGALG00000000208	-0.679729	0.624282	0.0473773	7.49518	6.43488	11.4061	4.60215	5.47272	5.29681	MCC	415603
ENSGALG00000000220	-0.591805	0.663512	0.0299708	6.23044	5.72966	5.7788	3.21009	4.7769	3.28912	APC	415607
ENSGALG00000000251	-1.46995	0.360994	0.041918	4.89011	26.6458	1.51245	3.09486	5.00148	2.87437	CD79B	419940
ENSGALG00000000271	-0.644467	0.639729	0.0476058	7.43462	9.30339	8.10633	4.66774	5.95092	4.5829	C2CD2L	428233
ENSGALG00000000296	-0.918789	0.528953	0.000929427	14.7256	14.6159	17.3047	5.92754	9.8324	8.03418	PCNX	426230
ENSGALG00000000311	-1.47822	0.358932	0.0263457	0.597651	1.10242	0.351292	0.153342	0.417049	0.115811	DOCK5	419527
ENSGALG00000000312	-1.09619	0.467751	8.18e-05	46.5588	61.5354	31.7403	18.2657	21.6502	22.0764	SIK2	-
ENSGALG00000000318	0.794384	1.73434	0.002311	556.612	443.193	413.448	779.226	810.095	750.64	CSRP1	396176
ENSGALG00000000336	-0.698866	0.616056	0.0275896	11.0003	10.3022	6.21747	4.48606	5.00837	6.61633	PPP1R12B	101749340
ENSGALG00000000362	-0.724552	0.605185	0.0139017	14.0932	12.7178	15.338	5.25441	10.196	9.19132	NAV1	430162
ENSGALG00000000368	-1.27251	0.41394	0.000644337	17.8699	22.4957	41.951	14.1456	11.3508	7.51977	GAS7	417305
ENSGALG00000000401	-1.16445	0.446133	0.00395413	4.27668	4.23551	4.5807	1.75731	2.2135	1.62817	RBM15	-
ENSGALG00000000419	0.624491	1.54167	0.0130888	119.077	97.9772	90.7029	152.37	151.815	148.87	HBXIP	419811
ENSGALG00000000453	-0.89558	0.537531	0.0012088	16.1444	19.2352	16.3521	8.20261	10.8794	7.47484	NUP160	431122
ENSGALG00000000476	-1.47027	0.360915	0.00696155	3.71523	11.855	4.53982	3.41456	1.59786	1.76006	LRRTM4	419539
ENSGALG00000000478	-0.837471	0.559624	0.03667	3.15902	1.98016	2.46575	0.813956	1.62858	1.65902	-	419951
ENSGALG00000000504	1.67131	3.18504	0.00569311	1.55428	1.16843	0.738867	5.55729	3.41123	1.40196	ETV7	-
ENSGALG00000000521	1.61192	3.05658	0.00924843	0.435315	0.588098	0.237596	1.28444	0.783992	1.59008	SPIRE2	415855
ENSGALG00000000525	-0.93427	0.523307	0.000300333	24.3991	20.9731	22.3779	9.94261	12.8156	11.2563	MAP3K3	419954
ENSGALG00000000530	-0.767842	0.587295	0.0226324	8.97308	8.40416	9.93911	4.06281	6.09594	5.29963	SLC45A1	100859866
ENSGALG00000000549	0.971012	1.96021	0.0153739	14.2561	10.7118	12.065	16.8914	26.7968	26.2687	-	415859
ENSGALG00000000560	-1.58957	0.332271	0.0119445	23.1602	242.388	29.102	33.4536	28.0419	29.0238	PI16	-
ENSGALG00000000584	-1.41232	0.375708	0.0147186	1.10947	5.81342	1.27165	0.764515	0.600493	1.5252	-	-
ENSGALG00000000607	1.03996	2.05618	0.049901	1.10512	3.07928	2.8274	4.99748	5.47331	3.4451	GPR37L1	421176
ENSGALG00000000608	-3.40919	0.0941308	0.00183467	3.79934	1.08578	0.0398787	0.299942	0.0389887	0.0736227	CDH1	415860
ENSGALG00000000636	-0.951285	0.517172	0.00267643	21.1223	25.3076	24.1237	10.446	15.9349	8.54012	MDM4	419823
ENSGALG00000000643	-0.894718	0.537853	0.0268472	6.33444	6.62661	6.86981	2.15293	4.47766	3.63698	ANKS3	769431
ENSGALG00000000644	0.848693	1.80087	0.00982276	23.3433	43.5365	55.4499	62.951	77.9747	72.4226	NFASC	419824
ENSGALG00000000667	0.992168	1.98917	0.0458606	3.13499	7.78232	2.92596	14.0441	3.41271	8.31593	EDN2	419559
ENSGALG00000000671	-1.05812	0.480256	0.000387672	14.4437	15.0787	13.6852	5.15908	9.53474	5.15117	NFAT5	415866
ENSGALG00000000701	-1.02736	0.490605	0.000289135	11.5769	11.7616	14.109	5.37054	7.55007	4.74446	ELK4	419832
ENSGALG00000000713	-0.93872	0.521696	0.000606362	9.06731	10.1831	10.0126	3.46525	5.14515	6.09773	ZFHX3	395682
ENSGALG00000000720	1.04619	2.06507	0.00234793	131.786	87.9541	119.94	305.284	235.829	127.889	-	419563
ENSGALG00000000725	-0.920092	0.528475	0.00467977	6.27007	6.42157	7.77387	3.00336	4.27859	3.13627	RFX7	431530
ENSGALG00000000755	-0.920245	0.528419	0.00716829	9.98491	12.0973	15.1667	5.65791	5.20346	8.18812	ACER3	419087
ENSGALG00000000761	-1.19015	0.438256	0.0402532	7.01136	17.3472	3.47084	2.25912	5.61212	3.51194	TSKU	419088
ENSGALG00000000775	0.653826	1.57333	0.031157	124.762	191.83	104.049	260.984	203.128	160.018	CTSS	425657
ENSGALG00000000830	-0.655928	0.634667	0.0282376	9.9231	6.8441	9.42106	5.3517	5.08971	5.55374	C11orf30	-
ENSGALG00000000866	0.659042	1.57903	0.0414737	26.5586	33.5704	44.7876	65.8786	33.8298	60.2803	SELENBP1	100857226
ENSGALG00000000886	1.17068	2.25117	0.0128425	2.56811	2.23036	3.10373	4.56531	4.40486	8.36396	CCDC113	-
ENSGALG00000000897	0.867307	1.82425	0.044705	2.44892	6.49366	6.52673	8.66293	7.75738	10.9075	LHFPL5	378916
ENSGALG00000000906	-1.63916	0.321043	0.00121663	2.98083	4.74612	3.35557	0.860403	1.15037	1.36772	RALGPS1	417089
ENSGALG00000000939	-1.33884	0.395338	0.00699759	7.01827	14.7448	2.232	2.15517	2.63926	4.07888	CDON	419710
ENSGALG00000000951	1.57127	2.97166	0.017077	16.3795	20.6036	2.32355	10.9827	55.6244	20.0497	CCL4	417465
ENSGALG00000000966	-0.947318	0.518596	0.0236763	3.34585	3.33484	1.66738	1.04975	1.5865	1.45668	NPHP4	419377
ENSGALG00000000983	-1.51358	0.350242	0.00623025	2.12554	4.10221	1.24299	0.727145	0.999208	0.71393	L3MBTL1	419115
ENSGALG00000001000	0.880615	1.84116	0.0140282	229.85	285.212	195.326	259.046	690.509	295.834	HSPA5	396487
ENSGALG00000001049	0.605619	1.52163	0.0476653	20.5906	19.0103	12.8222	21.7848	27.872	26.1954	-	395764
ENSGALG00000001071	0.896078	1.861	0.00696979	22.2915	21.2613	10.731	22.8932	25.6323	47.6663	ELN	396441
ENSGALG00000001084	-1.54633	0.342381	0.00115807	10.7516	5.56432	20.2987	1.94409	5.45292	4.9908	ATP8B3	428328
ENSGALG00000001157	-0.624909	0.648461	0.0282601	11.2138	11.6753	9.756	6.70616	5.82644	7.68874	DENND1A	417102
ENSGALG00000001162	0.88558	1.84751	0.000419202	52.3809	46.0419	43.2903	72.1158	91.526	87.1015	PHB	419980
ENSGALG00000001181	1.78465	3.44536	0.00183039	3.31124	5.03256	9.23724	29.0745	24.541	4.95849	KCNJ5	395925
ENSGALG00000001182	-0.827128	0.56365	0.00159971	23.1834	22.3293	20.4653	9.93007	14.2341	11.4295	NCOA6	419122
ENSGALG00000001192	-0.689219	0.620189	0.0230576	3.36423	2.93972	2.77461	1.31067	2.08414	2.00523	ARHGAP32	419724
ENSGALG00000001226	-0.790894	0.577986	0.00226797	8.76043	8.03666	6.71667	3.54468	4.54841	4.90278	ABCA2	426955
ENSGALG00000001229	-1.15955	0.447653	5.36e-05	22.1113	19.8023	28.205	9.6159	11.4105	9.26737	SKI	428181
ENSGALG00000001234	3.35417	10.226	0.00441538	0.069909	0.283335	2.34663	2.01789	25.5166	0.607573	CETP	415645
ENSGALG00000001239	-1.3319	0.397246	0.0166443	2.59053	1.9686	3.97665	0.841214	1.71716	0.734156	SLC26A2	427611
ENSGALG00000001246	-0.814378	0.568654	0.010498	12.169	8.56776	13.718	5.57202	6.59355	6.79127	PPARGC1B	416148
ENSGALG00000001253	-1.07248	0.475499	0.000436345	9.77809	12.7196	12.6373	4.6013	7.24568	4.17885	RC3H2	417109
ENSGALG00000001270	-1.03665	0.48746	0.0217226	3.68264	5.25154	3.20111	1.50479	1.67401	2.4395	PRKCZ	419399
ENSGALG00000001309	0.595474	1.51097	0.0423616	20.3259	22.2308	23.1728	34.5805	28.4336	32.301	SNF8	419990
ENSGALG00000001329	-0.947109	0.518671	0.000594422	28.0581	34.4512	26.3811	10.1466	17.2716	16.1582	EPB41	396493
ENSGALG00000001331	1.14917	2.21786	0.0122703	5.00722	10.327	20.1576	37.9259	15.2729	23.5108	ST14	419731
ENSGALG00000001341	-0.866117	0.548621	0.0265401	7.38694	7.96056	10.1028	3.48384	6.18617	3.80775	ZBTB44	-
ENSGALG00000001343	-1.27671	0.412735	0.0254674	0.856523	3.07468	1.26223	0.527428	0.587648	0.906224	LAMB3	428268
ENSGALG00000001347	-0.979522	0.507148	0.00916084	38.5727	21.2388	51.062	21.0278	19.9414	13.5041	LHX6	-
ENSGALG00000001355	0.67653	1.59829	0.00700071	42.1525	39.2181	35.3786	61.5584	60.5486	56.0319	NDUFA8	417112
ENSGALG00000001363	0.651582	1.57089	0.0365997	5.75062	6.8969	8.9357	13.6555	11.0847	7.84928	MYBBP1A	101747251
ENSGALG00000001381	0.592136	1.50748	0.0169023	45.7536	49.2487	39.7451	63.0256	61.3073	69.6489	ACTG1	415296
ENSGALG00000001386	-0.631475	0.645516	0.0146919	26.6618	28.5333	25.0772	13.5238	18.3709	17.7536	PI4KA	416767
ENSGALG00000001392	-1.10095	0.46621	0.0252581	10.8262	35.94	17.3261	14.5726	3.65786	9.9085	MMP23B	419407
ENSGALG00000001398	1.24743	2.37418	0.000131568	5.61159	5.03521	3.19997	13.3986	11.0952	6.47734	-	415302
ENSGALG00000001419	-0.881411	0.542836	0.00148467	31.4443	29.7953	41.5859	18.6525	19.0202	16.1301	DAB2IP	417117
ENSGALG00000001422	0.696793	1.6209	0.0211052	18.1121	17.9393	17.5775	38.3384	19.873	24.6459	RRP9	415888
ENSGALG00000001434	0.749292	1.68097	0.00291266	33.8245	35.6593	30.8432	55.66	52.8451	52.5229	STOM	417118
ENSGALG00000001467	-0.826209	0.56401	0.00416517	18.4122	23.8872	23.349	9.2982	15.9659	10.2888	ANKFY1	417494
ENSGALG00000001470	0.921235	1.89374	0.00454188	13.8426	14.4112	10.3593	29.6946	25.13	14.3078	STOML1	415303
ENSGALG00000001478	1.26303	2.39999	0.00260213	6.67018	7.8595	4.01898	15.2295	20.2763	6.34357	-	100857563
ENSGALG00000001493	-1.51999	0.348688	8.82e-06	18.8269	28.7745	19.5655	6.831	9.58979	5.84454	PPM1F	416772
ENSGALG00000001496	-1.66593	0.315142	0.0214612	8.13838	5.37785	5.21446	1.08944	2.26582	2.13928	-	-
ENSGALG00000001536	-0.846973	0.55595	0.0306054	7.89805	4.98787	7.79483	2.53998	2.87948	5.74396	-	-
ENSGALG00000001558	1.19751	2.29343	0.000340791	15.3927	13.9095	14.9296	40.2757	39.3611	16.9556	MOV10	419872
ENSGALG00000001564	-1.13461	0.455457	0.00598759	17.4878	18.7668	6.55138	2.83748	8.04244	7.57632	ATP2A3	395707
ENSGALG00000001569	0.795223	1.73535	0.0020578	62.437	53.4673	66.5076	102.939	101.243	100.358	RHOC	395869
ENSGALG00000001572	0.898105	1.86362	0.00313742	39.7953	29.662	20.7842	57.3017	44.0274	58.248	COMMD4	770048
ENSGALG00000001604	0.953346	1.93636	0.032663	1.41103	1.16163	0.776163	1.81583	1.87063	2.48263	-	428238
ENSGALG00000001605	0.909017	1.87777	0.0197574	5.28597	4.08068	3.05683	8.49266	7.99201	5.61172	PPM1J	419873
ENSGALG00000001629	0.759682	1.69312	0.0411697	403.622	307.677	211.641	782.31	392.928	292.969	-	417345
ENSGALG00000001640	0.779882	1.71699	0.0216663	27.7592	27.019	15.1212	37.7705	27.0306	49.06	RNF122	426922
ENSGALG00000001644	-0.602847	0.658453	0.0188712	16.3408	17.9178	16.5854	8.70112	12.3272	11.0805	SIN3A	415307
ENSGALG00000001647	-0.840311	0.558523	0.0263413	4.35757	3.88325	5.37283	2.16199	2.58444	2.59881	PSKH1	415658
ENSGALG00000001677	-0.717859	0.607999	0.0343336	2.82546	3.55343	2.63788	1.37357	1.56724	2.30387	SETBP1	416376
ENSGALG00000001684	-0.80303	0.573144	0.00358748	37.4245	25.2797	34.0658	14.6084	20.1199	18.7143	SEC14L1	417350
ENSGALG00000001689	0.618239	1.535	0.0151761	51.631	53.5306	41.2875	73.2775	63.0205	78.0385	SCAMP2	769853
ENSGALG00000001714	-1.14152	0.453283	0.0130765	6.79378	11.664	7.64788	3.63147	4.53163	3.0663	PUSL1	419419
ENSGALG00000001718	0.739226	1.66928	0.0121658	46.3877	61.0348	71.3117	73.7417	120.583	93.7826	CCNG1	416161
ENSGALG00000001725	-0.660541	0.632641	0.0122173	22.9281	19.6113	21.8999	10.3905	13.8389	15.0148	TNRC6C	417348
ENSGALG00000001730	-0.664286	0.631001	0.0299409	102.587	86.1559	89.9371	78.7433	40.4701	48.2649	DGKD	424747
ENSGALG00000001758	-1.00165	0.499429	0.00493729	6.73702	7.00117	6.50562	2.76567	3.65033	3.26371	QSOX2	417129
ENSGALG00000001772	-0.587383	0.665549	0.0421024	13.0404	13.7277	8.27754	6.42659	9.61105	6.06661	MAPK8IP3	426986
ENSGALG00000001774	-1.30005	0.406112	0.000169636	3.39058	7.1424	4.00643	1.47082	2.05177	2.09569	NEO1	395822
ENSGALG00000001788	-0.624248	0.648758	0.0245936	18.7065	17.9563	17.7642	8.48187	13.2153	12.2197	ADPGK	415317
ENSGALG00000001816	-0.950479	0.517461	0.00851185	4.8153	7.64662	8.13822	3.12122	4.03465	3.10705	MAGI3	419877
ENSGALG00000001824	2.59717	6.05099	0.0151152	10.6563	1.46901	5.46013	0.669581	93.5938	8.54635	-	100857820
ENSGALG00000001847	-1.14399	0.452506	0.00104133	3.79638	8.29126	5.24975	1.91025	3.1676	2.4027	BICC1	423604
ENSGALG00000001870	-0.927758	0.525675	0.0322919	3.67753	3.56996	5.43392	1.80666	2.9108	1.72589	CCSER2	423606
ENSGALG00000001874	-1.19541	0.436661	0.0039131	7.3811	4.63825	9.09346	2.15784	3.66414	3.1377	-	416169
ENSGALG00000001880	2.37155	5.17496	0.000591859	1.2196	2.317	0.582454	3.67678	2.35917	14.2862	AMY2A	414140
ENSGALG00000001895	-0.66	0.632878	0.0357643	21.5642	21.6858	25.4572	12.1846	15.8385	13.8553	PANK3	416170
ENSGALG00000001926	0.857363	1.81172	0.0240071	150.077	57.7718	49.1474	146.025	179.679	114.907	HSPB1	396227
ENSGALG00000001939	-0.75829	0.591197	0.0086344	35.7483	31.1166	39.4928	17.2078	26.7827	16.4984	HIPK1	419880
ENSGALG00000001945	0.681449	1.60375	0.0244277	6.58154	5.23358	6.52511	8.2295	10.8029	9.29717	RFT1	770487
ENSGALG00000001971	-0.71037	0.611164	0.00950965	11.2886	11.6187	14.411	6.30215	7.23217	8.49743	UBE2O	-
ENSGALG00000001977	-1.45716	0.364209	0.0105018	4.28392	4.34059	9.64499	1.07801	1.31884	4.1714	LDB3	101750026
ENSGALG00000002003	-0.842969	0.557495	0.0317459	8.61073	26.9204	14.4386	6.94686	8.3666	11.2401	BMPR1A	396308
ENSGALG00000002041	-0.836939	0.55983	0.00620342	23.2012	20.8996	11.4734	6.98358	11.0927	11.4931	AGRN	396538
ENSGALG00000002076	-0.60088	0.659352	0.0453122	11.4654	12.2859	13.8241	6.84616	9.53877	7.45693	DGCR8	416785
ENSGALG00000002078	-0.774154	0.584732	0.00308708	12.3105	8.7182	8.83385	4.93399	5.82925	5.9542	MYO9A	101748321
ENSGALG00000002124	-1.01643	0.494337	0.0105068	4.59661	6.75991	7.99964	2.18352	4.52026	2.54084	ZDHHC8	416788
ENSGALG00000002143	-0.849792	0.554865	0.00674377	11.6998	12.1822	18.2188	5.90568	8.9649	7.79778	ANKLE2	416790
ENSGALG00000002180	-0.671792	0.627726	0.0363093	9.40613	8.98816	11.3947	5.68024	6.30475	6.03935	CHFR	416792
ENSGALG00000002227	-1.20381	0.434127	0.000214162	6.54525	7.26474	7.41907	3.10086	4.0434	1.65566	DMXL1	427385
ENSGALG00000002249	-0.778762	0.582867	0.0232772	7.9584	8.93108	12.2524	4.90548	6.97926	4.52879	AGO1	428222
ENSGALG00000002278	-0.595622	0.661759	0.0395782	11.9948	10.6343	12.5566	6.80428	8.20088	7.3888	UNK	417371
ENSGALG00000002301	-0.800391	0.574193	0.00450587	27.6006	30.1943	29.306	12.816	21.4393	13.6824	CNOT1	101749744
ENSGALG00000002305	-1.10543	0.464765	0.00320818	5.86066	7.73413	8.16856	3.12475	4.39358	2.18214	ZBTB41	424353
ENSGALG00000002319	1.56399	2.95671	0.0208741	0.970085	0.458695	0.21179	0.945814	1.8118	1.85725	TEKT2	419627
ENSGALG00000002326	-0.596761	0.661237	0.0244302	13.8691	16.7885	10.0819	8.22957	9.66041	7.64715	-	431656
ENSGALG00000002335	-1.56188	0.338709	0.00425795	0.544672	0.877343	1.26917	0.257998	0.223576	0.401072	DOCK3	415919
ENSGALG00000002336	-0.76533	0.588319	0.00471365	10.2269	9.9787	10.6624	4.86661	7.49883	5.06416	EP400	100857793
ENSGALG00000002346	-1.12984	0.456966	0.0205457	1.38061	1.29896	0.780454	0.36688	0.631478	0.496845	CLSPN	428223
ENSGALG00000002350	-1.14815	0.451205	0.00961671	0.838704	1.21804	0.52071	0.306645	0.413984	0.375019	DNAH3	427004
ENSGALG00000002362	0.916675	1.88776	0.00055339	68.7599	77.7015	89.1674	151.084	141.249	135.445	MANF	-
ENSGALG00000002364	-0.638963	0.642174	0.0137967	16.084	16.1797	16.0265	9.14929	11.7953	8.75019	SEC16A	417136
ENSGALG00000002375	-0.869527	0.547326	0.0131183	36.4916	16.5654	41.0906	13.2417	20.3664	16.5048	NOTCH1	395655
ENSGALG00000002379	0.632041	1.54976	0.0169827	31.7563	35.0924	28.8427	50.5676	42.4177	48.5236	MRPS17	417538
ENSGALG00000002389	-1.2086	0.432687	0.0132147	2.32431	3.85373	1.03796	0.628886	1.1952	1.10716	ITGB4	-
ENSGALG00000002403	-0.607937	0.656134	0.0404007	6.9701	7.08089	4.94059	3.92495	4.15496	3.75658	ULK1	416800
ENSGALG00000002489	-0.984962	0.505239	0.0163964	6.29126	6.4762	10.2466	3.16825	5.43752	2.65545	PPP1R26	101750971
ENSGALG00000002505	-1.44288	0.367832	0.0201827	6.17995	5.89336	5.50599	2.37842	2.90979	0.824187	-	-
ENSGALG00000002513	-2.13564	0.227566	0.0287621	0.510119	2.71355	0.382833	0.0654415	0.680526	0	SLC23A1	416188
ENSGALG00000002525	-1.07422	0.474927	0.00170466	6.93879	7.4179	6.15934	3.00813	2.30495	2.95346	RASGEF1A	423631
ENSGALG00000002527	-0.83623	0.560105	0.0089522	17.105	13.3884	17.5049	8.06424	10.9874	6.78658	TMEM201	-
ENSGALG00000002535	-1.57463	0.33573	0.00148868	12.2107	5.77077	4.4156	1.79341	3.59179	1.72821	WDR90	416407
ENSGALG00000002551	-1.2596	0.417659	0.00574735	4.7201	1.97069	3.82553	1.55185	1.04421	1.6312	CFAP70	-
ENSGALG00000002557	-2.205	0.216885	0.00129227	2.63626	6.91156	0.863328	0.380473	0.764929	0.946347	GPR133	416803
ENSGALG00000002594	0.757759	1.69086	0.0478877	13.4455	11.9422	11.5232	24.442	25.463	9.38293	TFPI	423989
ENSGALG00000002595	0.752847	1.68511	0.00637628	2182.05	1669.84	1452.36	3110.36	3020.64	2367.89	-	-
ENSGALG00000002655	-1.07471	0.474768	0.00212013	10.5483	18.1467	22.5302	5.19098	10.7962	7.59828	ITGAV	396420
ENSGALG00000002656	-0.60585	0.657084	0.0367802	49.0997	39.1655	51.987	20.9861	37.5532	30.461	CRK	417553
ENSGALG00000002663	-0.893858	0.538173	0.023619	1.5737	2.80343	1.35576	0.823375	0.971488	1.12711	ATR	-
ENSGALG00000002673	-0.89742	0.536846	0.0125541	7.90549	9.90335	8.47278	4.42548	4.60205	4.45367	GRPEL2	768554
ENSGALG00000002681	1.27654	2.42258	2.28e-05	8.16665	4.79555	6.43281	13.3817	15.2527	16.5984	HSD17B7	424367
ENSGALG00000002690	-1.06698	0.477316	0.000939398	6.53651	8.82124	7.15047	3.23287	3.56224	3.46841	PDPR	415683
ENSGALG00000002706	-0.604351	0.657767	0.0356715	4.34582	5.88528	6.01317	2.8429	4.25341	3.18089	XRN1	424778
ENSGALG00000002709	-0.616901	0.65207	0.0305731	219.619	184.867	261.231	106.918	155.958	157.3	MYO1C	417555
ENSGALG00000002722	0.872891	1.83133	0.000805758	29.7373	26.0236	23.1393	47.9628	49.8175	39.9342	MST1	396135
ENSGALG00000002725	0.686068	1.60889	0.0206017	24.1946	28.736	15.1644	30.7165	44.7993	28.0719	UAP1	424368
ENSGALG00000002726	-0.878762	0.543834	0.0012236	54.3408	46.5549	54.4534	23.5561	32.9077	24.7012	KIF1B	-
ENSGALG00000002732	0.62642	1.54373	0.0320501	19.1707	24.597	23.2015	25.2351	26.7979	47.7419	AKAP7	426926
ENSGALG00000002752	-2.14529	0.22605	0.00588636	2.39827	1.47912	4.69526	0.160521	1.08502	0.630416	-	-
ENSGALG00000002759	-1.27964	0.4119	0.000338223	40.643	26.0922	48.2145	11.8042	23.1148	10.8809	PEAK1	100857260
ENSGALG00000002762	-0.766786	0.587725	0.0259966	4.99231	5.89149	6.90821	2.18506	3.65125	4.29069	UHRF1BP1	419900
ENSGALG00000002783	-1.03519	0.487953	0.000428262	88.6489	114.899	141.567	42.4013	63.6343	56.8419	SLC43A2	417557
ENSGALG00000002831	-0.692229	0.618897	0.0337438	9.71506	10.956	8.08995	4.12308	5.51261	7.39227	SH3PXD2B	427625
ENSGALG00000002832	0.666416	1.58713	0.0247461	62.921	58.8631	38.8548	106.77	71.1105	62.8165	IFI35	-
ENSGALG00000002839	0.586194	1.50128	0.0249724	42.5592	44.3574	52.1744	70.892	65.2928	64.6618	SEC11C	426850
ENSGALG00000002854	-1.0395	0.486497	0.00108633	3.75337	5.41122	3.65316	1.5982	2.60481	1.73512	PDZD2	427421
ENSGALG00000002866	-0.714706	0.609329	0.00581705	17.9937	17.0685	13.5731	8.50734	10.4281	9.32116	KANSL1L	424004
ENSGALG00000002872	-0.602692	0.658524	0.0456951	5.60839	7.64346	7.46945	4.4385	3.88848	4.77571	MALT1	426852
ENSGALG00000002873	0.692952	1.61659	0.00764341	9.719	9.90498	10.7176	16.6412	15.8763	14.54	RSL1D1	416416
ENSGALG00000002874	-0.717357	0.608211	0.0315771	5.60904	10.4976	7.55238	4.37092	5.51004	3.83606	ZBTB38	424783
ENSGALG00000002893	3.26589	9.61905	3.69e-06	0.939237	0.658842	1.00556	12.9575	9.42637	1.91103	STC2	416208
ENSGALG00000002894	-0.637462	0.642843	0.0335567	11.332	16.2921	8.47672	7.17995	5.88148	8.94254	PACS2	424375
ENSGALG00000002904	-0.824104	0.564833	0.0177602	15.5677	19.4399	21.0815	8.87374	11.4505	10.1751	REEP3	423654
ENSGALG00000002909	1.03275	2.04592	0.00316589	244.344	98.4916	159.072	353.661	229.709	403.981	CTGF	374135
ENSGALG00000002913	-0.668626	0.629106	0.0356637	77.786	51.1548	61.1257	28.9874	48.7043	37.1603	BRI3BP	416812
ENSGALG00000002923	1.61965	3.073	0.0181951	4.75588	1.48271	0.39935	7.50914	6.63743	4.88439	-	417386
ENSGALG00000002945	-0.64433	0.63979	0.0315925	5.13009	7.34599	5.72369	2.96467	4.14515	4.03597	C15orf27	770288
ENSGALG00000002955	1.1768	2.26075	0.00293295	12.1176	14.926	7.92683	10.1044	37.9889	27.2709	ADAMTSL2	417147
ENSGALG00000002971	-0.721064	0.60665	0.0077594	10.7206	10.3615	12.2282	5.51796	8.00838	5.91913	NSD1	416214
ENSGALG00000002987	-1.77902	0.291381	0.000833104	3.93188	3.7349	2.04544	1.04034	1.11464	0.495242	SERPINF2	100857105
ENSGALG00000002991	-0.670609	0.628242	0.0134734	11.6858	13.7113	11.2301	7.51258	7.81233	6.61851	ARID5B	423661
ENSGALG00000003039	0.620631	1.53755	0.0261079	15.8992	14.645	15.2257	25.1435	24.1413	17.9869	SRM	771447
ENSGALG00000003047	-0.822484	0.565467	0.00869078	7.9118	8.19182	6.74057	3.31138	5.08608	3.94254	SUGP2	-
ENSGALG00000003053	0.956832	1.94104	0.000596124	233.905	252.318	322.227	513.532	432.332	568.879	PRDX6	429062
ENSGALG00000003058	-1.39078	0.381359	0.0333333	1.05231	0.823908	0.391606	0.31295	0.363723	0.12652	-	-
ENSGALG00000003073	-1.66446	0.315462	0.0158973	1.18083	1.58599	0.35972	0.147962	0.30773	0.456571	RHOBTB1	423664
ENSGALG00000003114	-3.02934	0.122483	0.000762948	17.73	20.1776	0.420744	1.48339	1.23406	1.55353	NOG	373912
ENSGALG00000003118	-0.771771	0.585698	0.0238674	17.5689	16.487	8.98008	4.25811	9.28354	10.4806	GPR124	426771
ENSGALG00000003122	1.07372	2.10486	0.00109552	23.6696	15.9884	21.1317	45.1137	46.8234	30.7501	ZFAND2A	425104
ENSGALG00000003129	-1.51621	0.349603	0.00022565	2.89191	3.92264	3.24593	1.11298	1.00805	1.23376	RAB11FIP1	770622
ENSGALG00000003131	-0.9315	0.524313	0.0375589	4.07537	6.67822	6.09637	2.43981	3.7856	2.24338	DGKE	770911
ENSGALG00000003164	-1.09108	0.469409	0.0488565	6.24168	3.2134	1.6297	1.1946	1.02621	2.70274	DNM3	424389
ENSGALG00000003183	-0.762272	0.589567	0.0341637	13.5081	22.9562	29.023	13.9183	11.4416	11.9369	C11H16ORF70	415699
ENSGALG00000003203	1.17745	2.26177	0.000225718	12.5924	6.72091	13.0102	18.0201	24.9286	28.1205	-	415932
ENSGALG00000003243	-0.58958	0.664536	0.0176626	13.9531	14.7467	12.4077	8.24503	9.0551	8.79276	RAD54L2	415933
ENSGALG00000003251	1.08458	2.12076	0.0400267	63.834	42.655	26.3621	44.1588	188.954	33.2805	DNAJA4	415360
ENSGALG00000003262	0.588316	1.50349	0.0252359	17.5881	14.4794	15.7494	21.2941	25.0766	22.6032	VAMP4	770513
ENSGALG00000003277	-0.754645	0.592692	0.0312826	10.3206	11.2442	8.96433	4.01469	8.34974	4.92017	SUZ12	417406
ENSGALG00000003295	-1.02335	0.491972	0.001717	5.2076	8.97762	6.74797	3.33072	3.80848	2.67561	ADAMTS12	427428
ENSGALG00000003304	-1.0307	0.489472	0.000152557	29.9062	21.9821	30.0205	12.2068	13.9181	12.4717	CRTC1	771015
ENSGALG00000003322	-0.703299	0.614166	0.0282764	10.4968	16.6951	18.4887	6.92081	12.5361	7.60095	TBC1D2B	415364
ENSGALG00000003349	-0.98925	0.50374	0.0302155	13.3534	36.92	8.1883	7.98969	11.8136	7.68105	TAPP2	395435
ENSGALG00000003353	-0.666712	0.629941	0.0164501	44.8251	27.7891	27.8049	19.5026	22.5023	18.3362	RAI14	427431
ENSGALG00000003361	1.22195	2.33262	0.0429231	1.08601	0.507864	0.615544	0.835923	2.40722	1.73616	TREM-B1	768535
ENSGALG00000003386	0.635906	1.55391	0.0439807	4.0229	3.21072	2.39163	3.62054	6.01408	4.6118	SPTB	101749159
ENSGALG00000003396	-1.12247	0.459307	0.000148316	25.3978	40.6388	35.9083	13.5648	19.2228	12.0312	NFATC3	415711
ENSGALG00000003400	0.653449	1.57292	0.0218962	24.0942	23.3957	21.7123	41.2774	31.8751	30.6641	AIMP2	769030
ENSGALG00000003409	-0.648792	0.637814	0.0231897	20.5645	12.1764	18.6045	9.71901	9.50098	12.3884	SOGA1	419159
ENSGALG00000003428	-0.608288	0.655975	0.0266691	33.5928	36.9074	29.6201	14.1491	24.5967	24.2004	-	771142
ENSGALG00000003445	1.01618	2.02255	0.000136092	48.5287	38.0155	41.6282	78.9442	87.8916	81.7791	MGST3	424404
ENSGALG00000003446	-1.8035	0.286479	0.00353915	0.83852	1.21373	1.12782	0.461019	0.191765	0.203688	PRLR	395660
ENSGALG00000003473	-1.55946	0.339279	0.0405273	0.851735	1.32327	0.23244	0.393359	0.0909009	0.257474	SFRP1	395237
ENSGALG00000003476	-0.617103	0.651979	0.0268731	14.1231	20.0399	16.0714	11.942	10.878	8.36858	ERN1	417414
ENSGALG00000003477	-0.917375	0.529472	0.00975349	11.0517	13.9819	15.7466	6.3448	6.35358	8.1214	-	-
ENSGALG00000003479	-0.726763	0.604258	0.041905	3.50609	5.84382	5.31034	2.15897	3.85879	2.49069	LMTK2	769200
ENSGALG00000003495	-0.607346	0.656403	0.0217371	36.2292	49.1191	29.7261	21.3969	27.1527	23.202	ALDH9A1	424405
ENSGALG00000003510	0.912835	1.88274	0.00962356	10.3436	14.4017	7.14339	23.5602	16.6151	16.3785	UCK2	424406
ENSGALG00000003512	-2.12762	0.228834	0.0446908	15.2695	0.209783	0.508525	1.27493	1.24294	0.743234	SPINK7	416236
ENSGALG00000003527	1.30982	2.4791	6.12e-05	95.8595	66.6697	56.8766	114.572	149.596	258.314	ARRDC2	771165
ENSGALG00000003536	-0.872458	0.546215	0.0040358	17.5595	18.806	20.5225	7.60872	13.087	9.20408	KLHL11	428313
ENSGALG00000003546	1.57145	2.97204	0.00842455	1.91861	2.9495	0.704141	6.92567	1.64163	6.9248	FMOD	395814
ENSGALG00000003560	-1.00326	0.498872	0.026463	2.24173	2.74458	3.26277	1.58171	1.14639	1.22355	SLC6A2	395458
ENSGALG00000003568	-0.829294	0.562804	0.0430049	4.53223	3.93616	5.73869	1.64677	3.40242	2.70183	PPP1R16B	419170
ENSGALG00000003578	-0.61062	0.654915	0.0317459	133.819	235.567	162.24	104.091	126.461	101.045	fn1	396133
ENSGALG00000003589	-1.32536	0.399049	0.0324267	12.1147	13.8301	1.34638	3.37554	2.63266	4.10131	VTN	395935
ENSGALG00000003591	-1.92567	0.263219	0.00419492	1.46335	1.10252	0.583665	0.0577626	0.495555	0.226851	FTO	415718
ENSGALG00000003595	-1.60182	0.329462	0.0411012	0.844565	3.38405	0.314295	0.236393	0.614561	0.522217	SARM1	417568
ENSGALG00000003601	-0.889138	0.539937	0.000898641	47.5026	49.3529	48.8871	19.841	24.2072	31.6984	ATP2B4	419934
ENSGALG00000003630	0.662378	1.58269	0.0167447	66.2719	60.6202	60.8885	111.232	96.0726	76.3778	C5H11ORF10	422964
ENSGALG00000003640	0.601468	1.51726	0.0253522	62.3576	59.7819	69.1319	77.8002	87.4063	114.837	FAM20C	416445
ENSGALG00000003641	-0.621971	0.649782	0.017343	19.757	20.9488	21.2858	11.4055	15.2579	11.9767	KAT6A	426789
ENSGALG00000003645	-1.61137	0.327288	8.1e-08	28.1354	22.3694	26.5297	5.75836	11.3579	7.12859	PITPNM2	416830
ENSGALG00000003661	-0.598858	0.660276	0.0248884	12.0037	11.7232	12.185	6.443	9.59986	6.70031	SETX	-
ENSGALG00000003663	-0.831527	0.561934	0.00742205	11.7981	11.0904	12.8417	4.93432	7.86056	6.54543	RBL2	425111
ENSGALG00000003664	-0.913236	0.530993	0.0357721	3.29374	3.07453	1.69865	1.29758	1.41163	1.33279	RNASEL	424410
ENSGALG00000003719	-0.809817	0.570454	0.00485325	7.9334	9.43373	8.12371	4.30355	6.21825	3.35358	CHD9	415722
ENSGALG00000003733	-0.865183	0.548977	0.0106907	31.0655	21.4476	51.2643	20.6954	17.8385	16.8902	LIFR	395262
ENSGALG00000003744	-2.73053	0.15067	0.000524263	0.672912	2.60868	0.407199	0.180158	0.187346	0.132663	ADAM19	416244
ENSGALG00000003770	1.01363	2.01899	0.000758611	557.092	837.515	415.171	1377.6	954.47	1116.9	Protein	396297
ENSGALG00000003772	0.770193	1.7055	0.0100011	20.5677	14.7384	15.0462	28.0511	25.4145	28.6642	SDF2	427832
ENSGALG00000003775	-1.52309	0.347941	8.25e-06	7.71592	8.31193	7.00519	2.56197	3.52534	1.53719	RICTOR	427447
ENSGALG00000003776	-0.745986	0.59626	0.00632238	16.72	20.0589	19.7181	9.8308	13.4285	9.01949	PRRC2B	417177
ENSGALG00000003795	0.816421	1.76103	0.00249154	28.9011	23.6306	26.8064	47.4484	44.217	42.3007	DENR	771794
ENSGALG00000003806	0.614968	1.53152	0.0173254	514.99	545.783	549.978	815.887	700.299	849.664	cRhoA	395442
ENSGALG00000003830	-0.58314	0.667509	0.021933	13.4704	14.3068	13.7744	7.58242	10.3258	8.68706	NUP214	-
ENSGALG00000003860	-0.915778	0.530058	0.0146371	24.6795	10.4054	21.468	6.87367	8.54502	13.7122	MID2	422131
ENSGALG00000003883	-1.02793	0.490415	0.000183693	50.3775	52.7386	52.4454	19.7488	31.6753	21.7409	MTMR10	415382
ENSGALG00000003886	-1.51697	0.349418	0.00274882	2.7641	6.88634	4.07337	0.826005	2.31659	1.42538	SGCD	416251
ENSGALG00000003921	0.865774	1.82232	0.0026545	58.3385	108.91	88.6401	129.042	159.655	158.535	DBNDD2	419180
ENSGALG00000003933	0.726886	1.65506	0.00734222	143.718	128.06	177.515	222.137	238.595	257.592	QSOX1	373914
ENSGALG00000003955	-0.813086	0.569163	0.0208087	4.49627	5.84809	5.79212	2.50031	4.61989	1.67125	CEP350	424417
ENSGALG00000003973	1.04274	2.06014	0.00208769	146.789	165.85	278.108	258.188	422.647	508.748	TLCD1	417575
ENSGALG00000004033	-1.6808	0.31191	7.19e-05	12.9463	6.91328	9.45331	1.88527	4.02601	2.87568	GALNT10	416260
ENSGALG00000004045	-0.647555	0.638361	0.026402	13.0201	20.1103	15.8594	10.5413	9.53206	9.77972	-	424024
ENSGALG00000004048	-0.919368	0.528741	0.00194413	17.472	18.4187	11.7022	5.85155	10.9203	7.1499	PTPRS	396375
ENSGALG00000004055	1.72839	3.31358	0.000200601	5.21752	6.4823	3.61053	20.893	20.1853	6.61869	C7orf50	416455
ENSGALG00000004082	-0.916676	0.529728	0.000574327	17.9423	16.8811	21.8415	9.11982	10.3839	9.42846	TAOK1	417583
ENSGALG00000004087	-2.18521	0.21988	0.000698791	1.47679	3.93478	1.07472	0.252604	0.744267	0.330684	THSD4	415395
ENSGALG00000004150	-0.688289	0.620589	0.0185484	29.8442	21.0794	22.3653	16.3947	16.9894	9.93882	MYO1E	415398
ENSGALG00000004213	-1.13625	0.45494	0.00276051	7.34737	4.02344	5.39238	2.01326	2.98812	2.3181	ABL2	395410
ENSGALG00000004239	1.18581	2.27491	0.000451532	14.9642	10.9257	10.0292	28.4004	31.0602	18.2384	IFITM5	422992
ENSGALG00000004246	-1.35752	0.390252	0.0479131	2.75545	6.8786	0.784662	0.584025	1.18269	2.02203	SLC6A4	404747
ENSGALG00000004250	1.13815	2.20099	0.0431653	0.348927	0.55241	0.428502	1.22538	1.02989	0.543872	B4GALNT4	-
ENSGALG00000004255	-0.767316	0.58751	0.0437738	9.92456	12.4001	19.5405	6.70183	8.09015	9.15682	SNX8	416468
ENSGALG00000004261	-1.34657	0.393225	0.0319487	3.05461	2.09369	3.23636	0.760681	1.72589	0.678961	AQP9	415402
ENSGALG00000004288	-0.790872	0.577994	0.00287454	11.7824	10.256	12.4141	6.26681	6.48482	6.3948	HDAC4	374207
ENSGALG00000004290	1.18492	2.27351	0.00958653	4.93813	2.58242	3.04302	10.5447	7.39526	4.89561	ANGPTL1	770850
ENSGALG00000004310	-0.828197	0.563233	0.023779	35.9138	33.4597	67.954	35.4745	20.5142	18.8644	TTYH3	416470
ENSGALG00000004323	-0.635314	0.643801	0.0108902	12.8283	13.3154	12.9206	7.10715	8.84737	8.16165	RASAL2	429069
ENSGALG00000004324	-0.631792	0.645374	0.0225236	6.97206	6.82069	9.00784	4.65899	5.08259	4.44606	SETD1B	416851
ENSGALG00000004333	-1.83565	0.280166	1.02e-05	2.47248	2.57244	2.02423	0.613085	0.690676	0.576862	ABCA5	417444
ENSGALG00000004334	-1.05741	0.480494	0.043606	3.16535	3.35468	1.34042	0.700125	1.427	1.42979	MYLK3	-
ENSGALG00000004367	1.07825	2.11147	0.0236734	1.85222	3.26914	1.71209	3.63323	4.68687	5.41853	DGAT2	428693
ENSGALG00000004397	-1.10025	0.466435	0.000131566	18.3691	24.9294	24.9274	10.2869	12.4429	7.75455	MLXIP	416857
ENSGALG00000004398	-0.953097	0.516522	0.0213052	2.83515	7.04534	3.59185	1.73626	2.79941	2.06442	CARD11	416476
ENSGALG00000004418	-1.23326	0.425356	0.0001759	109.984	166.257	248.543	61.3013	75.2853	80.6023	SS2R	395305
ENSGALG00000004420	-1.15034	0.45052	0.0023039	6.89445	3.29845	3.79791	1.29762	2.73601	2.00331	SDK1	373894
ENSGALG00000004442	0.614802	1.53135	0.0244443	80.92	73.5829	79.8364	93.0594	145.845	105.724	PPA1	769424
ENSGALG00000004446	1.44942	2.73099	0.0269262	0.242181	0.286282	0.39655	0.963129	0.775399	0.762601	NPFF1	378784
ENSGALG00000004460	-0.75811	0.591271	0.00910869	16.2729	11.5449	14.9719	7.38937	9.32182	7.61188	FOXK1	395463
ENSGALG00000004466	-0.994637	0.501862	0.00187278	26.8118	39.3125	50.0826	12.9953	23.6218	19.9513	CRAT	417195
ENSGALG00000004477	-0.637275	0.642926	0.0175519	24.4906	18.2465	23.3654	12.36	14.8797	13.6467	-	417598
ENSGALG00000004480	0.60606	1.5221	0.0205148	43.7554	42.6996	29.1385	52.8336	50.5196	64.1397	C11H19ORF12	415757
ENSGALG00000004490	-0.803768	0.572851	0.015738	10.8778	13.148	14.8663	5.86763	9.1869	6.4083	FAM73B	427765
ENSGALG00000004503	0.702278	1.62707	0.0158997	85.8425	117.676	133.912	184.659	136.075	208.914	CENPV	-
ENSGALG00000004505	1.04028	2.05663	0.0148354	2.96015	4.49895	3.28901	7.97471	6.82612	6.28512	CCDC137	-
ENSGALG00000004515	-1.25976	0.417613	0.0401831	0.28429	0.651244	0.344064	0.133197	0.0989369	0.270894	KNTC1	416865
ENSGALG00000004522	-1.533	0.345559	0.0330825	0.152204	0.642571	0.24922	0.13668	0.101524	0.0958544	CASC5	423007
ENSGALG00000004542	-0.842242	0.557776	0.00961083	6.30201	8.86585	7.8186	3.1157	5.10254	4.08488	ZMYND8	419207
ENSGALG00000004564	-0.724303	0.605289	0.0138147	43.4928	72.4189	55.9114	34.233	24.5027	40.8079	FAM214A	415416
ENSGALG00000004570	-1.02957	0.489858	0.000811172	7.21966	7.73835	6.56209	2.60251	4.02768	3.45705	NCOA3	419208
ENSGALG00000004573	-0.668337	0.629232	0.0394752	70.3334	46.5264	71.818	31.8486	54.8201	27.6761	LRRC8A	100858917
ENSGALG00000004587	-1.52225	0.348143	4.25e-05	11.6605	12.1164	17.2244	4.10575	6.99017	2.66242	RC3H1	424439
ENSGALG00000004589	-0.604226	0.657824	0.0155742	45.1692	46.3738	43.8478	26.5258	29.518	29.2718	OPHN1	-
ENSGALG00000004590	-1.16474	0.446044	0.000662819	7.74952	8.28825	9.59819	3.03347	4.4004	3.57901	CLCN6	419488
ENSGALG00000004597	-1.29479	0.407595	0.00117961	9.72577	9.16289	14.6213	4.2903	5.09883	3.82548	ZBTB37	429073
ENSGALG00000004599	-1.06371	0.478399	0.033432	5.29811	3.56054	2.21305	1.49807	1.86075	1.63427	EDA2R	422166
ENSGALG00000004620	-0.666825	0.629891	0.0257209	55.7265	73.8681	104.18	44.12	47.3254	51.3237	LAMC1	424442
ENSGALG00000004621	-0.915153	0.530288	0.00313531	9.33757	19.1426	11.2953	6.21865	8.30731	5.49507	PREX1	419210
ENSGALG00000004641	-1.2383	0.423873	0.0285097	0.746143	0.538178	0.434857	0.194685	0.131595	0.36318	MYO5C	430027
ENSGALG00000004644	-0.629144	0.64656	0.0197023	48.575	36.7251	27.4284	22.5826	22.5277	24.1967	-	422169
ENSGALG00000004645	-1.38619	0.382573	0.045739	1.28542	1.30243	1.40318	0.329806	0.68593	0.431749	-	-
ENSGALG00000004655	-0.759867	0.590551	0.0132334	15.8793	18.7309	25.9178	8.33956	12.1683	14.2266	SMURF1	416487
ENSGALG00000004661	0.730277	1.65896	0.00998993	47.7693	41.9519	55.9288	91.0252	79.1709	61.7476	SHISA5	415948
ENSGALG00000004663	-0.824457	0.564695	0.014647	6.19128	7.784	9.00978	3.73011	5.9676	2.78042	ARFGEF2	419211
ENSGALG00000004689	-0.606801	0.656651	0.0433382	27.3484	16.5615	27.7	14.9764	18.0045	12.3243	PKN3	-
ENSGALG00000004715	-0.871165	0.546705	0.039421	3.53369	3.54601	3.25468	1.75228	2.17575	1.46365	-	422175
ENSGALG00000004722	-0.750515	0.594391	0.0253392	21.5497	32.4533	12.4721	14.9045	8.88841	13.3486	ASPN	415954
ENSGALG00000004728	-0.726395	0.604412	0.00816699	64.5112	67.9567	88.5166	46.9768	39.9591	41.7163	RGL1	424446
ENSGALG00000004734	1.35603	2.5598	2.46e-05	15.8915	13.6957	13.9575	35.0089	48.8333	22.593	-	422179
ENSGALG00000004754	-0.800466	0.574164	0.0268965	0.666425	0.891579	0.964078	0.358575	0.644775	0.391176	OBSCN	-
ENSGALG00000004792	-1.08068	0.472804	0.00184878	9.09455	8.39575	5.27821	2.4112	4.77216	3.03941	PLCB2	423014
ENSGALG00000004798	-0.606582	0.656751	0.0363221	45.532	26.7502	25.1156	18.3291	21.9158	20.7855	MPRIP	-
ENSGALG00000004812	-1.01237	0.495732	0.0173368	8.54506	23.607	5.1185	5.89461	5.00427	6.35969	FAM129A	424451
ENSGALG00000004820	0.961916	1.9479	0.00396319	33.3625	34.8839	61.4785	67.8096	66.036	113.177	FAM57A	-
ENSGALG00000004850	-0.658841	0.633387	0.0151488	17.083	17.3497	20.8969	13.072	11.1702	9.3796	ZMIZ1	423724
ENSGALG00000004852	-0.899871	0.535935	0.0394821	6.92598	13.5225	3.31417	3.35931	4.10088	4.46938	DNM1	417217
ENSGALG00000004853	-0.645838	0.639122	0.0202379	75.2592	68.8088	83.1107	48.5486	54.1213	36.5869	LRP3	415773
ENSGALG00000004859	0.90785	1.87625	0.00221452	17.5861	20.0107	19.2115	42.1109	36.8644	22.5485	ZNFX1	419218
ENSGALG00000004860	0.777113	1.7137	0.0363295	32.7324	11.2153	11.7377	29.1302	28.7315	32.9427	RASD1	416507
ENSGALG00000004943	0.618451	1.53523	0.0268807	41.9307	42.9871	46.3574	59.8484	66.8611	67.1195	SS18L2	769135
ENSGALG00000004949	-0.614771	0.653033	0.0297203	39.641	32.9852	20.5721	16.9832	20.274	20.5333	KIAA0355	415782
ENSGALG00000004951	-1.13228	0.456195	0.0120733	16.3518	14.4143	17.8051	8.81044	7.19869	5.19019	-	-
ENSGALG00000004960	-1.58505	0.333314	0.0095921	11.7938	104.007	12.8126	14.1637	11.2512	14.3153	FBN1	101747550
ENSGALG00000004969	-1.57603	0.335403	0.00166738	35.1897	109.591	57.5083	30.1309	26.5294	7.00928	TIMP4	768711
ENSGALG00000004973	-0.588545	0.665013	0.0330516	5.07214	3.5446	4.16659	2.68615	2.95764	2.50159	DLG5	-
ENSGALG00000004980	-0.643089	0.640341	0.017551	11.8183	14.844	13.4964	6.36044	9.16531	8.80177	kcnma1	374065
ENSGALG00000004984	-0.619239	0.651014	0.0257526	17.2254	17.8322	22.0053	10.7042	14.7045	10.3683	SECISBP2L	415435
ENSGALG00000005004	-0.845782	0.556409	0.0271502	16.6865	11.1574	10.0662	5.45999	8.21935	6.43291	SAMD8	428946
ENSGALG00000005011	-1.55746	0.339749	0.0437739	0.584547	2.36912	0.239286	0.314957	0.233945	0.441761	SHC4	426482
ENSGALG00000005030	-0.739343	0.599012	0.0331845	2.7987	7.09429	4.0118	2.44901	3.22271	2.23381	DOCK10	424803
ENSGALG00000005035	-0.71579	0.608872	0.0174004	5.0731	6.48531	4.82619	2.57892	3.28902	3.6667	KAT6B	423734
ENSGALG00000005042	-0.949912	0.517664	0.00139236	9.76736	9.72702	13.0651	4.53986	6.72994	5.01057	IQSEC1	415976
ENSGALG00000005074	-1.04949	0.483139	0.00492874	10.1983	10.02	18.8177	7.43355	5.99858	4.84617	FAM102A	417228
ENSGALG00000005079	-0.596607	0.661307	0.0315024	93.2304	61.3655	82.8635	47.3097	56.8299	46.7793	VCL	-
ENSGALG00000005141	-1.46526	0.36217	0.00201796	1.01345	1.74662	0.527297	0.196842	0.477622	0.447371	HMCN1	-
ENSGALG00000005157	-0.781371	0.581814	0.00741806	12.7418	14.9562	12.5979	6.77957	8.80562	6.81422	GIT2	374035
ENSGALG00000005160	0.677228	1.59906	0.014782	35.1034	32.1205	41.5524	66.0862	45.3988	55.78	VMP1	417635
ENSGALG00000005190	0.798773	1.73962	0.0150955	27.3433	23.7201	26.066	46.2741	41.2246	41.187	CCDC86	425097
ENSGALG00000005204	1.27461	2.41934	4.02e-05	160.833	164.797	258.799	394.131	572.397	403.36	-	769847
ENSGALG00000005230	-0.703143	0.614232	0.0107223	13.1039	14.9169	15.0913	5.99377	10.1285	9.37896	MED13	417639
ENSGALG00000005232	-0.83115	0.562081	0.00189759	12.5937	10.8572	9.00935	4.43904	6.14845	6.86966	USP54	423746
ENSGALG00000005257	0.900588	1.86683	0.0228644	83.6099	42.7384	74.7629	90.5553	200.93	69.8788	VCAM1	424467
ENSGALG00000005279	-1.14608	0.451851	0.0471348	0.64311	2.04794	1.44792	0.61877	0.330921	0.833176	[4Fe-4S]	417642
ENSGALG00000005283	-0.63407	0.644356	0.0169627	27.3266	24.4673	17.6153	14.3909	15.4165	12.657	6	424817
ENSGALG00000005322	-0.964763	0.512363	0.0327754	3.83723	6.02163	6.35973	2.26923	3.7082	2.0158	DCP1A	415992
ENSGALG00000005331	-0.722981	0.605844	0.0225074	20.9841	16.4223	24.8508	8.21658	17.0888	11.2034	GJC2	420397
ENSGALG00000005354	-1.11149	0.462815	0.00744646	4.71005	5.25768	6.01296	2.0585	3.00328	2.05126	ZBTB5	431260
ENSGALG00000005359	-0.921919	0.527806	0.00103594	20.2067	19.2176	22.2958	7.26419	12.6268	11.5399	-	-
ENSGALG00000005367	0.616078	1.5327	0.0324314	19.5938	18.0291	16.0416	25.4206	29.76	23.3365	MRPS22	424824
ENSGALG00000005379	-0.94129	0.520767	0.0463638	4.30734	2.65173	2.72294	1.02821	2.55307	1.23615	-	-
ENSGALG00000005390	-0.898304	0.536517	0.00748361	11.6754	11.306	11.6397	4.50998	7.72458	5.60014	DCAF10	426804
ENSGALG00000005410	-1.13408	0.455624	0.016344	29.9256	64.2181	9.61725	14.9552	10.2606	18.869	WNT5A	395703
ENSGALG00000005415	-0.899067	0.536233	0.0187584	13.1086	7.52792	18.6326	6.08029	7.86088	6.58289	TEAD1	403089
ENSGALG00000005420	0.707409	1.63287	0.0239496	6.57181	7.3986	6.03512	12.2045	10.5484	8.3301	AATF	417653
ENSGALG00000005430	-0.660131	0.632821	0.0277926	32.5245	39.8464	17.7975	14.8079	18.5879	20.6239	ALS2CL	428401
ENSGALG00000005438	-1.02957	0.489855	0.0206502	11.8643	8.18311	21.0065	5.94142	8.29518	5.40133	PARVA	423030
ENSGALG00000005439	-0.618987	0.651128	0.0395813	13.6715	17.4983	15.893	5.83106	11.8811	11.808	ACACA	396504
ENSGALG00000005446	0.770796	1.70621	0.0443495	10.9348	6.93671	10.1201	14.4183	17.1246	14.5155	GCSH	415803
ENSGALG00000005453	-0.741274	0.598211	0.0429562	5.64447	5.95075	2.6057	2.01669	2.96979	3.04314	PLCG2	415805
ENSGALG00000005468	-0.79871	0.574863	0.00280922	10.8909	10.3991	8.94956	5.14196	6.18969	5.26268	SYNRG	-
ENSGALG00000005492	-0.707748	0.612275	0.0149253	21.5307	16.9987	10.789	8.03451	11.1865	9.44147	NBEAL2	425984
ENSGALG00000005499	1.31681	2.49115	0.00603109	1.66034	0.648887	0.854434	1.22323	3.73066	2.62606	IL17RD	395186
ENSGALG00000005505	-0.989202	0.503756	0.0226122	19.5274	47.6913	8.97947	9.12349	15.2206	10.5053	PIK3CB	424826
ENSGALG00000005530	-0.590942	0.663909	0.0276789	41.038	42.9135	41.9975	23.8933	33.4798	22.7036	VEZF1	417664
ENSGALG00000005541	1.43654	2.70671	0.0112696	34.8434	38.3244	217.356	261.314	217.771	307.598	GJB1	378797
ENSGALG00000005547	-1.38883	0.381874	0.000880109	5.62198	14.8668	5.79136	3.28119	3.53573	2.61459	PIK3AP1	374268
ENSGALG00000005551	1.76992	3.41036	1.94e-06	15.7318	24.4159	14.413	30.1286	53.517	95.0178	DKK3	396023
ENSGALG00000005612	-0.893395	0.538346	0.000647195	24.8518	25.6944	25.872	10.8708	15.3329	13.2973	CCM2	420410
ENSGALG00000005619	-1.17472	0.442971	0.00522762	64.9558	99.2873	25.4698	26.832	15.1679	36.9127	F3	429084
ENSGALG00000005646	-0.578868	0.669489	0.0413787	10.6698	10.2584	7.00667	4.53157	7.63383	5.63285	Tsc2	416552
ENSGALG00000005649	1.06239	2.08839	0.0448995	2.98451	2.37599	2.18163	3.60995	4.94843	6.60536	TMEM150A	423759
ENSGALG00000005658	-0.60824	0.655996	0.0458756	27.2164	20.5435	27.616	12.0914	19.2019	16.4271	FOXO4	-
ENSGALG00000005660	-0.861566	0.550355	0.00613061	12.3123	14.6448	16.5301	7.07474	10.7849	5.10657	NF1	396085
ENSGALG00000005662	-1.03637	0.487552	0.0169098	3.32201	3.05039	4.61789	1.51823	1.96658	1.69985	AMPD3	423041
ENSGALG00000005666	1.13222	2.19196	0.00128659	30.4078	32.5036	18.1581	29.7394	55.3168	84.876	ADM	-
ENSGALG00000005676	-1.43563	0.369686	7.21e-06	14.7065	10.0609	14.5483	2.91806	6.36961	4.76322	TTC28	416914
ENSGALG00000005678	-0.627203	0.64743	0.0434406	209.438	141.066	264.856	141.065	137.84	105.966	FLNB	378913
ENSGALG00000005688	0.649217	1.56832	0.0236448	82.0399	57.7754	62.5169	84.7682	83.4818	137.05	DNASE1L3	416008
ENSGALG00000005692	0.752814	1.68508	0.0304468	25.8843	18.715	25.1802	39.4888	19.0232	55.0991	CRISPLD2	415818
ENSGALG00000005694	0.81788	1.76281	0.00280103	31.6869	31.124	34.61	53.8017	42.9385	68.657	GARS	428403
ENSGALG00000005714	-0.844025	0.557087	0.00208801	20.9756	24.0681	28.0834	12.2462	15.2872	11.6576	PKD1	416553
ENSGALG00000005716	-1.05544	0.481151	0.000970737	6.04864	7.8687	11.6087	3.66145	4.67123	3.57193	SBF2	-
ENSGALG00000005737	-0.85397	0.55326	0.00708011	7.01099	11.1212	9.09359	5.51778	4.35074	4.50466	SGSM2	417673
ENSGALG00000005770	-0.61714	0.651962	0.0349608	7.40334	7.73371	9.06611	4.39829	5.39171	5.42158	HMGXB3	416278
ENSGALG00000005771	-0.978986	0.507336	0.00533849	11.6951	8.05963	9.82127	4.66647	5.26565	4.45169	-	100857578
ENSGALG00000005796	0.660381	1.5805	0.0210173	82.9193	61.4509	70.9394	130.56	111.641	82.6659	XBP1	416918
ENSGALG00000005802	-1.05798	0.480305	0.00616797	36.3301	15.2532	47.6454	10.9957	17.4307	18.2543	FLT4	395742
ENSGALG00000005812	-0.8976	0.536779	0.0185084	26.0827	12.0265	14.2979	5.81926	7.38275	13.8838	-	427400
ENSGALG00000005840	-1.0641	0.47827	0.000324773	14.1415	14.3743	19.3516	7.18724	9.22515	5.64188	DENND5A	423048
ENSGALG00000005870	-1.24299	0.422495	0.0343873	0.289626	0.807008	0.450525	0.189492	0.197052	0.229824	-	101748736
ENSGALG00000005882	-0.879052	0.543725	0.00226744	14.0809	13.1875	14.1245	8.00673	8.32619	5.1769	LRCH2	422220
ENSGALG00000005927	-0.64398	0.639945	0.0107673	12.7908	14.4124	13.7518	7.94981	7.72273	9.47195	ST5	423055
ENSGALG00000005936	-1.14573	0.451961	0.0340547	7.15632	36.6448	16.7578	14.2744	5.60497	5.75719	AGTR2	428708
ENSGALG00000005977	-0.582854	0.667642	0.0442576	17.4865	11.2598	14.5004	7.4571	12.1121	8.1716	KIAA1107	-
ENSGALG00000006019	3.15436	8.90343	1.91e-06	0.870631	0.0980164	0.633591	2.23381	6.77524	5.19061	EPHX4	424505
ENSGALG00000006022	0.589904	1.50515	0.0201822	131.662	132.289	105.539	180.794	175.229	173.972	PSMA1	395874
ENSGALG00000006068	-0.639656	0.641866	0.0125441	26.8219	28.3454	20.8518	16.4485	14.973	14.9847	TNRC6A	416570
ENSGALG00000006076	-1.69414	0.30904	0.00919744	0.89935	1.29493	2.1314	0.510078	0.416766	0.35772	RASGEF1C	416296
ENSGALG00000006106	1.30987	2.4792	0.0062144	21.0448	16.4024	18.8704	63.4891	57.754	11.1854	-	395096
ENSGALG00000006120	0.983241	1.9769	0.0359177	1.84679	2.08953	1.88997	1.84797	5.37091	3.88465	PKD2L2	416298
ENSGALG00000006121	-0.758347	0.591173	0.00629069	16.5007	10.6423	13.2945	6.24325	8.3548	8.39594	PIK3C2A	423070
ENSGALG00000006139	-1.04312	0.485278	0.000392279	17.009	17.8716	15.5407	6.17951	11.1912	6.00293	DIP2B	426874
ENSGALG00000006149	0.608897	1.52509	0.044151	43.799	44.2719	67.7182	86.5463	57.6315	85.8465	MORN4	425290
ENSGALG00000006233	0.813918	1.75798	0.0234494	5.69411	8.02092	5.60931	9.33589	8.04092	15.1488	-	420436
ENSGALG00000006235	1.2079	2.31001	0.00863286	3.32677	1.2841	2.04273	4.90798	3.89918	5.98606	SLC41A3	416033
ENSGALG00000006286	-0.974911	0.508771	0.00333257	5.92348	5.00153	8.11314	3.05396	3.47401	2.84361	USP31	416580
ENSGALG00000006309	-0.633887	0.644438	0.0201021	22.9544	26.9598	31.8012	15.8645	19.477	15.3678	SMAD5	395679
ENSGALG00000006319	-0.711895	0.610518	0.0294642	48.3811	66.1439	22.9781	26.6555	28.3847	23.7919	TGFBI	395897
ENSGALG00000006325	-1.34317	0.394154	0.0014961	7.37355	12.3613	6.54897	2.27023	4.61431	2.93819	-	416036
ENSGALG00000006372	-0.852	0.554016	0.00266754	17.8742	19.025	18.8206	8.4903	13.364	7.7108	RBM33	420444
ENSGALG00000006378	0.707349	1.6328	0.0205786	53.0421	43.1118	81.5178	82.5207	97.7887	102.001	LIPA	423789
ENSGALG00000006384	3.19448	9.15449	1.29e-12	13.6102	7.89747	15.2169	100.33	176.032	47.8939	-	423790
ENSGALG00000006385	-0.993651	0.502205	0.0135147	8.46689	8.01531	9.10758	3.3775	5.14472	3.82988	UBXN7	424856
ENSGALG00000006425	-1.18869	0.438701	0.000440779	47.92	82.3143	106.946	35.8177	39.4666	25.0883	SLC6A6	416041
ENSGALG00000006449	-2.5033	0.176373	0.00297449	3.6089	1.1185	0.139041	0.294125	0.237891	0.256693	GRIP2	416043
ENSGALG00000006472	-1.21464	0.430882	0.000104767	24.8093	14.5824	17.9033	5.73219	10.9111	7.04857	KCNQ1	423090
ENSGALG00000006475	-0.798875	0.574797	0.00379585	14.8878	13.6673	15.2992	6.16613	10.5612	7.51193	KIAA0430	416595
ENSGALG00000006512	1.22679	2.34045	0.00562391	504.331	396.588	339.633	476.301	1800.71	490.741	HSPA8	395853
ENSGALG00000006519	2.06145	4.17405	2.55e-05	2.95442	5.91279	2.51875	9.75413	28.3974	6.64291	DD1	415485
ENSGALG00000006526	-1.82137	0.282951	0.0177637	0.561523	0.346921	0.213042	0	0.109625	0.186305	PLXNB1	-
ENSGALG00000006542	-0.823802	0.564951	0.00880912	32.9275	34.2388	60.8499	19.5798	25.9412	24.928	ESYT2	-
ENSGALG00000006544	-1.35894	0.389868	0.0129605	4.14331	3.46061	2.38367	0.905041	1.97194	0.803965	SRPK3	-
ENSGALG00000006547	-1.22238	0.428575	0.0204889	6.94005	7.28299	3.4497	1.20829	2.57913	3.37167	PROCR	424867
ENSGALG00000006561	0.602963	1.51883	0.0247618	38.2685	34.0461	38.4946	57.5652	50.6165	53.3447	MRPL23	374255
ENSGALG00000006562	-1.27242	0.413964	0.00193184	3.24855	3.45209	3.00557	1.05711	1.22613	1.55685	MCF2	-
ENSGALG00000006563	-1.3449	0.393682	0.00680563	4.53065	20.7223	5.06758	3.92939	3.52432	3.68919	SEMA3D	396332
ENSGALG00000006565	-1.77292	0.292616	0.0011357	2.13482	11.2408	11.203	2.9093	1.9889	2.01008	-	416945
ENSGALG00000006575	-0.855653	0.552615	0.0283469	8.68457	28.3174	15.7708	9.63593	10.0943	7.92473	VPAC2	420453
ENSGALG00000006598	-1.0848	0.471458	0.0134852	4.05727	6.02761	14.2053	4.99072	3.65482	2.52395	SORL1	395998
ENSGALG00000006612	-0.705692	0.613148	0.0146299	7.71948	5.90437	7.74573	3.69915	4.26225	4.66962	ASXL1	428158
ENSGALG00000006623	-0.930178	0.524794	0.00187705	14.0473	21.9406	13.8464	6.57728	11.0612	7.2434	ATP11C	422254
ENSGALG00000006642	-0.701982	0.614727	0.0381268	10.4871	13.2364	17.7267	6.78476	9.73293	8.16455	ADORA2A	427705
ENSGALG00000006648	-0.685684	0.621711	0.0152784	22.3266	24.9912	26.8523	10.0482	17.6756	16.7654	SPECC1L	416950
ENSGALG00000006656	-0.871776	0.546474	0.0202089	4.88954	5.8966	5.91761	2.08633	3.99883	2.69106	FRMD4A	419035
ENSGALG00000006657	0.595887	1.5114	0.0248403	94.9172	75.5356	70.0061	128.944	98.4528	119.354	MAPRE1	419288
ENSGALG00000006689	-1.50745	0.351732	0.000541185	36.695	40.8281	113.603	19.1541	30.5347	16.324	ABHD2	415493
ENSGALG00000006695	-1.04377	0.485057	0.000818497	9.00044	12.4971	12.8634	4.25934	7.16867	4.6018	BCR	416952
ENSGALG00000006713	-1.10108	0.466166	0.0133268	7.28491	13.0326	5.31186	4.59978	3.4622	3.13982	CELF2	374111
ENSGALG00000006723	1.33436	2.52164	0.00315967	3.84078	5.47254	2.91518	6.40539	5.86036	17.2644	-	420459
ENSGALG00000006724	-1.0445	0.484812	0.0394232	2.91435	2.87087	1.39183	1.18393	1.06917	1.00946	-	429143
ENSGALG00000006736	1.12812	2.18574	0.0271612	2.40856	3.05052	2.04774	5.98959	7.30373	2.24028	AEN	415496
ENSGALG00000006751	0.690151	1.61345	0.0260329	74.8745	105.641	42.6157	119.396	97.5928	122.384	THY1	378897
ENSGALG00000006757	-1.57405	0.335865	0.00451421	2.78222	2.69906	2.03549	0.50121	1.49255	0.402628	XYLT1	414781
ENSGALG00000006790	-1.31075	0.40311	0.0139536	0.906002	3.76224	1.3011	0.777396	0.760859	0.718369	KIF11	423809
ENSGALG00000006805	0.611965	1.52834	0.041717	62.3567	40.5626	52.4617	95.5194	75.1676	56.1374	-	424883
ENSGALG00000006809	-2.59131	0.165935	0.00560698	0.559624	4.72522	0.229083	0.239308	0.39817	0.187967	chOBF-1	373994
ENSGALG00000006818	-0.811224	0.569898	0.00301069	9.31502	10.3501	11.0128	5.23165	6.94423	4.59368	KMT2A	414897
ENSGALG00000006821	1.30693	2.47415	0.0445621	1.18068	0.747689	1.20829	4.08959	2.24451	1.17112	TNMD	404530
ENSGALG00000006822	-1.21521	0.430711	0.000946674	61.1336	21.9238	57.023	16.0609	23.4548	19.0072	Pcdh19	422263
ENSGALG00000006839	-0.731619	0.602228	0.0116255	41.8405	42.5958	46.4618	23.3362	33.8626	18.3448	DIAPH1	374040
ENSGALG00000006901	-0.956326	0.515368	0.00272167	7.01965	11.227	6.29833	3.50264	3.52806	4.99655	AATK	-
ENSGALG00000006904	0.80422	1.7462	0.00314431	55.2313	45.6233	53.4365	101.687	78.3989	77.8919	RNH1	423111
ENSGALG00000006908	-0.755553	0.592319	0.0134028	11.6655	24.5686	15.4001	8.78454	9.33747	11.0379	DLG1	424890
ENSGALG00000006912	-0.948621	0.518127	0.0216008	10.1025	23.4563	10.7737	10.6456	6.62429	4.25409	CPEB3	423816
ENSGALG00000006935	-0.737194	0.599905	0.00954964	7.92077	8.96044	12.1553	5.7094	6.23453	4.86304	BTAF1	423817
ENSGALG00000006966	-0.726267	0.604466	0.0361111	3.53827	4.25608	4.32196	2.54871	2.40808	2.05911	ZNF518A	428964
ENSGALG00000006973	-1.19584	0.436531	0.0282899	3.52986	12.3266	2.97254	1.52485	3.8345	2.35879	BLNK	395733
ENSGALG00000006982	-0.920179	0.528444	0.0228397	5.58201	12.6512	5.44193	3.53338	3.82134	4.46829	EEF2K	416619
ENSGALG00000006988	1.11025	2.15883	0.00586129	9.86793	8.59372	8.82672	20.439	28.509	7.05485	RNF213	422080
ENSGALG00000006998	-0.882111	0.542573	0.00258466	29.8247	48.4794	23.6458	17.2489	18.8659	15.9215	LRP5	423114
ENSGALG00000007027	-0.66079	0.632532	0.0487213	24.4361	20.1468	12.4663	9.06217	9.96822	15.3036	SGSH	422081
ENSGALG00000007039	-0.88552	0.541292	0.000744265	22.5048	17.0253	22.0417	11.0445	11.1225	9.845	IGF-I	395889
ENSGALG00000007041	-0.899404	0.536108	0.0280706	5.27928	4.7843	3.24834	2.75112	1.86351	2.13116	HDX	422272
ENSGALG00000007045	-1.19177	0.437766	0.00056953	30.0116	43.2889	71.8621	19.6399	24.7347	17.3684	GPR123	423825
ENSGALG00000007078	-1.56185	0.338717	0.00866393	3.89376	17.6748	4.46297	1.35869	3.78158	3.13881	ENTPD1	423826
ENSGALG00000007090	1.06316	2.0895	0.00593293	3.60135	7.394	3.60796	9.66565	9.52029	9.70485	CPN1	769143
ENSGALG00000007097	-1.20167	0.434773	0.00859129	3.59129	3.82445	5.34037	1.86167	2.31727	1.16317	RPS6KA6	422273
ENSGALG00000007106	-0.798745	0.574849	0.0153942	3.73434	3.66361	3.27839	1.1305	2.95218	1.8018	DNAH17	768861
ENSGALG00000007113	1.04604	2.06486	0.00217801	54.0716	44.6304	63.7951	106.896	152.505	62.8455	TNC	396440
ENSGALG00000007114	0.942151	1.92139	0.000599781	13569.5	13322.5	17029.7	24283.8	30681.3	26395.9	APOA1	396536
ENSGALG00000007126	-1.12654	0.458014	0.000455648	12.8431	12.2654	13.5145	4.46633	8.67847	3.81811	AFF4	416337
ENSGALG00000007128	0.603252	1.51914	0.0286974	146.532	189.995	193.204	209.44	253.342	313.048	SH3BGRL	422277
ENSGALG00000007129	-1.51101	0.350866	0.000696089	7.42733	22.743	11.7416	7.37521	2.26636	4.20205	ALDH6	395389
ENSGALG00000007140	-0.795717	0.576057	0.00841647	110.368	204.127	129.744	59.6569	96.6452	88.0473	NRP1	395560
ENSGALG00000007144	-2.01967	0.246615	0.00319067	0.410953	0.492097	0.917589	0.086269	0.119615	0.22587	-	777317
ENSGALG00000007149	-0.789935	0.57837	0.0033226	34.9359	34.8178	39.7969	18.6804	21.6605	20.6132	CYTH3	416626
ENSGALG00000007153	0.658445	1.57838	0.0171045	72.3276	74.5539	46.9057	103.366	108.858	77.2131	-	427708
ENSGALG00000007161	-0.90461	0.534177	0.0175593	2.31451	1.97937	3.14658	0.866247	1.60616	1.38809	LRRK2	101752326
ENSGALG00000007167	-1.33716	0.395798	0.000737861	5.14504	6.30032	8.17675	2.37191	3.32544	1.78819	CLEC16A	416632
ENSGALG00000007169	-0.735244	0.600716	0.00588462	15.5333	17.8562	16.088	8.13893	11.1351	9.19319	EPC1	420471
ENSGALG00000007197	0.790801	1.73003	0.0114089	386.412	224.508	385.197	672.856	544.309	439.036	-	422090
ENSGALG00000007219	1.45645	2.74432	0.0462014	1.20675	2.33427	0.898157	1.09775	1.84404	8.78818	FGF12	395704
ENSGALG00000007220	0.753633	1.68603	0.00463821	10714.2	12284.7	13231.3	17905.2	21805.2	18999.5	FTH1	395970
ENSGALG00000007226	3.15754	8.92305	0.000646938	0.530294	1.30081	0.325615	8.00435	0.318348	9.38325	OSTN	424907
ENSGALG00000007238	-1.09335	0.468671	0.0274436	3.09875	16.1318	3.82419	3.57189	3.92211	2.57255	PCSK6	395454
ENSGALG00000007240	-1.39362	0.380609	0.00487359	12.3046	25.0733	5.59659	3.68322	4.97924	6.6643	TRAIL-LIKE	395283
ENSGALG00000007248	-0.926895	0.525989	0.0387091	10.4891	37.4831	11.6346	9.02863	12.7291	7.62862	-	-
ENSGALG00000007299	0.612544	1.52895	0.0178198	20.0613	23.8184	20.4548	31.7833	30.687	31.5777	THOC7	416077
ENSGALG00000007300	1.12943	2.18773	0.00190934	6.26194	7.90924	3.79234	16.0775	9.30358	11.604	-	769203
ENSGALG00000007331	-0.729448	0.603135	0.00537636	35.89	50.2086	35.3256	21.9119	23.9876	23.9145	SVIL	420475
ENSGALG00000007337	-1.05902	0.479957	0.00156312	9.07106	8.20309	11.1761	5.00352	4.70649	3.41648	LPP	429148
ENSGALG00000007358	-1.43931	0.368742	0.0141776	6.17562	24.8329	2.3793	3.31813	4.82686	3.23953	CILP	415533
ENSGALG00000007383	1.33936	2.53039	0.0122802	17.5832	8.61912	4.81045	9.21405	48.3647	16.7345	HSPB8	416988
ENSGALG00000007394	-0.849193	0.555095	0.00219014	17.4995	18.042	23.4034	9.21613	11.031	11.3688	NR3C1	416343
ENSGALG00000007408	-1.54379	0.342982	0.000508202	2.47631	4.53562	2.8981	0.513173	1.34683	1.39158	MPP7	420481
ENSGALG00000007431	-0.649674	0.637424	0.0392946	45.2677	25.3973	53.1046	25.8025	26.6543	23.9609	MAGI1	-
ENSGALG00000007448	-0.874225	0.545547	0.0256803	198.257	63.6215	79.5701	39.978	59.8	78.8689	SPRY3	428712
ENSGALG00000007468	0.8014	1.74279	0.0180984	1068.72	1215.57	882.352	1070.48	2788.95	1405.13	HBAA	100858011
ENSGALG00000007483	-1.08383	0.471773	0.00105137	8.73019	13.7828	7.04356	3.90687	5.26126	4.02766	LRIG1	427592
ENSGALG00000007500	-0.968338	0.511095	0.00929081	17.8025	26.8462	20.877	9.44795	17.1282	5.27825	DENND4A	415541
ENSGALG00000007513	0.653443	1.57292	0.0128333	65.4156	76.7414	50.4145	107.947	82.2707	97.2853	FAM207A	424042
ENSGALG00000007530	-1.32507	0.399131	0.0407802	0.757805	0.688399	0.449269	0.301707	0.125498	0.276475	-	-
ENSGALG00000007543	-2.3022	0.202754	0.0146185	1.50555	18.599	0.663708	1.82743	0.509847	1.48788	Pgo2	419316
ENSGALG00000007551	1.00687	2.00955	0.0165421	4.20792	5.55789	3.44505	9.36976	8.54069	7.26872	P2RX2	101749217
ENSGALG00000007554	-0.665893	0.630298	0.0306911	11.1015	12.7284	16.4753	7.0239	11.2795	6.19493	RAB22A	419318
ENSGALG00000007575	-1.06079	0.47937	0.00127664	7.36189	10.1579	9.99635	3.294	4.4315	4.97559	-	-
ENSGALG00000007595	-1.17674	0.442349	0.000311428	13.9046	18.9667	11.472	6.05653	7.85115	4.67028	LRCH3	-
ENSGALG00000007606	0.601178	1.51695	0.020609	139.696	146.613	155.628	209.279	187.45	247.901	PGAM1	428969
ENSGALG00000007608	-0.654681	0.635216	0.017935	97.0617	60.7834	76.8353	41.273	53.2031	48.7509	ARHGEF9	422315
ENSGALG00000007646	-1.30748	0.404025	0.000309195	130.768	101.881	200.295	45.9696	83.7299	40.016	-	422316
ENSGALG00000007703	-0.798177	0.575075	0.0384105	9.38452	4.20686	8.54459	3.21773	4.09728	5.029	-	422320
ENSGALG00000007704	1.73523	3.32933	6.21e-05	8.56385	7.96879	7.65515	39.9543	24.0617	12.3496	NPM3	770430
ENSGALG00000007707	0.635657	1.55364	0.0102108	54.5377	55.426	45.7294	82.1821	72.4705	75.9568	TRAPPC4	419788
ENSGALG00000007713	-0.626501	0.647746	0.0276134	29.4518	28.3212	21.6621	13.5322	15.3357	16.7443	CD300A	422107
ENSGALG00000007723	0.67552	1.59717	0.0410573	6.56347	5.62445	4.14449	7.71243	7.34947	9.78854	NAT9	422109
ENSGALG00000007740	-1.09629	0.467717	0.0131003	6.67079	8.97511	4.70039	3.91412	2.75729	2.27273	-	422323
ENSGALG00000007762	-0.717843	0.608006	0.00774811	31.2644	26.3393	35.6139	17.1892	19.9325	17.4921	CREBBP	416667
ENSGALG00000007769	-0.60183	0.658918	0.0281927	20.5597	21.2968	29.3693	14.0332	15.5905	15.7607	FOXP1	416092
ENSGALG00000007800	-1.21134	0.431867	0.029545	1.64487	3.7777	4.81807	2.2227	1.1118	0.911595	ZDHHC15	422329
ENSGALG00000007808	-0.661778	0.632099	0.0419577	10.905	10.7566	15.3136	5.7256	7.91946	9.03267	HID1	422113
ENSGALG00000007809	0.77427	1.71032	0.0145302	8.39278	6.48309	8.88948	12.4938	17.3822	9.21051	TSHZ2	419341
ENSGALG00000007819	-0.712294	0.610349	0.0485467	6.37564	6.26844	2.65913	2.47358	3.06747	3.2728	PDZRN3	416099
ENSGALG00000007870	-0.607532	0.656318	0.0244962	14.121	12.0897	15.1257	8.85091	7.24001	10.0354	SMAD3	395132
ENSGALG00000007871	-0.833183	0.56129	0.0206707	9.94931	27.7869	21.8879	6.00957	13.1376	8.11993	SLC1A2	423156
ENSGALG00000007886	-1.12931	0.457135	0.0408319	4.42291	12.3085	1.71132	2.28515	3.22501	2.3123	PAMR1	423158
ENSGALG00000007902	-0.820175	0.566373	0.0226721	7.78958	9.93185	9.48976	2.81143	7.90566	4.09825	ATP7A	101747741
ENSGALG00000007908	-0.897801	0.536704	0.0223019	49.7517	124.386	36.3621	25.4221	33.0131	48.2332	EFEMP1	428543
ENSGALG00000007936	0.617556	1.53427	0.0231899	55.9475	64.3099	72.3572	100.547	77.8804	105.986	PGK1	395833
ENSGALG00000007944	-0.882523	0.542418	0.00949776	7.70676	8.49013	15.387	6.19789	6.0669	4.35445	HECW2	424050
ENSGALG00000007970	-0.698216	0.616334	0.00917142	28.4664	28.8429	34.6839	15.3413	21.2115	18.102	PIAS1	427514
ENSGALG00000007996	-1.1976	0.436	0.000479404	12.2963	19.252	10.5224	3.74082	7.94419	5.75263	ANKRD44	424055
ENSGALG00000008000	-0.77509	0.584352	0.00853412	11.6008	12.1324	15.405	6.87062	8.06585	7.12182	EXT2	-
ENSGALG00000008011	-0.698022	0.616417	0.040956	9.09064	10.6904	9.7563	5.32952	6.40931	5.69542	SLC25A19	422123
ENSGALG00000008013	-0.733395	0.601487	0.0368704	10.6224	12.5775	11.4269	6.6551	6.87119	6.39413	KLHDC10	427683
ENSGALG00000008023	-0.80236	0.57341	0.00294461	11.5525	13.246	11.8671	5.59373	8.31439	6.22334	KIAA0195	422124
ENSGALG00000008034	-0.685607	0.621744	0.0436911	45.7418	25.7337	65.0978	25.8952	30.6488	26.1494	CASKIN2	-
ENSGALG00000008053	-0.694071	0.618107	0.017265	8.06303	8.09586	8.13225	4.76688	4.68492	4.9372	PRDM11	423174
ENSGALG00000008057	-0.589679	0.664491	0.0247618	16.5131	21.6859	13.9997	9.67804	11.2272	12.1205	LLGL2	422127
ENSGALG00000008058	-0.781035	0.581949	0.0357303	5.30005	7.72159	8.19052	3.47608	5.22134	3.1759	PAK3	422342
ENSGALG00000008072	-1.96512	0.256119	0.00113106	4.33138	13.9497	1.45644	1.97954	0.990565	1.69514	CHRDL1	373985
ENSGALG00000008076	-1.04541	0.484507	0.00561307	11.2034	27.8151	31.708	13.8585	11.0857	7.99948	TMEM164	422344
ENSGALG00000008081	-0.611233	0.654637	0.0238732	24.4791	17.9789	23.7949	12.5016	16.2142	13.0183	PIK3CG	417706
ENSGALG00000008094	0.693475	1.61717	0.0161648	95.5159	102.92	83.808	127.368	197.761	109.853	HSPD1	424059
ENSGALG00000008107	-0.693577	0.618319	0.0455978	4.59631	8.83793	6.73495	3.63839	4.49428	3.78936	-	422347
ENSGALG00000008139	-0.754028	0.592946	0.0458303	4.16772	2.72633	6.40522	2.9716	2.18887	2.50869	EML6	421215
ENSGALG00000008141	-0.956755	0.515214	0.00595831	13.5197	17.0173	16.1053	8.2621	3.67688	11.1972	COL4A5	422348
ENSGALG00000008157	-1.36832	0.387343	0.0465006	2.0518	3.93905	0.795703	0.332487	1.25336	0.856917	-	424070
ENSGALG00000008163	-0.761981	0.589686	0.0152668	26.6088	28.7641	48.9731	19.0843	22.4441	16.7991	PSME4	421218
ENSGALG00000008164	-0.580978	0.66851	0.0437349	12.1215	8.71718	9.68825	4.67739	6.36162	8.61676	ADAMTS7	-
ENSGALG00000008167	-0.633165	0.64476	0.0148876	62.6843	55.1126	44.9289	29.0677	36.8139	34.2615	KMT2E	417712
ENSGALG00000008179	-0.625128	0.648362	0.0179659	61.343	69.5478	64.176	47.6571	35.153	37.9431	NT5C2	423871
ENSGALG00000008185	-0.901568	0.535305	0.00277536	22.7728	33.9009	37.7042	11.665	18.6671	18.5305	AOX1	424071
ENSGALG00000008187	0.592644	1.50801	0.0269707	100.477	78.4029	104.58	135.372	125.463	151.099	EIF3J	415573
ENSGALG00000008238	-1.40264	0.378238	6.17e-06	33.5064	57.4257	63.8528	19.5322	20.7655	16.0238	MED13L	417027
ENSGALG00000008263	-2.02559	0.245605	0.000765196	3.17075	1.1495	0.976443	0.156736	0.442399	0.637532	FAR-1	396149
ENSGALG00000008266	-0.97103	0.510142	0.00363804	8.08626	12.2509	7.59039	4.22264	2.60832	6.77439	COL4A6	422350
ENSGALG00000008293	-1.195	0.436786	7.48e-05	10.5402	13.3948	8.81734	3.77166	5.29081	4.55174	SH3PXD2A	423876
ENSGALG00000008298	-0.982357	0.506152	0.00788808	14.2349	27.6967	12.0764	5.99453	10.6922	9.19866	P37NB	395440
ENSGALG00000008304	-1.45095	0.365781	0.00520089	3.5906	5.40202	3.07326	0.963129	0.958011	2.26128	OBFC1	423877
ENSGALG00000008337	0.598071	1.51369	0.0271596	81.4421	83.8221	85.7045	146.728	98.1199	118.538	SLC8B1	417032
ENSGALG00000008353	-0.702167	0.614648	0.0158981	4.86596	5.76552	4.3974	2.41509	3.09674	3.31566	MAGI2	417729
ENSGALG00000008357	-0.776907	0.583617	0.00401813	15.3289	17.1594	13.6867	6.72732	10.0686	8.97136	TPCN1	417033
ENSGALG00000008404	-0.859725	0.551058	0.00718274	23.1732	29.6834	21.8908	11.1555	16.6255	11.4799	-	772071
ENSGALG00000008408	-1.47726	0.359169	9.3e-06	11.8597	16.7966	8.92279	2.65622	5.47195	4.7042	GAB3	428717
ENSGALG00000008427	1.34711	2.54401	0.0260998	2.40974	1.18593	0.760962	5.90896	1.32263	3.17395	GNAT3	101749553
ENSGALG00000008455	-0.949716	0.517734	0.0420592	6.34555	22.8291	5.49439	8.33934	4.23656	4.07732	SEMA3C	374090
ENSGALG00000008459	-1.01071	0.496301	0.00345476	54.8967	50.4124	105.894	33.7206	41.3533	26.8765	BMPR-II	374147
ENSGALG00000008466	-0.985283	0.505127	0.0437792	1.43452	2.2633	1.25834	1.02531	0.803765	0.526569	FAM117B	424088
ENSGALG00000008473	-1.161	0.447201	0.000470496	93.7823	62.114	78.5877	18.8332	46.5732	35.7528	PLXND1	416124
ENSGALG00000008494	-0.660212	0.632785	0.0197037	10.0735	9.82507	11.412	5.18182	8.43029	5.44663	CREB1	395099
ENSGALG00000008501	-1.19985	0.43532	0.00580248	9.7688	8.01268	8.83562	3.07931	3.94687	4.07801	KLF7	429011
ENSGALG00000008519	-0.870953	0.546785	0.0206922	8.77856	8.94053	9.63212	4.00547	6.51957	3.83008	NR2C2	395253
ENSGALG00000008546	-0.776734	0.583687	0.0118022	47.0198	25.3466	43.1853	16.8877	22.116	26.3142	FGD5	416130
ENSGALG00000008555	-0.716115	0.608735	0.044273	21.1966	30.1694	18.3016	9.4063	14.4703	17.5859	MXI1	423888
ENSGALG00000008572	-0.673798	0.626854	0.0159731	41.3253	51.4708	63.5997	25.3053	35.5784	33.9399	LAMP2	414800
ENSGALG00000008589	-0.939419	0.521443	0.0254319	35.5025	85.9842	21.0779	30.5457	17.1948	21.5015	GPR1	424101
ENSGALG00000008610	-1.05157	0.482444	0.0099325	4.99866	4.07106	5.87962	2.48388	2.7096	1.74537	INO80D	424103
ENSGALG00000008611	-0.789222	0.578656	0.00278035	35.5607	36.8471	37.7542	16.2796	24.1893	20.7884	ZBTB33	422367
ENSGALG00000008616	-1.08128	0.47261	0.0302401	6.00385	18.6977	2.95526	3.31712	3.18413	5.72034	GTF2H4	417256
ENSGALG00000008653	-0.752943	0.593392	0.0113127	8.59825	7.39935	8.5243	3.90005	6.53667	3.52457	MGA	423220
ENSGALG00000008658	0.903635	1.87077	0.00685086	15.0843	15.0157	14.137	37.4292	21.7649	19.4994	ZNHIT6	424527
ENSGALG00000008661	0.754748	1.68734	0.0102416	548.615	405.433	324.327	675.686	514.694	868.385	CYR61	429089
ENSGALG00000008671	-1.83374	0.280536	0.0151976	0.963198	0.709774	0.788574	0.0673995	0.280355	0.297785	ST8SIA6	414335
ENSGALG00000008674	-1.1155	0.46153	4.6e-05	22.4549	29.7539	26.2669	9.27101	14.3049	11.1432	RAPH1	424107
ENSGALG00000008677	0.797775	1.73842	0.0111359	1294.06	2502.25	2207.64	4035.12	2618.24	3334.12	vimentin	420519
ENSGALG00000008681	-0.953355	0.51643	0.0490024	2.87208	6.06857	3.64178	2.80382	1.09338	2.24993	NSMF	417260
ENSGALG00000008692	-0.94256	0.520309	0.0108244	3.07535	4.13547	3.76116	1.49044	2.23368	1.75028	MAPKBP1	-
ENSGALG00000008701	-1.88745	0.270285	0.0409642	2.19492	9.34794	0.335702	0.417728	2.34573	0.182283	XDH	396025
ENSGALG00000008744	-2.49152	0.177819	0.00100974	0.476726	1.14402	0.328672	0.135191	0.0803341	0.0948098	MCF2L2	-
ENSGALG00000008759	-2.20947	0.216214	0.0155783	4.11131	6.14611	0.551795	0.311269	1.72634	0.101871	LAMP3	424961
ENSGALG00000008778	-0.587143	0.66566	0.0368263	26.7594	22.4673	31.7492	19.488	18.1944	14.1585	SPRED2	421271
ENSGALG00000008786	-0.711367	0.610741	0.026396	3.76859	5.30089	5.5234	2.33199	4.16395	2.06623	NBEAL1	424110
ENSGALG00000008795	-0.999975	0.500009	0.0488947	2.37173	3.60465	6.87702	2.51016	2.34665	1.39408	GPAM	423895
ENSGALG00000008803	-1.34193	0.394491	0.0259163	1.11134	0.914912	0.41702	0.320785	0.277986	0.297457	-	-
ENSGALG00000008815	-1.65218	0.318159	0.000931222	9.13062	10.5263	2.43013	1.44037	2.29842	2.85278	LRRN4	-
ENSGALG00000008821	0.658105	1.57801	0.0171126	21.823	16.8805	20.2464	31.2243	34.4842	23.4106	NDUFA5	417753
ENSGALG00000008827	-1.11948	0.460259	0.0144394	3.74748	6.30384	2.88936	1.26023	2.06769	2.30967	FERMT1	416727
ENSGALG00000008842	-1.01681	0.494209	0.00204638	5.75856	6.95202	7.31147	2.1167	4.63113	2.77783	PIKFYVE	424114
ENSGALG00000008885	-1.58761	0.332722	0.00547198	4.27363	2.37128	2.16595	0.548251	0.733019	1.49951	PDE1A	424116
ENSGALG00000008886	-0.996811	0.501107	0.00137865	7.04491	7.79622	6.38128	3.28818	3.45937	3.39834	ZNF618	-
ENSGALG00000008912	-0.957671	0.514887	0.0175775	12.4798	15.7567	4.97247	2.93408	5.2546	7.76441	ABCB1LB	395712
ENSGALG00000008932	2.13429	4.39022	0.0136824	1.09984	0.222878	0	2.41273	2.28891	0.706508	ENTPD8	374095
ENSGALG00000008934	-0.768211	0.587145	0.0171476	15.1402	20.8064	26.3324	10.1261	16.3145	8.8459	PIK3CA	424971
ENSGALG00000008940	-1.56837	0.33719	0.0345314	0.332729	0.573121	0.0363209	0.115249	0.0665817	0.108963	SPTBN5	423225
ENSGALG00000008945	1.82748	3.54915	6.71e-07	24.7156	14.0864	12.3049	36.7628	45.0468	92.4769	NEXN	-
ENSGALG00000008946	-0.782424	0.581389	0.016553	5.96673	6.25413	6.94848	3.42475	4.03487	3.24588	NHLRC2	423903
ENSGALG00000008950	-0.667424	0.62963	0.0368834	33.5048	21.7382	47.5876	21.9701	21.031	19.8923	EHD4	100859860
ENSGALG00000008960	-2.00843	0.248544	0.0402074	0.0746219	2.34388	0.672026	0.516943	0.11946	0.0563942	KCNK12	428554
ENSGALG00000008970	-0.608425	0.655912	0.0213395	25.1309	29.6623	28.071	14.8861	20.8952	16.3288	NRK	422380
ENSGALG00000008976	-1.76221	0.294796	0.00355826	3.52504	3.72924	0.976136	0.658374	1.2448	0.352587	ADAM22	-
ENSGALG00000008983	-0.652352	0.636242	0.0222885	39.7852	33.6808	48.0974	23.5257	29.1073	21.9742	GNB4	424974
ENSGALG00000009002	-1.00153	0.49947	0.00492515	12.4198	19.3997	34.8425	11.2375	10.0315	11.2036	CPED1	417761
ENSGALG00000009038	-1.08519	0.471332	0.00575577	8.96214	11.5761	12.6583	5.26592	5.31174	4.44638	CLDN12	771872
ENSGALG00000009045	0.751828	1.68393	0.00442943	25.5246	24.46	20.8341	37.9917	40.5537	35.2096	EBNA1BP2	424558
ENSGALG00000009048	-1.00654	0.49774	0.00173347	57.7868	67.0369	109.643	31.8801	47.0162	34.12	ABLIM1	423911
ENSGALG00000009062	-1.07643	0.474201	0.013059	1.9836	2.90079	2.3104	1.13331	1.34221	0.772716	CDK14	100859608
ENSGALG00000009070	0.590777	1.50606	0.0197817	98.292	109.205	91.9681	140.507	158.415	131.643	HSPE1	101749658
ENSGALG00000009092	-1.02133	0.492661	0.0107515	4.94704	6.84243	6.58955	2.11547	3.33123	3.26389	STON1	100534590
ENSGALG00000009107	-4.43826	0.0461265	1.69e-05	0.402194	20.0701	1.66011	0.116091	0.281688	0.544579	NRXN1	395398
ENSGALG00000009117	2.08007	4.22828	0.0328039	4.58759	0	8.69604	20.6144	31.4937	3.27958	-	429696
ENSGALG00000009145	-0.871265	0.546667	0.0445169	4.46369	5.77869	15.3456	5.06455	5.53721	3.09421	STARD9	-
ENSGALG00000009152	-1.26401	0.416385	0.0235749	0.915657	3.83079	0.991476	0.829846	0.792028	0.602702	ATRNL1	423915
ENSGALG00000009163	1.25009	2.37856	3.21e-05	445.423	476.077	382.049	1368.8	778.172	792.953	S100A11	396075
ENSGALG00000009168	-1.41841	0.374124	9.72e-05	6.31962	14.5295	7.16821	3.0955	3.91799	2.9003	-	-
ENSGALG00000009207	-1.33359	0.39678	0.0220795	1.2858	2.1458	1.42423	0.349308	0.908113	0.5716	TRIM2	100857562
ENSGALG00000009241	-1.18025	0.441276	0.0453609	14.6023	27.5217	2.25724	7.46695	5.27194	5.3248	SFRP2	395546
ENSGALG00000009249	-0.929951	0.524876	0.00131022	10.1045	11.3433	13.6433	4.65426	7.72853	5.38179	UBR1	423242
ENSGALG00000009264	0.803628	1.74549	0.00242006	26.2678	39.8197	36.0927	52.9374	59.98	58.2462	MTX2	424138
ENSGALG00000009282	-1.2345	0.42499	0.000350909	6.74541	5.57661	8.1472	2.42488	3.78244	2.18474	ELMSAN1	423245
ENSGALG00000009286	0.689336	1.61254	0.00848414	111.095	126.699	113.075	206.042	175.233	158.514	ATP5G3	424142
ENSGALG00000009298	-0.795091	0.576307	0.0104069	12.3209	13.7277	8.43083	4.53188	5.5315	8.89903	TNIK	-
ENSGALG00000009307	0.615818	1.53243	0.0199873	8.80777	10.3348	10.4329	14.507	12.4072	16.6509	FAM204A	423925
ENSGALG00000009312	0.922288	1.89512	0.00210986	39.0013	70.1112	49.5696	104.223	108.004	73.8052	RPL22L1	100858296
ENSGALG00000009315	-2.01989	0.246576	0.000229514	2.84183	11.632	4.17314	0.885384	2.41912	1.0227	PAPLN	-
ENSGALG00000009320	-0.842823	0.557552	0.0324092	8.6456	13.9199	18.5681	6.4268	9.47975	6.31	PSEN1	373977
ENSGALG00000009341	-0.785301	0.580231	0.00578677	7.25799	8.06744	8.95757	3.87729	4.95689	4.73465	-	416762
ENSGALG00000009360	0.863588	1.81956	0.00175274	27.2842	40.9837	41.5814	62.9397	59.7335	69.6733	CAPN2	395963
ENSGALG00000009361	-0.694848	0.617774	0.0470339	17.1839	19.3175	34.0246	10.1695	19.3099	12.9864	GUCY1B3	-
ENSGALG00000009362	-0.711553	0.610663	0.0213076	53.1768	28.7012	55.1205	23.3923	25.9995	31.7518	ITGA6	396226
ENSGALG00000009365	1.1589	2.23287	0.00760439	3.79393	3.56706	3.58182	4.5251	5.5264	13.6386	CYP51A1	100857526
ENSGALG00000009396	0.678551	1.60053	0.0130729	165.948	250.415	215.038	335.48	281.067	351.238	CAV2	417772
ENSGALG00000009403	-1.37676	0.385084	0.00524626	2.4416	1.23695	1.44368	0.302784	0.760019	0.830337	GRK5	423929
ENSGALG00000009409	-1.18925	0.438532	0.00260024	6.85079	8.98824	7.62218	3.00843	4.32361	2.48912	MYNN	771218
ENSGALG00000009414	-0.688554	0.620475	0.0128326	39.4184	27.9202	39.7195	23.667	20.1829	20.0207	FAM198B	422413
ENSGALG00000009415	2.41326	5.32678	2.23e-08	2.61766	1.50906	4.1938	9.48377	10.9279	23.432	SMOC1	768688
ENSGALG00000009428	-0.71955	0.607287	0.0106212	68.9091	61.9477	56.0614	27.5212	47.9713	33.1036	SUSD6	423259
ENSGALG00000009433	1.87479	3.66748	0.00327855	56.1765	38.2798	32.3089	29.1584	286.741	36.253	BAG3	423931
ENSGALG00000009454	0.612312	1.52871	0.046225	9.39758	7.73925	10.7854	12.4522	14.9412	13.8474	ZNF277	427859
ENSGALG00000009458	-1.47404	0.359972	0.014918	1.02539	1.19007	0.457903	0.186553	0.179073	0.535398	-	424998
ENSGALG00000009479	2.75446	6.748	6.39e-06	0.473582	0.959692	0.745622	4.5706	8.31038	1.1563	-	420559
ENSGALG00000009480	-0.714977	0.609215	0.0160861	6.75368	13.4548	8.60523	5.11649	6.46512	5.12697	DOCK4	417779
ENSGALG00000009495	-1.606	0.328508	0.0249138	1.43233	0.419257	0.234531	0.122499	0.229296	0.288655	FGFR2	396259
ENSGALG00000009523	-0.787697	0.579268	0.00521141	41.7428	65.9072	48.9338	32.999	23.048	30.4168	CNTN1	417786
ENSGALG00000009537	-0.985828	0.504936	0.0373197	4.78324	9.36993	7.11418	3.49768	4.08391	2.65089	PPM1L	429162
ENSGALG00000009556	-0.62643	0.647777	0.0445945	20.2474	18.1349	15.944	7.01915	16.2562	10.4191	PRICKLE1	417793
ENSGALG00000009560	1.00215	2.00299	0.00620456	8.27422	12.6254	10.6048	13.7234	14.7834	32.4566	MSMO1	422423
ENSGALG00000009592	0.665255	1.58585	0.0163449	19.5855	29.2837	20.7791	36.0793	37.0491	32.042	SRP14	423284
ENSGALG00000009608	-0.763728	0.588973	0.00809579	10.5294	11.442	14.869	5.07141	7.96674	7.98092	UBR3	424158
ENSGALG00000009615	0.893355	1.85749	0.00494409	16.0494	11.5917	12.6007	21.4762	27.4717	22.7031	RRP15	421353
ENSGALG00000009639	4.22331	18.6785	3.75e-09	0.465796	0.27404	0.209127	7.70268	8.25055	0.783522	-	422427
ENSGALG00000009654	-0.959141	0.514363	0.0446546	8.22263	15.0371	5.41836	4.09078	5.1369	4.62269	MLF1	425019
ENSGALG00000009677	0.612947	1.52938	0.014378	29.3598	27.4792	27.6221	41.7887	43.934	37.9078	SSB	395268
ENSGALG00000009686	-0.821676	0.565784	0.00424756	35.1081	25.3516	42.514	16.9816	20.4376	18.9793	PPP1R9A	420568
ENSGALG00000009692	-1.05797	0.480308	0.0147002	11.3662	23.7798	48.7322	14.2031	15.0421	10.1321	SH3RF1	422434
ENSGALG00000009733	0.847309	1.79914	0.00124354	44.5512	32.2796	41.2072	71.6795	65.9387	66.3403	SHFM1	772237
ENSGALG00000009739	1.59803	3.0273	0.0115997	1.0212	0.282192	0.532037	2.14374	2.15496	1.05239	AMIGO2	417810
ENSGALG00000009759	-0.699941	0.615597	0.0380061	8.51194	10.1869	19.5302	6.77734	7.99814	8.21574	SLC16A7	417815
ENSGALG00000009784	-1.37843	0.384638	0.000230184	5.16589	5.21075	6.60004	2.17537	2.55885	1.5406	PTPN14	421360
ENSGALG00000009795	-0.630833	0.645804	0.0122171	15.6131	14.6743	13.414	7.43176	9.3889	10.2314	MON2	417818
ENSGALG00000009800	-0.687676	0.620853	0.0267492	21.3141	50.7977	36.1897	19.2116	21.61	23.508	SETD7	422443
ENSGALG00000009809	-1.02647	0.49091	0.00322275	7.19965	7.14722	5.60802	2.53529	3.59303	3.21615	MAML3	422445
ENSGALG00000009816	1.37927	2.60136	0.00469402	21.8251	33.8211	26.9777	124.924	57.2898	20.1323	BATF3	421368
ENSGALG00000009837	-1.55783	0.339662	0.00136057	2.32107	2.25894	1.95027	0.493659	0.880038	0.738571	DTL	421373
ENSGALG00000009850	-0.634533	0.644149	0.0152799	18.8841	28.6853	15.2404	8.95766	12.2607	12.9434	NOVA1	423300
ENSGALG00000009858	-0.642616	0.64055	0.0463043	17.7415	25.6988	30.7805	14.0997	17.9433	13.8434	SLC30A1	421377
ENSGALG00000009864	-1.2068	0.433229	0.0424078	1.93935	3.37387	0.733961	0.337983	1.25943	0.857254	TRAF-5	374055
ENSGALG00000009880	-0.769826	0.586488	0.0303176	3.02358	2.93641	1.86824	1.17683	1.83568	1.34514	INPP4B	422454
ENSGALG00000009907	-1.04239	0.485524	0.0133626	2.96749	3.64597	2.18081	0.989195	1.47753	1.58926	G2E3	423305
ENSGALG00000009911	-1.14037	0.453644	0.00543737	6.48077	5.33528	5.30584	1.46294	3.51647	2.47241	GLTSCR1L	428568
ENSGALG00000009929	1.71234	3.27692	0.0156821	2.82413	17.7139	6.71617	7.34948	60.173	17.1759	SOST	429784
ENSGALG00000009940	0.610907	1.52722	0.0264248	21.7492	24.9028	25.7425	43.5218	28.509	33.807	SLC35E3	417842
ENSGALG00000009963	-2.33977	0.197541	0.00777431	9.40858	22.2905	1.24605	0.638999	0.885992	4.49626	Worthington	396218
ENSGALG00000009966	-1.20774	0.432946	0.0136821	2.99332	6.24854	8.5625	2.91473	3.00216	1.52627	FRS2	417845
ENSGALG00000009972	-0.653321	0.635815	0.025989	18.9342	22.5276	31.6435	16.1885	15.2917	13.3924	HEATR5A	423311
ENSGALG00000009975	0.626833	1.54417	0.0199348	17.1821	22.4192	15.6405	27.9681	30.5829	22.4942	CCT2	427865
ENSGALG00000009982	-1.02324	0.492009	0.00333545	6.42347	5.2785	6.19063	2.55001	3.33999	2.561	ZNF827	422465
ENSGALG00000010000	-0.8902	0.539539	0.0087577	8.58346	8.11947	7.63123	3.38086	5.26021	3.92756	PRKCE	421409
ENSGALG00000010005	-0.689049	0.620263	0.020278	768.893	451.377	690.383	299.346	436.971	407.945	EPAS1	395596
ENSGALG00000010035	-0.884581	0.541645	0.000794857	17.3732	12.8744	12.343	6.45475	8.04016	7.5636	NR3C2	374131
ENSGALG00000010048	-0.866079	0.548636	0.0470511	7.38643	6.9899	9.98375	3.11093	5.41035	4.4236	SUPT7L	421421
ENSGALG00000010049	-1.08953	0.469914	0.00254316	30.7944	35.4895	39.0288	10.8676	26.534	10.137	PTPRB	-
ENSGALG00000010053	-3.3548	0.0977476	0.000176291	1.93469	2.27453	0.120912	0.0227355	0.141856	0.223223	PTPRF	424568
ENSGALG00000010060	0.637797	1.55595	0.0165186	74.5976	84.1754	101.656	131.343	128.426	130.619	PSMA6	423326
ENSGALG00000010061	-0.639959	0.641731	0.0163685	5.32431	5.78924	6.07237	2.83206	4.03581	3.74423	LRBA	422476
ENSGALG00000010071	2.31157	4.96422	6.62e-05	2.23838	4.04998	1.30898	20.429	6.27086	8.45809	MAB21L2	374011
ENSGALG00000010081	-1.06389	0.478342	0.00109897	29.2099	37.1066	23.1158	7.63839	19.6335	13.525	SH3D19	-
ENSGALG00000010131	-0.648213	0.63807	0.0473371	8.3238	8.64245	10.5871	3.92957	7.23614	3.65957	BTBD9	421429
ENSGALG00000010163	-1.1302	0.456853	0.000824574	7.59596	14.8125	5.62711	3.46398	3.54761	5.09123	LGR5	427867
ENSGALG00000010166	-0.749263	0.594907	0.0183153	17.6166	34.0939	13.8512	11.1621	14.0149	11.6087	VLDL	-
ENSGALG00000010170	-1.42494	0.372436	0.0183301	1.07995	1.77443	0.669094	0.247131	0.560709	0.419106	INTU	-
ENSGALG00000010174	-0.843537	0.557276	0.0168616	11.6533	13.8297	12.7033	6.29373	6.02951	8.07695	SLC35B2	428575
ENSGALG00000010178	0.696309	1.62035	0.00841975	11.8798	13.5627	12.5342	20.0591	18.6161	20.2636	KIAA0020	-
ENSGALG00000010187	1.04448	2.06263	0.0379807	0.73245	2.52327	0.764567	3.18537	2.16923	2.40788	SLC1A1	427352
ENSGALG00000010203	0.606411	1.52247	0.0431242	13.693	9.9839	7.5108	15.8228	16.5629	12.6336	HECTD3	424588
ENSGALG00000010230	-1.03305	0.488676	0.0244338	3.38579	4.12741	4.07131	1.54738	2.15961	1.71916	TESK2	100858275
ENSGALG00000010250	-3.23217	0.106419	0.000473202	38.6054	11.4797	0.858869	0.807484	3.02292	1.18921	-	-
ENSGALG00000010258	0.826417	1.77328	0.0418606	3.4035	3.21964	1.06034	4.40489	3.11001	5.29223	LTBP2	-
ENSGALG00000010283	0.596553	1.5121	0.0247999	19.7701	18.1298	22.0592	24.624	27.8433	35.0827	GTF2E2	771227
ENSGALG00000010294	0.746696	1.67795	0.0368087	7.23223	7.6465	5.18552	10.3729	7.29907	14.4279	RPS6KL1	-
ENSGALG00000010307	0.899086	1.86488	0.0133493	13.8527	10.2277	13.0117	24.549	17.019	24.9955	ACYP1	423361
ENSGALG00000010311	-1.16173	0.446976	0.0203622	1.72057	3.49784	0.767529	0.653692	1.08587	0.758505	NAV3	-
ENSGALG00000010313	-0.638527	0.642368	0.0189637	14.8573	18.2453	21.8827	10.7999	11.4339	11.8341	MAST2	424606
ENSGALG00000010314	-0.604903	0.657515	0.0171284	21.2865	20.8975	23.0631	13.0833	14.559	13.5658	NEK9	428891
ENSGALG00000010316	-0.92307	0.527386	0.00756343	1.65344	1.79219	1.25923	0.680739	1.00029	0.678053	FRAS1	422506
ENSGALG00000010333	-0.603201	0.658292	0.0311457	33.1868	30.2632	40.543	20.8747	26.6883	18.3792	CNOT6L	422508
ENSGALG00000010349	0.871029	1.82897	0.00105777	32.5682	26.011	28.9641	58.9845	43.5499	50.77	POLR1C	421452
ENSGALG00000010350	-1.17539	0.442764	0.00458987	9.12738	8.30443	7.24387	2.07899	5.03209	3.34335	GPATCH2L	423368
ENSGALG00000010352	-2.00738	0.248724	0.00178432	1.20808	2.97855	1.31875	0.185977	0.54796	0.547792	ARHGEF26	429163
ENSGALG00000010355	0.620669	1.53759	0.0158593	138.163	118.847	132.687	186.306	176.807	212.555	YIPF3	421453
ENSGALG00000010365	1.13425	2.19504	0.0404764	0.281754	0.21751	0.208705	0.64029	0.46179	0.385303	ESRRB	771938
ENSGALG00000010385	-0.967968	0.511225	0.00668054	12.0407	8.68789	9.2977	5.68719	4.3078	4.65319	TJAP1	421455
ENSGALG00000010434	-0.772616	0.585355	0.0303119	13.6336	8.98425	5.30819	5.06951	5.92818	4.43509	CP	771940
ENSGALG00000010463	0.687965	1.61101	0.0264943	65.5537	72.7915	48.0448	78.7791	137.935	68.2839	AHSA1	423378
ENSGALG00000010537	-0.642032	0.64081	0.0229633	69.7534	97.6124	52.7408	47.2761	49.229	36.7808	CDKN2C	429104
ENSGALG00000010560	1.06895	2.09791	0.000365498	9.15483	7.81745	8.53216	17.3951	22.0296	11.7486	EIF2AK2	395147
ENSGALG00000010564	-1.08803	0.470403	0.0134489	2.88289	3.42465	2.62474	1.53036	0.775817	1.69037	TBCK	422534
ENSGALG00000010580	-0.774051	0.584773	0.00852299	41.1524	54.1158	52.5653	18.8931	36.3202	27.9806	STRN	421470
ENSGALG00000010589	-1.84816	0.277746	0.000112431	4.58668	3.25315	5.0363	0.623024	1.81407	1.0195	FLRT2	428901
ENSGALG00000010592	-1.33501	0.396389	4.52e-06	17.0059	12.4056	9.27785	4.85352	5.67071	4.02108	TET2	-
ENSGALG00000010612	-0.788736	0.578851	0.005277	13.5982	16.6908	14.8087	7.08565	10.0313	7.88445	PRKD3	421478
ENSGALG00000010616	-1.1744	0.443067	0.000291759	13.95	14.8769	8.66167	4.33114	6.80283	4.60679	PTPN21	423398
ENSGALG00000010647	0.659765	1.57983	0.0202728	31.16	25.6077	24.4827	46.2171	29.9047	46.5634	ECHDC2	424646
ENSGALG00000010649	-0.898257	0.536535	0.00833097	8.83344	16.9747	18.7865	7.19005	8.83144	7.05938	CNST	421487
ENSGALG00000010663	0.772113	1.70777	0.0345988	3.04615	5.52232	2.97067	4.22964	4.86453	9.74998	TTC8	423401
ENSGALG00000010665	-1.14406	0.452484	0.000379902	13.0945	13.1219	16.3753	5.87027	6.14288	6.56106	FOXN3	-
ENSGALG00000010675	0.598862	1.51452	0.017718	70.7306	72.2988	69.0494	108.79	95.9409	102.566	PSMC1	395804
ENSGALG00000010718	-1.04412	0.484942	0.00457186	3.57403	4.02728	6.20642	2.72633	1.73185	2.01062	THSD7A	420585
ENSGALG00000010747	-1.18025	0.441275	0.0236909	6.6853	20.1475	4.06988	4.44212	3.88758	4.36139	FBLN5	423413
ENSGALG00000010766	-0.668354	0.629224	0.033173	19.4359	22.0374	24.6261	12.7722	16.245	10.9413	ATXN3	378424
ENSGALG00000010769	0.770028	1.7053	0.0174121	54.4208	38.6971	37.5569	53.7143	106.692	52.4111	HPGD	422567
ENSGALG00000010786	-1.39448	0.380381	0.0460528	0.430142	0.136197	0.583264	0.103466	0.129112	0.193012	DGKB	772367
ENSGALG00000010798	1.67668	3.19691	0.00212601	2.6995	2.54658	3.0103	3.5467	3.57645	18.7478	DHCR24	424661
ENSGALG00000010801	1.30606	2.47266	0.0141615	3.75381	2.64129	1.622	6.7419	4.25662	7.8014	TMEM61	424662
ENSGALG00000010805	-0.697286	0.616731	0.0294313	16.2628	24.887	26.7521	9.27478	18.6782	12.4478	USP24	-
ENSGALG00000010818	-0.726213	0.604488	0.0278797	160.063	140.803	255.389	92.3515	147.102	86.744	PPAP2B	424666
ENSGALG00000010840	-0.903294	0.534665	0.0141392	5.41591	10.3327	7.6365	2.61734	5.36942	3.86592	SNX13	420598
ENSGALG00000010869	-0.693103	0.618522	0.021995	10.6303	15.9581	11.0206	6.9307	8.99095	6.21302	MYSM1	424671
ENSGALG00000010884	0.629127	1.54663	0.0471386	5.8217	7.2572	7.39491	11.9496	8.83965	9.57257	DDX24	423429
ENSGALG00000010885	-0.822985	0.565271	0.00999908	8.6015	15.1973	9.81491	4.82074	7.35826	5.93165	BMP2K	422578
ENSGALG00000010892	-0.973827	0.509154	0.00594642	34.3702	103.043	50.1588	31.6651	34.1062	24.4625	ANTXR2	422580
ENSGALG00000010924	-0.72969	0.603033	0.0105186	63.6028	61.0856	89.3299	34.6087	40.5582	49.3339	cNFI-A4	396210
ENSGALG00000010930	1.15967	2.23406	0.00220321	7.10867	4.23989	10.3602	9.11949	17.9175	20.5936	STK39	101751124
ENSGALG00000010953	-1.0332	0.488626	0.00603691	25.358	54.6804	15.5295	15.9542	10.9239	16.9261	KANK4	424684
ENSGALG00000010956	-0.806859	0.571625	0.0199956	3.75222	4.24694	3.29673	2.226	2.0218	1.89506	TTC21B	424176
ENSGALG00000010987	-0.950958	0.517289	0.000708615	3.45409	3.47744	3.69429	1.71401	2.01181	1.54401	LYST	421514
ENSGALG00000010999	-0.884143	0.541809	0.0077736	4.17853	4.62	6.58771	2.65128	3.15255	2.25104	DICER1	423437
ENSGALG00000011025	-0.886071	0.541086	0.0195803	5.13307	9.56114	3.80455	3.85066	3.73861	1.78283	SIPA1L2	421523
ENSGALG00000011031	-0.634889	0.64399	0.0306609	64.2101	85.4722	111.783	51.5736	61.121	49.9508	JAK1	395681
ENSGALG00000011045	-0.908785	0.532634	0.0451129	16.1636	28.4766	57.7218	27.642	13.6947	11.5505	AFF1	422590
ENSGALG00000011046	1.06155	2.08717	0.000806242	8.73108	6.81806	7.96771	15.3673	21.322	10.2968	SNX10	420628
ENSGALG00000011068	-0.586599	0.665911	0.0486751	97.223	70.7341	125.764	53.5435	68.4907	67.8024	COBLL1	424182
ENSGALG00000011076	-1.35622	0.390605	0.000123616	7.08319	8.74495	12.0123	3.71108	3.88297	2.90142	SYNE3	423439
ENSGALG00000011078	-0.732769	0.601748	0.0489129	3.74932	11.4316	4.59968	4.33331	3.57009	3.29273	PTPN13	-
ENSGALG00000011079	0.919895	1.89198	0.0122334	10.7801	10.5946	18.632	37.1774	17.5165	18.2998	GLRX5	423440
ENSGALG00000011089	1.39882	2.63685	4.93e-05	7.09361	8.0508	4.953	16.7738	24.0077	9.28896	IFIH1	424185
ENSGALG00000011099	-0.78784	0.57921	0.0358145	5.75028	10.4987	5.02618	3.78465	2.89059	4.99648	FAP	424186
ENSGALG00000011106	-0.637102	0.643003	0.0338236	9.7364	13.2884	8.67531	6.61958	5.99865	6.75461	GALNT2	421540
ENSGALG00000011128	0.629936	1.5475	0.0158387	23.7707	23.4905	27.582	40.3886	34.9061	36.0173	PSMD14	424189
ENSGALG00000011137	-1.52217	0.348161	0.00125825	15.7165	7.96222	5.03683	3.2631	3.72435	2.42238	CREB5	428435
ENSGALG00000011170	-3.15307	0.112417	8.69e-05	3.52952	10.5223	1.61153	0.313471	0.162989	1.1285	WIPF3	420634
ENSGALG00000011205	-1.23662	0.424364	0.0354911	6.82153	13.0741	2.25411	1.5499	2.03934	5.24842	SMOC2	421559
ENSGALG00000011206	-1.06066	0.479413	0.0168993	13.4636	7.2844	13.9318	3.04611	6.59926	6.97841	KITLG	396028
ENSGALG00000011235	-1.39189	0.381065	5.33e-05	14.0895	12.9076	18.2793	4.67755	4.68403	7.34807	GALNT15	420642
ENSGALG00000011251	-1.14892	0.450963	0.00049034	10.5298	15.0245	10.2849	3.92426	6.72137	4.75951	TBC1D5	420646
ENSGALG00000011264	1.01993	2.02782	0.00328193	9.51797	5.12152	3.3429	12.4957	8.67787	13.3539	Sulf1	426312
ENSGALG00000011288	-2.62723	0.161855	0.00759372	0.639538	13.2119	0.37815	0.57431	0.483467	1.04719	DACT2	421561
ENSGALG00000011291	-0.78596	0.579966	0.00830236	65.037	68.7142	34.3006	27.7879	37.3901	26.8982	REV-ERBb	396125
ENSGALG00000011296	-1.97458	0.254444	0.00695299	2.04262	2.58172	0.310324	0.291758	0.674219	0.19097	FRMD1	421562
ENSGALG00000011299	1.29802	2.45891	0.00375573	2.54786	2.34687	2.22816	5.57142	4.21782	7.04557	KIF25	421563
ENSGALG00000011309	-0.742927	0.597526	0.0343976	4.29839	5.30747	4.42727	1.68393	3.85985	2.49163	PLXNC1	-
ENSGALG00000011320	-0.760297	0.590375	0.0106029	34.1448	21.3757	28.853	16.1916	17.3257	14.2845	TMCC3	417905
ENSGALG00000011328	0.644844	1.56357	0.0382542	13.4273	12.6979	8.46461	15.813	13.5779	22.1214	GLB1L	429037
ENSGALG00000011334	0.727346	1.65559	0.00891157	74.706	71.2594	55.6153	84.5928	93.199	141.869	FAM134A	424203
ENSGALG00000011350	-1.76159	0.294922	0.0422442	1.84109	14.1381	0.634657	1.34254	1.0083	2.12368	NEGR1	395662
ENSGALG00000011351	1.03188	2.04469	0.0151486	913.742	1153.25	558.477	955.366	3118.54	1000.88	HSP90AA1	-
ENSGALG00000011371	-1.26517	0.416049	0.00943965	1.36118	1.53243	1.71583	0.399134	0.760942	0.685791	STK36	424210
ENSGALG00000011384	-0.842801	0.55756	0.0240736	11.3719	13.0672	14.3034	4.59665	7.5769	8.69015	RCOR1	428911
ENSGALG00000011400	-0.869963	0.547161	0.000782836	17.547	18.0938	17.4424	8.48627	9.84408	9.50557	USP44	417913
ENSGALG00000011409	0.602023	1.51784	0.0207123	68.1612	84.4102	64.4845	115.715	97.5991	100.448	SNRPF	417916
ENSGALG00000011427	-0.656704	0.634326	0.0476755	7.18433	6.71941	8.34975	4.11845	5.89132	3.569	USP37	424216
ENSGALG00000011438	-0.93043	0.524702	0.000293707	14.7748	17.3352	17.2538	7.63981	9.0148	8.20311	TNKS	374252
ENSGALG00000011442	-0.581156	0.668428	0.027465	72.6311	60.0613	63.3683	39.3172	47.0946	35.5384	TGFBR2	396399
ENSGALG00000011464	0.838777	1.78853	0.00201064	257.143	201.208	193.945	294.295	393.069	431.678	EIF5	423479
ENSGALG00000011469	2.15301	4.44754	2.83e-10	179.414	102.131	188.838	511.656	573.198	951.561	IGFBP2	396315
ENSGALG00000011483	0.742508	1.67308	0.015179	57.0975	51.5483	75.9788	68.021	99.6084	132.801	MPC1	428592
ENSGALG00000011497	0.995465	1.99372	0.029361	4.90848	10.6274	2.87647	7.07908	13.5237	13.9789	PECR	424224
ENSGALG00000011535	-0.755383	0.592389	0.0330967	5.80372	7.77273	7.08026	2.56535	4.69148	4.51634	NOD1	420677
ENSGALG00000011537	-0.807376	0.57142	0.0471946	5.75966	4.76159	3.65976	2.38209	3.53221	1.77575	PDE10A	421574
ENSGALG00000011541	-0.992911	0.502463	0.00067109	22.714	31.728	23.2898	10.6023	17.0532	9.49164	BIN1	424228
ENSGALG00000011542	0.637125	1.55523	0.0286259	16.2237	15.0366	12.4072	22.7005	19.4286	22.6206	METTL6	420681
ENSGALG00000011543	0.665882	1.58654	0.0410825	4.27547	4.1279	4.94813	8.2876	6.86236	5.15962	SDAD1	422642
ENSGALG00000011555	-0.649325	0.637579	0.0243803	72.1239	70.6914	106.526	42.1992	61.7611	50.087	QKI	374204
ENSGALG00000011557	-0.765343	0.588313	0.00789002	7.87411	10.8521	9.14211	4.09147	6.09631	5.53102	UHRF1BP1L	417929
ENSGALG00000011558	-0.908834	0.532616	0.00220684	7.97676	8.23391	10.9415	3.77839	6.06142	4.1282	LRP6	419097
ENSGALG00000011566	-1.20226	0.434593	0.00371373	23.1389	15.8021	30.6274	6.98297	13.4625	8.93599	GYPC	424230
ENSGALG00000011569	-0.653076	0.635923	0.0343648	7.40442	11.2844	14.3164	6.35516	7.51803	6.42363	SCYL2	417930
ENSGALG00000011571	-0.918653	0.529003	0.0392218	5.4552	11.0547	9.05148	3.41517	4.0172	5.55186	AGPAT4	421578
ENSGALG00000011573	-0.79992	0.574381	0.0141524	18.9455	15.0827	21.0947	7.70805	12.7383	10.1452	MOB1B	422647
ENSGALG00000011574	-0.758358	0.591169	0.0250627	7.54472	9.23569	12.6612	5.22923	6.12102	5.49539	PIK3R4	428449
ENSGALG00000011604	-1.46527	0.362167	0.0191432	1.59556	4.33356	0.381002	0.648184	0.842557	0.619656	SLC4A4	-
ENSGALG00000011605	-1.44348	0.367679	0.00709165	1.79714	1.5933	2.14568	0.720467	0.719245	0.509309	EPB41L5	424235
ENSGALG00000011621	-0.866725	0.54839	0.00263828	23.6457	26.1551	35.9678	14.327	17.7219	13.362	IGF2R	395817
ENSGALG00000011630	-0.933276	0.523668	0.00913766	3.01931	4.49889	2.23243	1.06149	1.92337	1.86333	GLI2	395956
ENSGALG00000011639	-1.43954	0.368684	1.7e-06	6.53357	6.90064	5.44243	2.0693	2.34749	2.21639	CEP170B	423494
ENSGALG00000011645	-0.708972	0.611756	0.00949961	13.5414	10.0546	12.4507	6.6791	8.44766	6.03582	CLASP1	-
ENSGALG00000011656	-1.36527	0.388162	4.25e-07	63.9415	90.6798	73.759	24.6171	27.65	32.6825	AHNAK2	-
ENSGALG00000011678	-0.650575	0.637026	0.0197979	14.9809	17.2876	13.7531	7.22745	12.513	8.26141	DNAJC13	420688
ENSGALG00000011686	-1.21323	0.431301	0.00459353	2.43703	3.81998	2.91607	1.60328	1.30045	0.850036	SEMA5B	424248
ENSGALG00000011693	-0.847867	0.555606	0.00185608	13.9136	12.1951	14.7114	5.5405	7.04539	9.32257	ARHGAP35	425730
ENSGALG00000011695	-0.762209	0.589593	0.00921102	13.9656	16.6507	24.3334	10.2705	10.0073	11.1154	HIPK3	421597
ENSGALG00000011699	-0.68002	0.624157	0.00919684	28.5751	32.1546	36.2155	17.602	19.9166	20.7594	ADCY5	395340
ENSGALG00000011715	1.29696	2.4571	0.0128912	1528.15	738.778	253.909	1135.86	3370.77	1315.85	hsp70	423504
ENSGALG00000011800	-0.823426	0.565098	0.0218175	12.5638	12.0016	9.8376	3.29381	8.68638	6.64899	KIAA1467	417963
ENSGALG00000011806	-1.37532	0.385468	0.0182294	3.85719	1.55258	1.03821	1.05744	0.549814	0.718767	MUC13	100859223
ENSGALG00000011811	-0.595461	0.661833	0.0249683	35.0791	38.6109	33.5228	20.7223	27.3144	19.7388	SYNE2	423509
ENSGALG00000011813	-0.898698	0.53637	0.00210676	75.9403	48.1633	64.4771	27.1704	40.715	29.3465	HEG1	-
ENSGALG00000011823	-1.2336	0.425256	0.000136182	6.92747	3.58237	5.74215	1.49568	2.62293	2.56335	FAT4	395166
ENSGALG00000011831	-0.587875	0.665322	0.0205389	20.2197	17.4229	17.5014	11.2861	12.5404	11.2872	ANKRD50	422663
ENSGALG00000011854	-0.77907	0.582742	0.0353502	5.47966	10.1937	7.64453	3.69481	6.33353	2.93194	UBN2	417970
ENSGALG00000011875	-1.28216	0.411181	0.0330966	3.01966	1.28004	1.69018	0.569215	0.34529	1.44375	TRPC3	374153
ENSGALG00000011878	-0.587866	0.665326	0.0278343	11.6777	10.781	10.9437	5.63495	8.94387	6.74208	TCF20	417980
ENSGALG00000011898	-0.730231	0.602807	0.0414442	14.2337	25.9324	13.0756	8.64132	9.14657	12.6759	FAM109B	427898
ENSGALG00000011902	1.11961	2.17288	0.00679161	198.448	75.3659	59.9005	156.937	197.867	337.819	TAGLN	396490
ENSGALG00000011903	0.796235	1.73656	0.0112389	8.89566	11.9415	6.61747	16.3359	13.4094	15.3906	KIAA1143	420709
ENSGALG00000011921	0.768598	1.70361	0.00943952	248.055	234.097	381.059	473.202	513.105	437.221	DHRS7	423527
ENSGALG00000011941	0.590479	1.50575	0.0220245	33.3016	28.3267	33.6034	49.7892	42.7259	45.1558	EIF1B	420715
ENSGALG00000011965	-0.78527	0.580243	0.0033378	13.3153	14.1468	10.9378	6.71254	8.31931	6.18601	ZC3H7B	417996
ENSGALG00000011982	-1.14654	0.451706	0.000922383	9.42652	10.4962	7.85388	3.38433	5.41235	3.14661	PDE5A	422677
ENSGALG00000011990	-0.922458	0.527609	0.0193121	7.96306	10.8185	17.483	6.69911	8.5105	3.28868	USP53	422680
ENSGALG00000011995	-0.656955	0.634215	0.0148859	37.9491	31.1187	40.3104	19.4424	25.4424	21.9413	CLASP2	420724
ENSGALG00000012021	0.875108	1.83414	0.0158293	216.41	158.357	239.519	428.409	471.256	179.534	-	423536
ENSGALG00000012049	-0.80974	0.570485	0.0323039	5.35888	5.3233	6.19389	2.58814	3.53247	3.14991	ZNF148	424259
ENSGALG00000012057	1.19345	2.28698	0.000359243	4.90625	5.61405	4.79964	11.9209	15.4939	5.88928	TRANK1	420728
ENSGALG00000012067	-0.851837	0.554079	0.0452528	2.61107	2.7619	3.52368	1.30306	1.74548	1.71306	LMLN	424264
ENSGALG00000012069	-0.636479	0.643281	0.0457729	16.2059	34.1376	28.6063	20.3574	14.1464	13.9699	EPDR1	420731
ENSGALG00000012072	0.927419	1.90187	0.00450783	19.7283	17.3269	21.7177	44.732	41.7204	20.3519	-	424266
ENSGALG00000012075	0.592143	1.50748	0.0382205	10.2425	12.2254	9.96614	16.9855	18.6719	10.8612	DTX3L	424267
ENSGALG00000012077	0.71728	1.64408	0.0220271	5.93493	9.3683	6.29106	12.5346	13.6515	7.47536	PARP9	424269
ENSGALG00000012115	-1.44825	0.366467	0.0162224	4.203	11.9193	1.11497	1.6989	2.3869	1.75675	WT1	396139
ENSGALG00000012119	-1.00797	0.497246	0.0376589	3.6729	7.44296	5.89375	2.26169	1.56795	4.29313	MARCO	395488
ENSGALG00000012124	-0.98226	0.506186	0.0444415	9.0234	10.1125	3.13409	3.42014	2.89999	4.23622	PELI2	776013
ENSGALG00000012146	-0.954382	0.516062	0.000355861	92.4756	123.093	104.392	41.8525	56.3149	60.2593	MGAT3	418013
ENSGALG00000012153	-1.54601	0.342456	0.0174725	2.19886	1.90031	1.27074	0.696916	0.724722	0.29325	METTL15	421606
ENSGALG00000012156	-1.00641	0.497785	0.00326531	9.90999	19.3411	19.011	9.0353	6.23459	7.79329	DPP10	424280
ENSGALG00000012165	-1.15292	0.449713	0.00847818	4.81181	5.53713	2.70134	2.06352	1.48559	1.97407	DLGAP5	423555
ENSGALG00000012177	-1.35497	0.390943	0.0190591	0.535804	1.18449	0.418726	0.140598	0.341151	0.303694	NCKAP5	424283
ENSGALG00000012183	-0.756094	0.592097	0.0496899	3.11829	3.55448	3.35075	1.59389	2.14498	1.95155	NPTXR	-
ENSGALG00000012187	-1.35082	0.392068	0.000153177	17.2893	20.3518	18.7641	4.52918	11.3968	5.27036	MGAT5	424286
ENSGALG00000012191	-0.679567	0.624352	0.0435496	2.7734	4.08322	2.26133	1.89077	1.4588	2.04462	LGR4	428605
ENSGALG00000012200	2.12444	4.36034	0.000420025	3.85436	2.14794	2.9978	17.2815	16.6598	3.56826	GCH1	396146
ENSGALG00000012207	-0.871258	0.54667	0.00849988	11.0327	11.6958	14.2077	5.25845	8.42237	5.78598	CCNT2	424289
ENSGALG00000012224	-0.75899	0.59091	0.022645	15.8985	29.7938	39.0786	15.3534	18.1753	14.9909	PDE1C	420752
ENSGALG00000012238	-0.973352	0.509321	0.0334604	1.77696	3.43576	1.42811	0.752899	1.35709	1.08418	ITGA9	420757
ENSGALG00000012248	-2.10598	0.232294	0.00080063	0.834392	0.800932	0.575259	0.169013	0.175756	0.132753	MAP3K9	425792
ENSGALG00000012250	-1.29357	0.40794	0.0357441	2.31725	3.19801	0.785025	0.676552	0.447711	1.26813	-	771920
ENSGALG00000012336	-0.671025	0.62806	0.0311057	7.29845	8.17967	6.6093	3.82948	5.56015	3.84856	STXBP5	421620
ENSGALG00000012342	-0.862187	0.550118	0.0080177	7.92734	10.8702	13.1822	5.17979	7.78357	3.98065	SASH1	421621
ENSGALG00000012380	-0.826338	0.563959	0.00467224	27.4043	26.7043	32.91	16.3046	15.3323	15.5856	SPOPL	424299
ENSGALG00000012412	-0.735023	0.600808	0.0178964	7.26232	9.12196	8.79569	4.6198	4.66001	5.2389	MTHFD1L	421633
ENSGALG00000012420	1.02728	2.03818	0.00133119	152.391	167.054	134.131	425.424	182.344	269.509	LGALS1	396491
ENSGALG00000012439	0.942134	1.92137	0.00354874	9.55035	5.99176	5.22875	14.065	9.5141	14.4127	IGFBP3	420790
ENSGALG00000012447	-1.00173	0.4994	0.00173813	8.08282	13.974	8.50178	3.4037	6.55679	4.57449	TNS3	420792
ENSGALG00000012449	-0.774755	0.584488	0.00277051	12.9097	13.3176	14.2931	6.55163	8.75387	7.4562	MBD5	424308
ENSGALG00000012480	0.816026	1.76055	0.00407669	17.0925	16.1271	14.6654	31.6597	30.2085	18.3116	NMI	424314
ENSGALG00000012511	-1.71057	0.30554	0.00853053	3.05234	2.03872	1.42798	0.234661	0.698055	1.2083	CACNB4	374259
ENSGALG00000012531	-3.44173	0.0920316	2.91e-07	8.38875	43.8467	5.57934	1.03662	0.857186	3.09012	-	429249
ENSGALG00000012554	1.07476	2.10637	0.040685	3.8317	1.81514	3.54443	3.86861	10.874	4.02395	UPP2	424326
ENSGALG00000012570	-0.66559	0.630431	0.0238935	41.2593	29.0913	38.5573	19.8245	28.6788	17.4315	TANC1	424330
ENSGALG00000012586	0.736947	1.66664	0.0434034	10.1453	8.27883	6.07623	11.0585	11.7722	16.1062	GKAP1	427455
ENSGALG00000012601	-0.797226	0.575455	0.0249806	26.1974	13.9067	34.0369	12.1427	13.9947	15.4512	GOLM1	427462
ENSGALG00000012616	-1.93857	0.260876	0.000980503	2.16738	11.9397	2.87701	2.0894	1.01059	1.00186	COL15A1	420803
ENSGALG00000012617	-0.683506	0.62265	0.030816	12.2012	14.9006	14.2561	5.90857	10.122	8.73232	ChALK5	374094
ENSGALG00000012635	-1.21829	0.429792	0.0126586	8.59572	7.42485	1.72301	2.12737	2.69935	2.29949	BTBD11	771493
ENSGALG00000012652	-1.71534	0.304531	0.0422023	0.304363	3.08389	0.664488	0.156183	0.365433	0.613378	Segment	395902
ENSGALG00000012681	-1.05904	0.47995	0.018889	7.69631	9.90889	4.87972	3.42969	4.53923	2.1866	MBOAT1	-
ENSGALG00000012689	-0.613375	0.653666	0.0146984	16.9401	17.6359	16.9305	9.14361	11.4318	11.7354	KIF13A	420832
ENSGALG00000012709	-0.794293	0.576626	0.0195323	6.38162	8.41611	8.01667	4.18436	4.56752	3.85313	ATXN1	420843
ENSGALG00000012722	-0.889765	0.539702	0.0182188	6.66835	7.02326	6.39325	3.07291	3.65202	3.647	5-MCDG	395510
ENSGALG00000012730	-1.17252	0.443644	0.00436339	19.9241	9.90893	10.4564	4.83111	6.36746	5.84641	GFOD1	770283
ENSGALG00000012731	0.924419	1.89792	0.00652321	6.20691	7.93209	6.04301	11.406	12.2639	12.9313	TBC1D7	420853
ENSGALG00000012739	-0.640033	0.641698	0.0147598	11.0344	8.54088	8.79119	4.78469	6.78105	5.88217	HIVEP1	420856
ENSGALG00000012753	-0.670151	0.628441	0.0338742	11.4257	8.19287	10.5296	6.3141	6.94123	4.91519	-	-
ENSGALG00000012781	0.789611	1.72861	0.0117411	17.9537	34.5229	22.7342	31.8153	53.1399	39.1368	-	420865
ENSGALG00000012787	0.840413	1.79056	0.0490321	11.5911	10.216	3.54237	9.07467	11.8833	22.0494	BMP6	420868
ENSGALG00000012788	0.713125	1.63935	0.0362926	13.2797	14.1783	12.9492	20.4738	31.0634	11.5937	PARP12	418100
ENSGALG00000012796	-0.983972	0.505586	0.00235246	22.0397	13.2924	10.4751	6.34384	9.94485	5.692	KIAA1549	100857885
ENSGALG00000012799	-1.17882	0.441714	0.000134002	9.07126	7.3313	11.7975	2.95543	4.76307	4.36991	RREB1	395920
ENSGALG00000012848	-0.853541	0.553425	0.00289868	13.2259	16.708	17.1252	8.03937	10.2457	6.69211	KDM7A	418110
ENSGALG00000012874	-0.962099	0.513309	0.0433048	4.92687	6.02215	4.28976	2.52821	2.87948	2.00945	KIAA1147	427917
ENSGALG00000012877	-0.59891	0.660253	0.0473115	22.6761	36.5958	35.268	16.789	26.507	16.6386	CREB3L2	418123
ENSGALG00000012906	-2.57157	0.168221	0.000744152	1.00542	2.63823	0.464338	0.198435	0.0412705	0.389657	CDH20	373927
ENSGALG00000012936	-0.744424	0.596906	0.00714538	10.6088	13.2723	7.99662	5.66271	7.36308	5.00983	KIAA1551	418136
ENSGALG00000012953	-0.631118	0.645676	0.0448176	7.93875	12.5518	12.38	6.67021	7.75102	5.95562	IPO8	418142
ENSGALG00000012966	-0.755496	0.592343	0.00562025	31.7398	21.7443	26.207	13.2218	16.7446	15.3665	ZBTB2	421635
ENSGALG00000012973	-2.2005	0.217563	0.0022858	1.32508	1.51044	0.648441	0.318733	0.223754	0.15647	ESR1	396099
ENSGALG00000012979	-0.874054	0.545611	0.00720027	26.8804	23.9128	33.839	11.3454	22.0226	11.1827	TRIO	420919
ENSGALG00000012986	-0.649021	0.637713	0.0103867	10.2674	11.1782	10.1456	5.52164	6.76243	7.02711	KDM5A	418148
ENSGALG00000012988	-1.0247	0.491513	0.0320959	2.31449	1.75291	1.68434	0.827774	0.598819	1.2721	B4GALNT3	-
ENSGALG00000012992	-0.618537	0.651331	0.0186866	24.9706	29.9703	30.7434	15.7164	20.1847	17.7271	WNK1	-
ENSGALG00000013022	-1.12635	0.458072	0.0110873	1.74321	1.52096	0.882075	0.447263	0.746112	0.60381	CACNA1C	-
ENSGALG00000013042	-0.754634	0.592697	0.00762364	13.003	10.0419	13.6116	5.26827	8.71998	6.98144	MICAL3	418164
ENSGALG00000013049	-0.840212	0.558562	0.0424156	7.82015	11.085	4.00958	3.49608	4.77366	3.76087	SMARCD3	430336
ENSGALG00000013051	-1.40175	0.378469	0.000220484	5.77509	10.2076	7.93268	2.51895	2.41401	3.73401	SEMA5A	420931
ENSGALG00000013057	1.41769	2.67157	0.000118087	14.7564	11.4924	30.9304	54.2506	49.798	45.3325	-	418167
ENSGALG00000013073	1.62491	3.08422	0.00280675	1.47135	0.450056	0.954588	1.92316	4.35532	2.30781	UPP1	420942
ENSGALG00000013098	0.718604	1.64559	0.0145725	220.474	258.174	352.199	342.863	453.503	530.68	MGST1	418178
ENSGALG00000013107	0.927724	1.90227	0.00212016	66.2813	65.8033	33.3095	108.946	94.6405	93.1085	SEC61G	776639
ENSGALG00000013138	-0.965688	0.512034	0.000617054	12.2909	13.6504	16.133	5.53315	7.92673	7.3321	TMEM245	-
ENSGALG00000013155	-0.975216	0.508664	0.0251937	7.96317	26.1873	13.6109	8.76401	6.31807	7.91846	-	420965
ENSGALG00000013177	-1.00421	0.498543	0.0209436	8.94361	22.9759	15.7975	7.15512	10.4845	5.00271	BCAT1	418193
ENSGALG00000013197	0.644487	1.56318	0.0392143	6.61844	7.17541	5.06634	7.99814	8.6616	11.4791	-	420978
ENSGALG00000013200	-1.73766	0.299856	0.00627259	0.570083	1.30725	0.466729	0.196308	0.0960659	0.362804	GABBR2	420979
ENSGALG00000013247	-1.18924	0.438535	0.00846979	5.71772	9.91307	6.6576	4.25435	2.49173	2.49662	CCDC83	425232
ENSGALG00000013311	-1.25708	0.41839	0.033031	0.632297	1.16484	1.57652	0.38068	0.433571	0.369245	ANO3	422968
ENSGALG00000013370	0.976716	1.96798	0.00146562	30.5684	20.5585	30.1066	62.5588	52.9275	35.6736	Sema3F	374109
ENSGALG00000013377	-0.88424	0.541773	0.0171308	5.14474	4.89526	8.55232	3.29666	3.32368	3.1578	LMBRD2	429640
ENSGALG00000013436	-0.690807	0.619507	0.0396549	8.15268	5.37042	6.62236	4.37469	2.74317	4.85822	TET3	-
ENSGALG00000013468	1.18312	2.27067	0.00499538	0.664029	1.03725	0.88342	1.57594	3.73297	1.69367	TLR3	422720
ENSGALG00000013480	0.980869	1.97365	0.0162588	16.3256	5.08972	15.5935	30.1267	21.6955	18.7835	MTHFD2	426126
ENSGALG00000013486	-1.06378	0.478376	0.0135239	4.37277	5.26344	6.97159	2.10047	3.68432	1.88837	ATMIN	426138
ENSGALG00000013505	-0.785824	0.580021	0.00633508	9.28002	8.26659	9.2061	4.08001	6.72548	4.08376	SYNE1	421640
ENSGALG00000013535	-1.33822	0.395509	0.0108486	5.49657	26.743	6.91991	3.8716	5.85234	4.78094	CYP4V2	415121
ENSGALG00000013563	0.66608	1.58676	0.016138	24.1592	17.5347	17.8045	34.952	23.7509	31.4522	CCDC102A	427528
ENSGALG00000013568	0.864584	1.82081	0.0383963	23.2967	10.83	6.21485	14.574	32.4759	22.5187	NR4A3	420996
ENSGALG00000013569	0.746433	1.67764	0.00340885	74.3795	65.6703	77.3423	122.695	119.933	107.452	SEC61B	420997
ENSGALG00000013575	2.50195	5.66449	1.06e-10	55.8124	49.4132	61.5166	421.258	341.489	138.004	ISG12(2)	403120
ENSGALG00000013624	-1.22984	0.426365	0.000233306	9.65512	12.0466	9.92986	3.78754	5.9825	3.09557	FAM65B	421003
ENSGALG00000013643	1.24035	2.36256	0.0185929	1.23132	1.46778	1.24529	2.89908	2.95678	3.12009	TMEM51	771913
ENSGALG00000013657	-0.972892	0.509484	0.00630806	4.49909	3.47973	4.19911	1.71998	2.73693	1.49605	ZNF236	421008
ENSGALG00000013660	-0.700894	0.615191	0.0376883	5.07276	6.18007	8.66875	4.55538	3.6737	3.60546	ZNF516	421009
ENSGALG00000013683	-0.667318	0.629676	0.0102054	17.4356	19.5208	15.2736	8.33829	12.0352	11.0659	ARID1B	421650
ENSGALG00000013715	-0.752154	0.593716	0.0088524	15.5933	27.1414	15.4359	9.133	11.5075	12.2257	DLC1	422740
ENSGALG00000013723	3.14658	8.85556	1.17e-12	26.9177	18.8426	24.1316	240.548	277.385	71.5159	OAS*A	395908
ENSGALG00000013727	-1.38785	0.382135	0.0023031	25.6269	6.5778	15.1916	4.03955	3.77793	9.76082	SYNJ2	421656
ENSGALG00000013733	0.68113	1.6034	0.0127298	34.2411	38.1188	23.9426	53.7303	52.1099	40.315	GTF2H5	769754
ENSGALG00000013785	-0.866099	0.548628	0.00685459	21.1662	25.4225	15.7487	8.46793	10.9171	13.176	GNAL	474379
ENSGALG00000013793	-0.695498	0.617496	0.0483097	7.70572	12.662	17.0884	7.50433	8.39372	6.48177	CLOCK	373991
ENSGALG00000013804	0.737293	1.66704	0.0104302	10.8312	9.12281	10.1448	15.1644	15.8052	17.2468	SRD5A3	422750
ENSGALG00000013824	-0.70864	0.611897	0.00826285	28.748	32.2119	35.6108	17.7672	22.4487	16.5597	HECA	421677
ENSGALG00000013838	-1.52253	0.348074	0.0427121	2.18024	0.602477	1.29816	0.183074	0.158649	1.01857	-	100857840
ENSGALG00000013846	-1.26903	0.414938	0.0207971	0.60993	0.986167	1.20057	0.429521	0.498595	0.186339	KIAA1244	421681
ENSGALG00000013861	-1.05962	0.479759	0.0011748	18.5941	21.8515	10.2081	8.64875	7.86235	6.35498	TNFAIP3	421684
ENSGALG00000013865	-0.885786	0.541193	0.00206466	41.8481	41.8581	55.0748	24.1744	29.5986	18.4953	IFNGR1	421685
ENSGALG00000013880	-0.950202	0.51756	0.0253822	1.69897	1.76195	1.08003	1.02311	0.511966	0.679747	CEP192	-
ENSGALG00000013882	-1.26869	0.415038	0.0438925	7.1333	5.48305	15.7078	4.54399	4.13463	2.78838	MXD1	426299
ENSGALG00000013886	0.861446	1.81686	0.00628216	54.7033	52.9969	71.5264	126.671	62.7086	132.827	C2H18ORF1	421044
ENSGALG00000013911	0.7957	1.73592	0.010481	5.93176	6.81006	6.44437	9.23577	14.8577	7.78955	ZC3HAV1	426315
ENSGALG00000013922	3.65203	12.571	0.000455321	6.84982	7.57412	35.8179	138.253	4.33858	497.16	ZP1	395418
ENSGALG00000013929	-0.958257	0.514678	0.0229842	6.98889	23.0726	5.38467	5.59393	6.15645	5.29088	PDGFRA	395509
ENSGALG00000013941	-0.928834	0.525283	0.00783842	11.9257	23.3948	15.94	9.44342	10.5826	5.52852	PDE7B	421692
ENSGALG00000013954	-1.29155	0.408512	0.00164287	1.51624	3.33162	1.58778	0.590327	1.01608	0.886052	PIEZO2	421052
ENSGALG00000013985	-1.33876	0.39536	0.0117112	0.832534	1.15029	0.944945	0.262153	0.4695	0.371784	-	101751282
ENSGALG00000014072	-1.10143	0.466053	0.00138078	31.368	73.6832	74.4834	24.7657	24.3814	31.6331	TSPAN18	395586
ENSGALG00000014094	-1.11772	0.460821	0.00518165	12.6967	10.7951	16.9933	5.31137	8.66052	4.04672	STK38L	418217
ENSGALG00000014103	-0.676176	0.625822	0.0499361	13.2089	11.5051	14.1219	4.77119	12.6475	5.98805	FRYL	422765
ENSGALG00000014163	-1.34581	0.393434	0.0436422	1.56091	0.494235	2.91525	0.600731	0.351394	0.976878	TTLL1	418225
ENSGALG00000014165	0.697202	1.62136	0.0219178	21.2792	20.3118	11.8672	31.5498	22.6601	26.4947	MCAT	427934
ENSGALG00000014166	0.708892	1.63455	0.00567817	100.165	122.335	86.6995	153.679	140.239	188.225	TSPO	418226
ENSGALG00000014178	-1.87693	0.272262	0.00922875	0.445498	1.08334	0.486309	0.0914426	0.190182	0.224452	SCUBE1	418228
ENSGALG00000014283	-1.15077	0.450385	0.000284396	7.7722	8.26761	10.3937	3.17543	4.56094	3.75504	ANKRD52	426469
ENSGALG00000014290	0.859195	1.81403	0.00304046	40.3552	34.2099	38.8307	73.3861	57.0104	66.9492	UBE2K	428787
ENSGALG00000014297	1.0623	2.08826	0.000563671	13.6913	14.2226	12.0578	27.1941	35.297	16.9404	IRF-3	396330
ENSGALG00000014336	-0.658079	0.633722	0.011253	36.5648	36.3037	40.9045	25.0419	22.4727	21.6478	RELL1	422795
ENSGALG00000014342	1.13442	2.1953	0.000451178	23.3046	17.7539	28.3646	80.2897	63.033	32.0355	TEAD4	395542
ENSGALG00000014343	-0.93328	0.523667	0.00420825	6.09097	3.93729	4.2671	2.14833	2.72776	2.28409	ARAP2	428790
ENSGALG00000014346	-1.07055	0.476137	0.000938222	14.3016	16.2742	12.1771	5.48718	8.38306	5.52048	TSPAN9	418263
ENSGALG00000014365	-0.919547	0.528675	0.0207548	11.5472	19.0199	13.5261	5.5152	11.4705	5.23596	RBPJ	422802
ENSGALG00000014433	0.666084	1.58676	0.02034	1344.06	935.863	1469.82	1938.64	2067.7	1728.85	RETSAT	426549
ENSGALG00000014453	-2.05445	0.240741	0.000509707	1.61458	2.75526	4.31345	0.523275	0.986277	0.513765	FAM46C	426544
ENSGALG00000014514	-1.19515	0.436742	0.000802183	7.0731	9.57338	3.60123	2.80342	2.70402	2.80566	CC2D2A	422830
ENSGALG00000014531	-0.797684	0.575272	0.0251727	16.0379	20.2162	21.6859	10.3932	15.9992	5.49298	HECTD4	101752004
ENSGALG00000014537	-1.54103	0.343639	0.0324717	1.45	5.11131	2.30047	0.714394	1.55371	0.576563	BMF	769140
ENSGALG00000014569	-1.08029	0.472932	0.00441962	547.351	1175.14	1524.4	525.863	614.278	341.869	PNPLA2	431066
ENSGALG00000014585	0.749496	1.68121	0.0457073	104.176	193.154	84.3157	231.955	264.436	105.601	CCLI10	417534
ENSGALG00000014607	-0.719794	0.607184	0.0128975	41.8419	44.709	22.3827	19.2385	21.4386	21.8737	STARD3	770436
ENSGALG00000014638	-0.5851	0.666603	0.0219001	30.5247	32.9898	30.2572	18.4572	22.6312	18.7196	ASH1L	425064
ENSGALG00000014645	-1.24415	0.422157	3.96e-05	19.8699	21.3226	19.9595	6.2551	10.3022	8.20039	MEF2C	-
ENSGALG00000014648	1.0201	2.02806	0.00684685	12.7544	18.8876	12.3163	29.8296	26.5697	28.4225	CETN3	-
ENSGALG00000014664	-1.3003	0.406041	0.0364191	0.399207	0.478031	0.742801	0.251409	0.203343	0.178274	KIAA0825	427110
ENSGALG00000014668	-1.20424	0.433999	0.0216063	1.9611	3.97409	2.40835	1.05665	1.33427	1.03745	MCTP1	427113
ENSGALG00000014686	-1.88613	0.270531	0.00287457	0.670287	1.53581	0.486407	0.422128	0.067065	0.184203	fbn2	374203
ENSGALG00000014690	-0.77122	0.585922	0.0173589	19.3278	11.0458	18.1369	7.02473	12.7487	7.65291	SLC12A2	427123
ENSGALG00000014718	-0.905963	0.533676	0.00575199	6.44476	8.51904	6.7319	2.99351	5.20307	2.85513	MAP3K1	427144
ENSGALG00000014727	-1.49676	0.354349	0.00753733	1.34531	3.04695	1.1878	0.548215	0.86569	0.438576	PDE4D	769469
ENSGALG00000014758	-1.30772	0.403959	0.00299673	10.309	20.6295	4.58171	4.02419	4.62681	4.75796	ARHGAP28	101750693
ENSGALG00000014768	0.662247	1.58255	0.0110409	41.2761	56.5987	44.8784	70.9946	76.7407	67.9072	SGTB	427166
ENSGALG00000014772	-1.60778	0.328103	0.0322713	1.17466	1.10518	1.51124	0.581247	0.201479	0.380455	WARS2	-
ENSGALG00000014773	-0.614712	0.65306	0.0318213	16.873	14.0069	22.9106	11.3367	11.3203	11.339	ERBB2IP	431583
ENSGALG00000014783	-1.30653	0.404291	0.00505345	1.14218	1.89796	1.00992	0.720913	0.42055	0.397065	PTPRK	421711
ENSGALG00000014784	-0.722793	0.605923	0.0129222	7.42648	4.47809	6.01824	2.63428	4.13629	3.68833	MAST4	427169
ENSGALG00000014786	-0.666628	0.629977	0.0266775	10.3525	15.7678	16.4895	8.91357	8.15372	8.75157	PIK3R1	427171
ENSGALG00000014791	0.688701	1.61183	0.011504	10.2232	10.6609	10.4062	19.9119	14.8926	13.3278	WDR3	427952
ENSGALG00000014808	-0.883984	0.541869	0.0304774	2.66467	3.92499	2.64288	1.2469	2.58389	0.922611	KIAA2018	418320
ENSGALG00000014819	-1.04147	0.485833	0.0231695	3.26229	3.73089	3.35839	1.64089	2.22343	0.927582	JMY	427182
ENSGALG00000014824	-1.23934	0.423565	0.0425012	7.38299	49.5483	5.33337	8.52427	9.28153	6.53137	EP4	427183
ENSGALG00000014829	0.751294	1.6833	0.00381737	90.1578	90.8495	83.2324	123.744	130.085	173.021	RSPO3	421715
ENSGALG00000014832	-0.736633	0.600138	0.0164792	12.2688	21.9046	9.42839	7.51271	8.92592	8.27234	PRKAA1	427185
ENSGALG00000014846	-0.947781	0.518429	0.0014942	19.444	33.8108	32.7245	14.5695	12.839	15.435	OXCT1	427190
ENSGALG00000014854	0.607603	1.52373	0.0387569	414.788	240.476	366.735	562.401	421.482	513.655	MYL12A	396284
ENSGALG00000014864	0.613448	1.52991	0.0469044	9.41431	14.1573	17.22	14.8368	25.2058	20.421	SMPDL3A	776223
ENSGALG00000014866	1.95049	3.86507	0.00261275	4.95083	5.87276	8.79855	7.15679	54.416	12.4108	FABP7	396246
ENSGALG00000014873	0.918686	1.89039	0.0103047	64.5871	56.7496	89.4436	148.759	166.921	67.3394	GJA1	395278
ENSGALG00000014897	-1.41864	0.374065	0.0304621	1.85672	3.11587	0.85506	0.491273	0.650204	0.876991	TYMS	421060
ENSGALG00000014935	-1.51594	0.349668	2.15e-06	36.0003	81.0049	60.8949	22.8013	18.1403	18.38	GREB1L	421064
ENSGALG00000014953	0.860936	1.81622	0.00338657	3.72863	2.80484	3.35329	5.32691	5.22291	6.73508	RWDD1	421741
ENSGALG00000014961	-0.96735	0.511445	0.0317119	2.79214	3.40852	1.37707	0.750914	1.56175	1.34742	FAM26E	769904
ENSGALG00000014970	-1.28859	0.409351	0.00102992	51.0463	157.354	50.047	27.7188	31.0587	40.9587	FSTL1	395349
ENSGALG00000014999	-0.847955	0.555572	0.0361419	3.12158	9.88682	5.79159	3.65598	1.85149	4.44661	MAP1B	396174
ENSGALG00000015001	-0.696473	0.617079	0.0454327	65.7879	49.9129	24.936	17.2285	33.2757	31.884	LAMA4	421749
ENSGALG00000015013	1.37778	2.59867	0.0412066	0.996682	0.883633	2.65196	7.28809	2.29361	1.97722	MSX1	396484
ENSGALG00000015014	-0.771854	0.585665	0.0233502	6.04079	12.3961	11.4624	6.19405	6.33645	4.23561	TNPO1	427218
ENSGALG00000015017	-1.16954	0.444562	0.0113027	5.74874	5.60905	4.44505	1.63886	3.28068	1.76999	TUBE1	421750
ENSGALG00000015019	-0.768116	0.587184	0.00455176	14.4483	13.6873	13.4398	8.16006	7.96851	7.2128	FCHO2	769464
ENSGALG00000015027	-0.760565	0.590265	0.00958982	10.3149	12.204	10.8867	4.80251	8.6653	5.60519	JAK2	374199
ENSGALG00000015051	-0.93307	0.523742	0.00714886	12.8162	16.153	14.7921	5.5821	8.20682	8.22098	CDK19	421756
ENSGALG00000015058	-1.11799	0.460736	0.0160845	0.838088	1.31768	1.37229	0.467138	0.47421	0.622451	PTPRD	-
ENSGALG00000015071	-0.792589	0.577307	0.0209387	2.59988	2.89495	2.8713	1.40708	1.54993	1.67828	FOCAD	100859909
ENSGALG00000015077	-1.19152	0.437842	1.52e-05	48.7742	35.9806	44.4813	18.1677	20.5354	15.5548	ARHGAP31	418344
ENSGALG00000015083	-0.974964	0.508753	0.00478696	4.11317	4.49729	5.1258	2.26429	2.99017	1.44602	DENND4C	427236
ENSGALG00000015087	-1.6798	0.312126	0.0109939	1.87872	4.73777	0.95705	0.89979	0.334175	0.946539	LSAMP	395687
ENSGALG00000015112	-0.844877	0.556758	0.00804492	7.66065	9.65003	5.51844	3.27587	4.32727	4.4681	ZNF521	421083
ENSGALG00000015113	-1.42689	0.371933	0.00599624	4.10138	3.31042	4.43915	1.65872	1.55798	0.998159	PTAR1	431607
ENSGALG00000015141	-0.787338	0.579412	0.0137522	7.00824	12.3609	5.41891	4.05828	5.272	4.22972	GDA	427253
ENSGALG00000015148	1.48929	2.80751	4.08e-08	194.911	253.697	252.209	554.289	641.387	696.899	ANXA1	404271
ENSGALG00000015177	-1.00133	0.499539	0.00783815	19.8204	17.6727	13.8903	6.95682	11.1689	6.29114	GNA11	427262
ENSGALG00000015181	-1.30641	0.404324	0.0154242	1.7837	3.36094	2.92065	1.03574	1.57802	0.496633	GAREM	421098
ENSGALG00000015185	0.644168	1.56284	0.0115115	36.0586	37.7706	34.7604	51.601	54.9607	55.9598	TAF13	418365
ENSGALG00000015215	-0.577866	0.669954	0.0492118	39.769	49.748	44.4694	18.0745	34.2373	34.0581	MAPRE2	421105
ENSGALG00000015258	-0.982003	0.506276	0.0164797	6.60939	21.5829	9.49269	5.14554	7.10422	5.79412	DCBLD2	-
ENSGALG00000015264	-0.921732	0.527875	0.000561605	14.1307	13.8586	17.4328	6.89135	7.54621	8.70627	PPIP5K2	427276
ENSGALG00000015284	-0.953554	0.516359	0.00272845	16.4862	24.5418	30.0971	13.5017	12.9772	8.85721	RGMB	427277
ENSGALG00000015297	-0.756676	0.591858	0.0471368	31.5023	62.4854	92.3669	46.8931	33.3784	26.3091	FOXO3	421769
ENSGALG00000015301	-0.989209	0.503754	0.00117945	14.9652	23.4986	28.5728	9.61719	12.8102	10.2063	LNPEP	427279
ENSGALG00000015303	-1.29239	0.408274	0.0142681	1.98477	3.96913	3.37817	0.804064	1.50506	1.34207	LACE1	-
ENSGALG00000015307	-1.74939	0.297427	0.000476655	3.5092	15.1443	3.32903	2.05799	2.1401	1.8943	ABI3BP	-
ENSGALG00000015310	-0.669916	0.628543	0.038181	6.73773	7.33463	6.56474	3.96464	3.3874	5.07088	SOBP	421775
ENSGALG00000015333	-0.907035	0.53328	0.0440274	12.1668	10.3126	13.1217	3.78204	6.0867	8.48756	PCGF3	427287
ENSGALG00000015334	-0.780601	0.582124	0.0298232	5.86167	8.53762	8.72314	3.61889	5.79153	3.53004	ZBTB11	418400
ENSGALG00000015351	-0.743829	0.597152	0.0348121	6.43493	11.3754	7.68948	5.60649	5.52333	3.31104	CBLB	418406
ENSGALG00000015352	-0.938818	0.52166	0.0146239	3.33796	4.14092	4.5897	1.92697	2.56905	1.55237	GAK	427291
ENSGALG00000015377	-0.758551	0.59109	0.0161367	75.7085	39.1398	66.2106	41.2382	27.1883	34.494	PHLDB2	-
ENSGALG00000015398	-1.46594	0.361999	0.0475773	3.80392	29.7828	2.92555	2.92796	5.35144	3.92011	-	418426
ENSGALG00000015425	-0.733697	0.601361	0.0288947	766.297	1192.86	796.126	434.438	796.297	343.43	LPL	396219
ENSGALG00000015429	-1.35604	0.390654	0.0408972	4.07894	3.16855	4.67522	0.732585	2.72076	1.02753	-	-
ENSGALG00000015433	-1.22894	0.426632	0.000270054	37.2408	63.6643	77.4126	23.9283	31.2845	18.0307	ABCA1	373945
ENSGALG00000015437	0.657602	1.57746	0.0171209	95.9181	86.1092	123.56	157.464	167.265	140.292	MPC2	768451
ENSGALG00000015439	-0.684619	0.62217	0.0423829	11.494	18.3649	21.6796	9.22148	12.8448	8.88684	SLC44A1	427301
ENSGALG00000015451	-0.8919	0.538904	0.00172313	4.22801	5.74352	5.28414	3.0384	2.04402	2.78524	ZNF462	431622
ENSGALG00000015458	-0.759054	0.590884	0.0110768	37.1171	19.8033	34.792	16.6312	17.4742	18.2261	ILDR2	418447
ENSGALG00000015461	-2.57493	0.16783	0.00814677	1.0858	17.5359	0.431006	0.683807	1.65921	0.571916	-	396098
ENSGALG00000015464	-0.919416	0.528723	0.0376755	4.51157	12.6934	3.18797	3.90674	2.0528	4.13001	PTGFRN	418449
ENSGALG00000015469	-2.37006	0.193438	0.00127037	2.12006	21.7526	1.6958	1.44429	1.814	1.28912	IGSF3	418451
ENSGALG00000015513	-1.04611	0.484273	0.0429262	0.520584	1.03706	0.433428	0.190165	0.360192	0.360082	MMS22L	421799
ENSGALG00000015546	-0.846765	0.55603	0.0266989	8.27192	8.75817	9.03811	4.09663	5.86482	4.49042	TBC1D14	422862
ENSGALG00000015564	-0.937699	0.522065	0.00148869	13.1533	13.7875	16.0704	7.35378	9.20894	4.97019	PREX2	420172
ENSGALG00000015575	-1.2297	0.426405	0.0446172	6.28416	68.566	11.6076	15.226	9.73797	9.12397	HTRA3	422868
ENSGALG00000015599	-1.53766	0.344443	0.0268411	0.654568	4.21149	1.23257	0.453452	0.523938	0.989357	SOHO-1	396346
ENSGALG00000015605	-0.933015	0.523763	0.025647	7.32561	6.22077	13.5658	6.0683	3.04352	4.69259	BACH2	421809
ENSGALG00000015607	-0.985039	0.505212	0.000347372	8.16753	9.84448	9.91874	4.02088	5.2709	4.25643	NCOA2	420176
ENSGALG00000015635	-0.958775	0.514494	0.0166058	4.28894	5.41686	4.92578	1.87228	4.20355	1.11074	HTT	422878
ENSGALG00000015646	0.589681	1.50491	0.0203709	11.8022	11.621	10.2819	16.6547	15.115	16.6951	TCEB1	420187
ENSGALG00000015661	-0.867299	0.548172	0.03933	16.2289	15.0775	43.662	16.5659	13.6696	9.9627	CRISPLD1	395369
ENSGALG00000015673	-1.06356	0.478451	0.00014275	4.81335	6.87144	5.32388	2.05489	3.29144	2.4331	ZFHX4	395904
ENSGALG00000015681	-0.93358	0.523558	0.000605175	15.8335	18.4141	15.4904	5.99789	9.78424	9.18139	NRIP1	427966
ENSGALG00000015687	-2.25621	0.209322	8.79e-06	2.68095	8.92536	3.94187	0.968622	1.22624	0.868321	ZFYVE28	422889
ENSGALG00000015704	0.932415	1.90847	0.000761481	132.144	163.427	156.03	330.356	216.544	277.672	TXN	396437
ENSGALG00000015729	-2.07139	0.23793	0.00986932	4.13857	10.3048	0.324408	0.881108	0.951504	1.39746	LPAR1	427339
ENSGALG00000015734	-1.44867	0.366358	0.00978887	4.21894	3.89307	10.7323	2.37757	2.05031	2.33436	ZC2HC1A	-
ENSGALG00000015795	-1.07745	0.473864	0.0068192	18.103	27.6705	14.5677	7.97947	14.5831	4.41419	ADAMTS5	427971
ENSGALG00000015805	0.666393	1.5871	0.00930469	68.1988	72.7912	55.6593	108.946	90.8857	97.1975	-	422918
ENSGALG00000015821	0.639705	1.55801	0.01388	52.6398	61.872	52.4782	82.8081	93.9442	71.5356	CCT8	418486
ENSGALG00000015834	-1.70213	0.307332	0.008428	0.578615	4.04804	0.992544	0.742287	0.441088	0.416455	TBX18	395104
ENSGALG00000015844	0.742942	1.67359	0.00341262	184.996	228.991	181.255	302.599	312.564	336.618	SOD1	395938
ENSGALG00000015862	0.921373	1.89392	0.0099803	54.472	64.0258	89.4391	99.4987	197.842	83.0141	CA2	396257
ENSGALG00000015889	-0.825445	0.564308	0.00603705	6.98266	7.93959	7.18376	3.49192	5.47532	2.95556	PHIP	421854
ENSGALG00000015905	-1.22091	0.429011	0.0186567	19.0513	4.11732	6.86975	3.2903	4.81555	4.18768	-	420216
ENSGALG00000015907	-0.935822	0.522744	0.00321872	5.3617	7.14156	6.94785	2.91078	4.07852	2.76395	SYNJ1	418498
ENSGALG00000015944	-1.88824	0.270137	0.0160072	0.436098	0.954031	0.129831	0.228869	0.0317334	0.112355	RIMS1	421867
ENSGALG00000015957	-0.702386	0.614555	0.0306573	15.1908	17.9246	16.0051	9.42322	11.287	8.13785	RNF151	420226
ENSGALG00000015974	-1.16732	0.445247	0.00609723	1.83445	2.15851	3.63356	1.22982	0.947326	1.11803	ADRA1D	422933
ENSGALG00000015977	-1.15964	0.447624	0.00121494	77.1494	38.9029	25.845	22.7578	21.0773	16.0599	SMOX	422934
ENSGALG00000016001	-1.19855	0.435714	0.0036008	6.23474	8.97227	14.1296	3.61665	4.05025	4.78008	-	-
ENSGALG00000016017	-1.54529	0.342627	2.62e-06	61.4683	52.5963	47.3003	15.1273	26.519	11.0167	SLC4A11	422943
ENSGALG00000016026	-1.16865	0.444836	3.15e-05	46.0406	60.0737	70.7901	24.4354	27.1583	24.2271	C20orf194	422945
ENSGALG00000016029	-0.861295	0.550458	0.00274447	3.97754	5.50369	4.02475	1.88001	3.16883	2.04311	VPS13B	420242
ENSGALG00000016034	-0.964136	0.512585	0.00118834	63.0192	117.42	67.2598	31.7449	45.0494	44.1144	ATRN	422946
ENSGALG00000016036	-0.585718	0.666317	0.0362711	4.36563	4.96629	5.09156	2.52193	3.90922	2.80137	DOPEY2	100858524
ENSGALG00000016047	-1.14808	0.451224	0.0028584	19.2314	33.2567	17.4417	6.93066	16.7533	6.18843	HLCS	-
ENSGALG00000016053	-0.985496	0.505052	0.00174874	13.3407	14.8918	20.826	7.94802	8.86843	7.12005	DYRK1A	395233
ENSGALG00000016076	1.39439	2.62878	0.0232128	0.784887	0.56805	2.84576	3.23649	4.03874	3.85557	DPYS	420266
ENSGALG00000016106	-0.694611	0.617876	0.0291552	6.55475	6.69215	8.29539	4.10174	4.78605	3.93266	NUDCD1	428379
ENSGALG00000016108	0.884405	1.846	0.00521359	23.5693	22.1075	25.5408	52.7172	23.9199	49.6093	SYBU	420277
ENSGALG00000016112	2.76239	6.78521	0.000171161	2.34572	0.306677	0.80535	7.13484	1.75645	13.8102	NOV	396204
ENSGALG00000016123	-1.33231	0.397132	0.00305678	3.77638	2.72626	5.41055	1.58055	1.96478	1.03455	TRPS1	420289
ENSGALG00000016142	2.40998	5.31467	3.58e-08	8.28492	5.74361	7.64564	42.4859	54.3028	13.1814	Mx	395313
ENSGALG00000016147	-1.39055	0.381418	0.00026125	7.04519	7.13838	6.79235	2.09376	3.76672	1.78846	ZBTB21	427986
ENSGALG00000016152	0.638153	1.55634	0.0214	1837.38	1230.7	1628.78	2568.22	2274.96	2168.51	LY6E	395550
ENSGALG00000016155	-0.745197	0.596586	0.0466333	4.43889	6.75818	3.42484	2.8085	2.21367	3.23167	COL19A1	-
ENSGALG00000016157	-1.53182	0.34584	0.0466489	0.819731	2.26724	0.74367	0.0682124	0.957608	0.217661	UMODL1	-
ENSGALG00000016163	2.11356	4.32758	0.00373638	0.266371	0.0674737	0.436159	1.23019	0.479727	1.68593	GPR20	428381
ENSGALG00000016164	-1.35977	0.389643	0.0217386	0.965025	1.8578	1.50113	0.32188	0.849681	0.43758	ABCG1	418533
ENSGALG00000016190	-0.982599	0.506067	0.0194965	2.44708	4.57572	2.84124	1.38699	1.99434	1.36179	TRAPPC9	420312
ENSGALG00000016195	-1.20826	0.432791	0.0479418	0.535325	0.494827	0.15378	0.122892	0.120278	0.23422	COL22A1	420315
ENSGALG00000016210	-0.735618	0.600561	0.0466704	22.9107	12.7485	28.52	8.56446	17.2862	11.673	ST3GAL1	396140
ENSGALG00000016217	-0.643938	0.639964	0.0112866	22.2222	20.8222	21.6597	12.1665	13.069	14.5215	-	418556
ENSGALG00000016238	-0.638447	0.642404	0.0148557	11.5117	10.3205	10.831	5.56699	8.06856	6.50204	MED14	418572
ENSGALG00000016262	1.99445	3.98463	4.8e-05	0.311547	0.512961	0.765196	1.8435	1.8703	2.53105	XK	427991
ENSGALG00000016266	-0.868391	0.547757	0.0433074	7.85803	13.1679	9.73258	4.4976	5.80599	5.7863	PRRG1	418582
ENSGALG00000016308	0.744592	1.6755	0.0279449	22.0586	25.9473	13.9994	44.3456	34.3151	18.9232	MYC	420332
ENSGALG00000016321	-0.698203	0.616339	0.0305171	10.6959	9.71033	11.8042	5.89475	6.78061	6.43428	ICK	421896
ENSGALG00000016323	-0.702238	0.614618	0.00866076	27.2626	29.7254	31.7665	13.4201	19.258	19.888	PDK3	418595
ENSGALG00000016348	0.695572	1.61953	0.0283813	270.297	302.349	257.9	613.754	386.098	274.83	SAT1	374006
ENSGALG00000016350	-1.533	0.345557	6.73e-07	7.83738	11.4633	9.46951	2.85413	2.79937	3.86903	ARHGEF10	421900
ENSGALG00000016354	-0.648318	0.638024	0.0420848	7.28204	8.43916	11.5618	6.30355	4.65558	5.85492	FAM91A1	770621
ENSGALG00000016357	0.609111	1.52532	0.0206974	53.2369	59.5309	55.6296	96.676	66.9731	81.8555	PRDX4	418601
ENSGALG00000016375	-1.41495	0.375023	0.00134297	4.65546	4.48314	6.3944	1.3919	1.66301	2.58783	PHEX	395777
ENSGALG00000016390	-0.734126	0.601182	0.00725532	21.7835	18.1416	20.3861	13.4085	9.25867	12.0655	ZHX2	420351
ENSGALG00000016391	-2.67879	0.156172	0.00191044	0.110746	1.93003	3.06459	0.340974	0.15956	0.267822	CNKSR2	427997
ENSGALG00000016400	2.48717	5.60675	2.49e-05	1.54029	1.06783	2.65483	8.61119	15.8979	4.59494	RSAD2	428650
ENSGALG00000016406	-0.834155	0.560911	0.0155275	10.0102	13.4962	12.6896	5.09526	9.01401	5.36871	RPS6KA3	418605
ENSGALG00000016428	-0.866468	0.548488	0.0250545	17.273	43.3115	10.6058	5.64728	11.9396	12.3875	Enpp2	420361
ENSGALG00000016445	0.611532	1.52788	0.0475919	7.26789	7.02546	7.79689	11.1885	10.5985	10.6379	NOL10	421938
ENSGALG00000016446	1.20744	2.30927	0.0169237	2.03466	1.30567	1.83237	4.07192	2.9315	4.56173	ATP6V1C2	421939
ENSGALG00000016468	-0.688301	0.620584	0.0393483	7.65052	6.5459	5.45158	3.16249	3.9464	4.53974	GEN1	421951
ENSGALG00000016478	1.64846	3.13498	0.0306523	4.70155	1.15485	0.155522	3.50922	4.63757	9.65442	MATN3	395954
ENSGALG00000016511	-2.2943	0.203867	0.011858	0.758678	4.6315	0.124227	0.467177	0.151818	0.40135	GPR64	-
ENSGALG00000016529	-1.88837	0.270111	0.00521221	0.808572	5.00664	1.34848	0.414917	0.599266	0.792121	CDKL5	428001
ENSGALG00000016531	-0.804894	0.572404	0.00361836	18.3708	19.9201	17.3287	7.86116	15.653	9.88669	ASXL2	421993
ENSGALG00000016545	-0.774604	0.584549	0.00854286	44.1959	73.3747	52.4186	39.5889	24.9161	29.9492	REPS2	418617
ENSGALG00000016567	0.758559	1.6918	0.00358912	49.0664	46.5807	37.5192	58.6419	78.2005	78.5096	EPHX2	421999
ENSGALG00000016570	1.72816	3.31306	0.014777	0.10692	0.70417	1.2255	1.23447	3.46607	2.10087	-	770996
ENSGALG00000016582	2.14702	4.42912	0.010976	0.875312	3.78944	1.95442	22.3561	3.63053	1.38314	PBK	-
ENSGALG00000016616	-1.17849	0.441813	0.0218469	2.48828	5.95119	3.62426	1.09127	1.01901	2.99564	KAL1	396395
ENSGALG00000016617	-0.635118	0.643888	0.0149588	18.5169	28.5783	19.1617	12.4577	13.3033	14.5918	NCOA1	422016
ENSGALG00000016710	-1.38182	0.383734	0.00816673	33.8659	10.4072	6.05459	4.83398	5.35571	8.07285	CYP39A1	422058
ENSGALG00000016724	0.907271	1.87549	0.0466474	5.50013	4.69296	5.74723	9.02419	5.15554	14.767	RGN	395480
ENSGALG00000016738	-2.07477	0.237373	2.13e-09	40.1419	68.3006	27.6726	7.38944	9.54381	17.604	NIPA1	418681
ENSGALG00000016752	-1.25973	0.417623	0.000194056	15.7979	13.6493	16.3929	4.12404	9.21432	5.09028	INPP4A	418690
ENSGALG00000016754	-0.952387	0.516777	0.0105232	5.95431	5.07887	5.09867	2.10451	3.03956	2.84686	a	418692
ENSGALG00000016761	-2.90136	0.133846	0.0126712	61.872	1.95704	0.316264	0.792911	3.6074	3.69788	LYG2	395708
ENSGALG00000016768	-1.1075	0.464098	0.000168361	12.6504	18.4036	10.0748	4.86863	6.38278	6.88193	LONRF2	-
ENSGALG00000016795	-1.03435	0.488236	0.00973662	4.61929	4.17532	4.48923	1.86731	2.34082	2.00918	TGFBRAP1	418724
ENSGALG00000016800	0.987097	1.98219	0.000152321	23.3649	25.6151	19.4358	50.5231	40.3043	38.0221	C2orf40	771055
ENSGALG00000016835	-1.1584	0.448011	0.00457054	3.72945	5.25462	5.38589	1.50308	3.42078	1.25803	ATP11A	418749
ENSGALG00000016839	-1.27309	0.413771	0.013683	2.68041	4.43116	8.27738	1.70121	2.22077	2.30998	IRS2	428017
ENSGALG00000016868	-1.91511	0.265151	0.00203726	1.08512	11.0067	3.03211	0.998654	0.802477	1.97884	NALCN	418770
ENSGALG00000016883	-0.685852	0.621638	0.0158752	160.217	131.037	150.743	105.633	89.8153	67.0141	DOCK9	418779
ENSGALG00000016909	-0.818457	0.567048	0.0120811	29.0491	38.4582	45.7422	15.5038	21.0644	25.625	NDFIP2	418803
ENSGALG00000016927	-1.99482	0.2509	0.00347818	3.17587	6.72122	0.587119	0.847702	1.06603	0.503249	KLF5	418818
ENSGALG00000016929	-1.05524	0.481216	0.0385126	1.48042	0.773198	1.07458	0.704853	0.427569	0.392158	PIBF1	418820
ENSGALG00000016959	-1.64295	0.3202	0.000654211	1.92122	2.25524	2.22509	0.739401	0.806409	0.407247	DGKH	769506
ENSGALG00000016964	1.69484	3.2374	0.00366004	5.04671	10.3843	3.49611	26.8931	25.2938	4.81146	EPSTI1	418837
ENSGALG00000016969	-1.57687	0.335208	0.0100929	0.651809	1.87122	0.844929	0.334474	0.434775	0.287346	-	418840
ENSGALG00000016980	-0.854583	0.553025	0.0199475	5.23067	6.48115	7.48125	3.54108	3.78325	2.88139	COG3	418846
ENSGALG00000016990	-0.929797	0.524932	0.00843378	9.14888	5.46408	6.91913	2.91183	4.53128	3.40636	LRCH1	-
ENSGALG00000017000	-1.53728	0.344534	0.000533536	7.49458	14.8837	5.15411	1.96137	2.99945	3.99305	RCBTB2	418861
ENSGALG00000017013	-1.26324	0.416606	0.0283323	21.806	10.5981	17.7075	2.0469	10.7847	7.36888	-	-
ENSGALG00000017027	-1.23091	0.426048	0.00621994	4.85104	8.22883	4.46243	1.88795	2.31231	2.88344	THSD1	418884
ENSGALG00000017029	-1.28496	0.410383	0.00204143	22.6773	44.6626	12.7501	10.8657	9.69545	10.1864	-	428073
ENSGALG00000017034	-1.23663	0.424362	4.97e-05	27.616	22.129	29.2099	12.2723	10.2578	9.63944	FKHR	374231
ENSGALG00000017039	-2.22715	0.21358	0.00242647	2.19431	15.3068	35.1006	4.80717	4.39099	1.78587	STOML3	428074
ENSGALG00000017040	-1.28892	0.409256	0.00137313	316.781	1207.86	886.312	351.377	343.577	245.917	-	418892
ENSGALG00000017041	-2.28747	0.204835	0.000114601	1.31965	0.659394	3.78881	0.424394	0.332804	0.40985	FREM2	418893
ENSGALG00000017042	0.689938	1.61321	0.00721266	18.5873	22.2878	18.9544	31.7464	27.5989	32.9565	UFM1	418894
ENSGALG00000017050	-1.39209	0.381012	0.0257102	3.57259	1.10606	1.70619	0.611089	0.873772	0.824976	SMAD9	395543
ENSGALG00000017065	-0.712899	0.610093	0.0489444	32.7494	24.0376	64.9076	23.4524	26.3073	22.8641	STARD13	418908
ENSGALG00000017077	1.54311	2.91421	0.016408	20.5566	21.5012	12.0003	18.5157	120.023	10.3826	HSPH1	418917
ENSGALG00000017119	-1.16694	0.445364	0.0201378	5.76941	3.16357	6.44611	2.56001	1.79288	2.25701	TNFRSF19	418943
ENSGALG00000017132	-0.709753	0.611425	0.0176641	3.77874	4.68336	4.64972	2.47576	3.03363	2.17579	XPO4	428081
ENSGALG00000017154	-0.883542	0.542035	0.00396167	18.658	26.5388	35.6602	15.7055	14.5721	12.0232	ZC3H12C	418963
ENSGALG00000017155	-2.58203	0.167006	0.000123976	31.8148	48.5332	3.67949	2.73106	4.92272	5.36286	C11orf87	418964
ENSGALG00000017158	-0.728964	0.603337	0.0220911	21.1771	44.433	35.2091	22.3693	15.9077	19.8453	KDELC2	418966
ENSGALG00000017171	1.05798	2.08202	0.000502315	10.0323	8.92362	14.0424	25.2657	15.8753	25.383	CWF19L2	418973
ENSGALG00000017173	-0.90644	0.5335	0.0031351	16.7709	13.9735	16.858	7.64537	10.1215	6.61142	GUCY1A2	771678
ENSGALG00000017195	-1.40592	0.377377	0.0272594	1.71086	2.9098	1.70084	0.376254	0.489083	1.38531	PGR	396198
ENSGALG00000017196	-1.15655	0.448584	0.000318857	13.1233	15.9629	17.1798	6.00002	8.97738	4.94643	ARHGAP42	418990
ENSGALG00000017199	-0.900327	0.535765	0.0332012	7.29235	9.4646	3.47434	1.9336	4.97808	3.3177	MAML2	-
ENSGALG00000017208	-0.75078	0.594282	0.0252953	14.044	10.1746	8.19147	4.59282	7.33884	6.43407	AMOTL1	428091
ENSGALG00000017235	-1.21729	0.430089	0.00291066	5.85187	10.992	6.8916	3.04907	3.85531	2.78954	NOX4	-
ENSGALG00000017261	-1.16657	0.445479	0.0184594	0.830465	2.46202	0.923328	0.631335	0.672938	0.457147	TENM4	-
ENSGALG00000017271	-1.0946	0.468266	0.0465238	1.49085	0.481245	0.928928	0.467141	0.295692	0.538417	ANO2	428100
ENSGALG00000017283	-0.821702	0.565774	0.0212932	22.3023	19.9787	18.5724	10.8304	13.3311	8.68046	CCND2	374047
ENSGALG00000017291	-1.0267	0.490833	0.023812	4.82525	5.76213	4.46778	2.21077	3.08064	1.73648	FAR2	419043
ENSGALG00000017304	-1.09896	0.466853	0.0132893	7.3153	7.02423	5.64087	1.37495	3.71069	3.85703	PGM2L1	419052
ENSGALG00000017309	-0.847113	0.555896	0.0456626	5.26331	4.35441	4.42769	1.85839	2.7442	2.88289	RNF169	419055
ENSGALG00000017311	1.03508	2.04923	7.32e-05	25.2227	19.3451	22.1824	43.2594	38.4305	49.7229	P4HA3	419057
ENSGALG00000017328	-1.317	0.40137	0.0477772	7.21653	2.4667	4.62691	0.535395	1.53108	3.48253	P2RY2	428108
ENSGALG00000017334	-1.31173	0.402837	0.000342228	8.18009	3.95779	8.71193	1.59095	3.17566	3.42192	DCHS1	419073
ENSGALG00000017378	1.11381	2.16416	0.0184677	7.52944	3.13638	10.1712	15.0685	6.93083	22.2868	CRTAC1	425346
ENSGALG00000017405	0.70766	1.63315	0.0228262	21.0348	20.1775	28.5139	50.1986	27.1875	32.0866	NPR3	431663
ENSGALG00000017411	-1.99066	0.251624	0.0230396	0.364294	7.5668	1.44154	0.280405	1.16637	0.734156	RXFP3	431664
ENSGALG00000017462	-1.42494	0.372434	2.55e-06	11.641	17.2641	10.3451	4.1164	5.47523	4.28596	FNIP1	427642
ENSGALG00000017524	0.653214	1.57267	0.0378929	34.6622	28.0321	14.0589	37.0831	38.1173	38.7523	DOHH	427066
ENSGALG00000017627	0.801968	1.74348	0.0133818	9.04848	11.7945	11.2278	23.9778	14.9003	14.4956	PEO1	425626
ENSGALG00000017674	1.23957	2.36129	0.0065388	10.212	43.583	14.821	54.4271	59.4472	38.1199	-	-
ENSGALG00000017849	1.55092	2.93004	0.00953297	41.7456	9.61315	11.6514	46.7382	67.5886	61.6631	SNORD14	-
ENSGALG00000017926	-1.25262	0.419685	0.0362275	617.747	564.762	2722.12	987.749	286.932	333.182	7SK	-
ENSGALG00000018361	-0.636138	0.643433	0.0352862	2887.42	2715.72	4139	2085.9	1523.02	2465.25	ND5	807642
ENSGALG00000018362	-1.87515	0.272598	0.000223036	183.619	135.532	346.456	72.0719	32.1203	72.6	-	-
ENSGALG00000018363	-2.22414	0.214026	1.92e-05	181.973	134.584	316.451	62.3663	25.5166	43.1641	-	-
ENSGALG00000018512	0.694119	1.6179	0.0155978	118.212	131.405	166.268	261.378	176.952	208.893	YBX3	-
ENSGALG00000018760	0.678388	1.60035	0.0182463	120.203	88.4223	64.5914	162.559	117.661	134.152	LAMTOR2	100859842
ENSGALG00000018819	-1.18217	0.440688	0.0168821	3.97791	6.81217	4.03652	1.12125	2.60106	2.49814	TBCEL	429536
ENSGALG00000018998	1.54573	2.91953	0.0450072	0.370181	0	0.139878	0.306854	0.68378	0.473436	UNC5A	426419
ENSGALG00000019017	0.894273	1.85867	0.0376908	8.55933	4.07233	4.26547	10.3694	8.99588	10.5747	GLTP	429534
ENSGALG00000019094	1.01796	2.02505	0.00298376	8.06614	6.87556	6.21944	13.4357	18.0711	9.32116	PHF11	-
ENSGALG00000019141	2.0381	4.10703	0.000138158	5.5031	4.46072	5.10614	27.6743	24.2757	7.11629	-	418700
ENSGALG00000019254	-1.28779	0.409578	0.0197459	1.28138	1.61414	1.21919	0.639768	0.637573	0.31407	-	418254
ENSGALG00000019261	1.8884	3.70225	5.57e-05	2.42824	1.13255	2.84002	8.12898	10.0576	4.86448	ARHGAP8	418239
ENSGALG00000019358	0.654433	1.574	0.016305	41.1481	46.2835	54.1417	80.4069	69.9896	63.7673	LLPH	771027
ENSGALG00000019552	-2.58018	0.16722	0.00174976	10.2555	2.23151	0.364262	0.890416	0.658844	0.437117	SERPINB2	420896
ENSGALG00000019667	1.22549	2.33835	0.0271233	0.325978	1.65145	0.972204	1.54132	3.13108	1.93562	-	-
ENSGALG00000019736	-2.01719	0.247039	0.0173903	1.48346	0.300617	2.86626	0.228371	0.712448	0.179376	MCHR1	100859572
ENSGALG00000019793	1.2953	2.45428	0.0283846	4.40702	5.48016	1.14802	8.17207	8.33778	8.78049	-	-
ENSGALG00000019861	1.57135	2.97182	0.0276206	0.684133	0.485228	1.59629	0.526592	3.44989	4.29128	-	422002
ENSGALG00000020513	0.728834	1.6573	0.0268804	30.4516	34.1022	22.2495	49.3994	24.7649	62.8783	MS4A15	-
ENSGALG00000020522	-2.02491	0.245721	0.000144144	3.47439	6.83363	1.69183	0.559334	1.27236	0.926722	MYRF	-
ENSGALG00000020742	0.77893	1.71586	0.0206027	9.22633	6.90371	9.35513	19.8788	13.5805	8.30006	PPRC1	423848
ENSGALG00000020813	-0.988389	0.50404	0.000416742	22.1802	26.9189	29.6442	10.0476	16.1063	12.0754	CCDC50	424906
ENSGALG00000020840	1.21104	2.31504	0.00283689	13.6802	28.0304	37.7484	34.5539	55.3184	90.4437	MSMB	101750594
ENSGALG00000020869	-0.960668	0.513819	0.042581	17.66	8.58891	14.394	2.53741	11.9367	5.72404	FAM126B	429010
ENSGALG00000020878	-0.646627	0.638772	0.0226451	19.7124	25.0464	16.6926	10.5552	14.4064	12.4087	ZFP64	419342
ENSGALG00000020884	-1.35786	0.390161	0.0281653	2.00598	2.11382	3.02185	0.741144	1.02762	0.909593	-	768855
ENSGALG00000021040	0.83877	1.78852	0.00915978	10.2101	7.93363	8.92387	15.5851	9.91193	21.089	HAGHL	416536
ENSGALG00000021057	-0.694338	0.617993	0.0438676	52.8203	63.4761	29.4521	27.0146	25.7046	32.3588	KCNE4	771271
ENSGALG00000021074	1.11801	2.17047	0.00262058	24.4524	14.8192	20.0193	19.4196	41.962	63.5901	MYOC	-
ENSGALG00000021135	-1.03181	0.489097	0.029778	12.4498	23.054	4.7644	7.56349	3.85627	6.92135	HAPLN3	415495
ENSGALG00000021231	-1.01289	0.495552	0.0119151	10.9832	18.8263	37.32	9.91594	12.6581	9.98536	C10ORF57	423634
ENSGALG00000021251	-0.770638	0.586158	0.00609256	22.9294	25.8286	36.4122	16.1308	16.7129	15.4117	DDX6	419783
ENSGALG00000021313	-0.814966	0.568422	0.0220767	38.2327	24.0196	31.8685	8.06536	22.9954	20.6968	PDGFRB	770488
ENSGALG00000021345	-1.00963	0.496672	0.00295287	29.4018	23.5522	40.5532	10.0642	17.1661	17.9851	B3GNT9	427539
ENSGALG00000021399	-0.943973	0.5198	0.00149233	10.631	21.3095	11.8795	7.52925	6.30233	7.78857	-	417440
ENSGALG00000021450	2.36172	5.13982	0.0189173	3.59957	1.48002	6.53462	0.481855	52.864	5.63775	-	769668
ENSGALG00000021572	-0.683262	0.622756	0.0216371	7.09713	9.78593	10.7502	5.29576	5.12486	6.16724	SSH2	417586
ENSGALG00000021592	1.3465	2.54295	0.0314557	2.46992	1.77962	9.70626	6.12594	8.3913	21.3622	TLCD2	427825
ENSGALG00000021627	1.68524	3.21594	1.22e-05	71.8597	68.159	77.4788	326.028	243.077	96.0708	IFI27L2	403121
ENSGALG00000021636	0.633116	1.55091	0.0296348	17.4196	20.3816	13.7522	26.5504	26.2265	23.1424	-	396358
ENSGALG00000021719	-0.710267	0.611207	0.0194548	2266.51	2184.88	3507.44	1608.92	1246.79	1863.85	ND4L	807644
ENSGALG00000021838	-0.913684	0.530828	0.00372515	84.5389	105.097	102.591	51.4572	39.8327	57.5452	-	396097
ENSGALG00000021843	-0.711629	0.61063	0.027673	22.4425	34.332	35.6105	16.0551	21.6269	15.7633	AUH	427269
ENSGALG00000021972	1.62418	3.08267	6.39e-07	253.697	495.422	200.706	936.236	806.774	1021.14	-	100857433
ENSGALG00000022080	-0.739237	0.599056	0.0336927	74.047	44.2779	45.5912	24.41	43.2377	26.1451	-	100859471
ENSGALG00000022113	-1.14104	0.453433	0.0399612	1.84556	1.98685	3.30524	0.97664	1.20026	0.95889	-	-
ENSGALG00000022278	-1.69082	0.30975	0.00647969	11.9498	7.26474	13.9413	1.83961	2.39126	5.6443	-	430574
ENSGALG00000022373	-1.26409	0.416362	0.0064	7.56432	7.31199	7.75897	3.18506	4.02828	2.53555	-	-
ENSGALG00000022586	-3.55204	0.085257	0.0021663	85.8647	21.8357	0	2.496	2.48743	3.57384	HPX	419076
ENSGALG00000022641	0.936299	1.91361	0.0428455	7.96317	7.21919	10.2939	14.5171	17.7801	15.0451	RPP14	-
ENSGALG00000022683	0.742874	1.67351	0.0169129	105.12	49.4183	52.5797	114.258	100.145	116.073	HINTW	-
ENSGALG00000022739	-1.19096	0.438011	4.92e-05	7.51081	6.74639	6.55827	2.80576	3.50596	2.39932	AKAP11	418835
ENSGALG00000022800	-1.00203	0.499297	0.00549959	6.50507	6.43036	9.89373	4.17258	4.1274	2.69785	KCNB2	431181
ENSGALG00000022866	-1.23072	0.426104	0.00185684	4.10492	4.53981	6.3041	2.12708	2.2549	1.76401	ZNF654	418428
ENSGALG00000022875	1.14486	2.21125	0.00151623	20.6756	15.1938	23.9957	33.0968	67.8798	26.7861	-	421050
ENSGALG00000023023	-0.724497	0.605208	0.0246799	24.6148	16.8781	18.691	10.1888	11.3691	13.3756	-	423499
ENSGALG00000023036	-1.2388	0.423726	0.0221333	0.743648	0.602788	0.624049	0.257581	0.282739	0.2529	FRMPD1	100859250
ENSGALG00000023068	-1.86201	0.275093	0.00831875	4.06486	2.80067	3.32792	0.250305	0.650729	1.72029	-	-
ENSGALG00000023069	-1.66336	0.315702	0.000915526	5.28975	2.886	2.42279	1.30976	0.947488	0.894576	MYRIP	428455
ENSGALG00000023146	-1.37971	0.384295	0.000516368	11.5077	15.4056	9.27496	2.89138	5.24987	5.09188	CBX7	101752246
ENSGALG00000023190	-0.963065	0.512966	0.033414	5.90006	11.0263	10.2512	4.49094	5.98196	2.87349	-	-
ENSGALG00000023296	0.678652	1.60064	0.0441886	28.7041	18.0206	35.2964	44.3617	47.4832	35.3037	SCL	396298
ENSGALG00000023308	1.01944	2.02713	0.00720442	12.6703	8.63435	8.53727	19.5052	17.3217	21.015	NPB	-
ENSGALG00000023347	1.18036	2.26633	0.00441277	4.43515	2.49656	3.01245	6.67593	10.2031	4.66767	-	101750535
ENSGALG00000023420	2.32957	5.02654	0.000223772	0.415884	0.421385	0.204292	1.72862	0.998662	2.29437	-	431212
ENSGALG00000023441	0.819452	1.76474	0.0437704	3.66666	5.39937	4.80305	10.6871	6.06549	6.61348	RTN4RL2	425201
ENSGALG00000023472	1.0062	2.00862	0.0096365	10.8601	29.1599	14.4482	26.0529	28.3963	49.9278	-	415852
ENSGALG00000023526	-1.52169	0.348277	0.0303407	0.361601	1.35778	0.539846	0.294705	0.340514	0.0964495	-	419309
ENSGALG00000023626	1.17788	2.26244	0.000447011	8.85513	9.34611	11.0256	15.0875	17.2769	31.8224	NTN1	396389
ENSGALG00000023818	1.77835	3.43034	0.0459864	815.971	98.5384	15.4707	688.007	1871.38	419.927	-	-
ENSGALG00000023821	1.68901	3.22436	3.42e-05	2.85886	3.05117	2.96471	9.59429	12.3264	5.44454	DHX58	100858653
ENSGALG00000023855	-3.491	0.0889413	0.00510999	30.4785	1.59354	0	0.793129	0.868184	0.98364	KRT14	408039
ENSGALG00000023933	0.868233	1.82543	0.00496946	1075.08	605.099	1148.35	1432.18	1855.82	1714	G0S2	419860
ENSGALG00000023950	-0.833558	0.561144	0.018937	243.667	87.6783	103.398	67.9277	78.6435	86.4787	CR1L	419853
ENSGALG00000023953	-1.67251	0.313707	0.0256177	2.18136	6.05406	0.517649	1.11936	0.303658	1.09902	-	419851
ENSGALG00000023973	0.940353	1.919	0.0448873	994.63	531.963	450.094	1466.38	349.197	1801.13	-	395532
ENSGALG00000024000	-1.18413	0.440091	0.00989943	37.5512	133.091	53.2143	49.4501	26.1341	16.3548	7	396065
ENSGALG00000024004	0.720469	1.64772	0.0132932	69.1682	44.9327	58.7167	105.348	98.8707	68.2139	C8G	770691
ENSGALG00000024051	-0.771907	0.585643	0.0196619	5.17935	5.2935	5.38341	3.24133	2.48743	3.1654	-	101751150
ENSGALG00000024077	-0.665986	0.630258	0.045532	14.3715	14.5616	9.41282	6.80422	7.5532	8.60685	CRYBG3	-
ENSGALG00000024082	-0.717942	0.607964	0.0287711	7.90198	11.1219	11.4032	4.82799	7.58016	5.39087	SMCR8	416519
ENSGALG00000024328	-1.39654	0.379838	0.0427758	4.76634	15.0812	1.0269	3.37911	2.17529	1.70625	FSTL3	770427
ENSGALG00000024340	0.688759	1.6119	0.0149441	27.9662	46.1286	27.4886	44.6794	61.2336	49.7655	-	768350
ENSGALG00000024348	0.80412	1.74608	0.0252157	9.50149	25.345	10.954	23.2838	31.7793	20.4061	-	100859881
ENSGALG00000024372	1.07375	2.1049	0.000184744	1080.33	970.189	607.551	1748.36	1527.01	2039.65	BFIV21	425389
ENSGALG00000025666	-0.983191	0.50586	0.0399472	21.0514	22.9499	11.999	9.4351	8.95837	8.25671	SCARNA7	-
ENSGALG00000025780	-0.629314	0.646484	0.0182737	54.1572	47.292	44.1674	32.8655	33.2972	23.5289	ITPRIP	428979
ENSGALG00000025800	0.589999	1.50525	0.0257539	32.3013	22.2998	21.3803	36.1567	35.2329	37.8166	-	100859906
ENSGALG00000025829	-1.18866	0.438709	0.0410887	2.12283	4.0754	1.09766	0.601995	1.63211	0.759926	-	429518
ENSGALG00000025842	0.671251	1.59245	0.0154514	257.422	159.885	200.031	318.616	314.955	305.439	BRT-1	396430
ENSGALG00000025844	0.886601	1.84882	0.00238459	30.311	31.0092	20.2529	38.3834	59.7157	45.2968	AMT	395566
ENSGALG00000025851	-0.802492	0.573358	0.044816	6.12569	13.5064	7.82234	3.52889	6.93849	4.51292	GPRIN3	428740
ENSGALG00000025862	-1.29218	0.408332	0.0127689	8.41655	2.45966	2.64121	0.860509	1.53402	2.8967	TMEM26	423663
ENSGALG00000025902	-0.744398	0.596917	0.0101339	15.6961	9.68648	15.5061	6.73436	8.71956	8.12367	-	425846
ENSGALG00000025926	-1.97518	0.254339	0.0362591	3.86024	33.4846	0.616663	3.91343	3.6174	1.20962	MZB1	100859189
ENSGALG00000025937	1.29417	2.45237	1.34e-05	39.817	59.329	28.7963	88.9291	88.2105	120.517	FXYD6	770406
ENSGALG00000025996	-1.35147	0.391892	0.0203454	0.725433	3.47468	0.77389	0.642985	0.695033	0.473474	MKI67	-
ENSGALG00000026077	0.837884	1.78743	0.0012852	135.682	110.816	131.893	208.783	225.662	215.314	ALDOC	395492
ENSGALG00000026081	0.705651	1.63088	0.0323812	6.53781	9.35194	11.3348	13.084	11.5436	18.4264	RBM38	768866
ENSGALG00000026109	-1.81122	0.28495	0.00919266	1.31752	0.278598	0.328287	0.105821	0.220087	0.19048	-	421123
ENSGALG00000026110	-0.607385	0.656386	0.0462571	19.5287	12.7658	25.2446	12.1606	10.735	13.7813	-	101749001
ENSGALG00000026112	-1.82405	0.282427	0.00319803	3.3615	3.31634	6.95262	0.953261	1.98259	0.802231	-	101752214
ENSGALG00000026125	1.64557	3.12871	0.00377373	6.8067	4.71882	31.1874	34.0092	45.976	54.4185	-	-
ENSGALG00000026145	1.00955	2.01328	0.0123234	42.3979	19.1362	16.7246	44.5017	64.7882	40.1975	-	-
ENSGALG00000026152	1.9186	3.78056	0.00667383	16.3839	9.74586	5.46339	8.71437	94.1938	10.0168	-	395366
ENSGALG00000026159	0.633266	1.55107	0.0151618	23.5356	18.889	16.289	27.5784	26.2187	33.1894	PDLIM7	416362
ENSGALG00000026165	1.01749	2.0244	0.000521661	23.5946	17.7346	17.4551	47.9195	38.1619	27.0384	TTC31	100858003
ENSGALG00000026180	1.80545	3.49539	0.0122055	2.619	0.12062	0.438583	3.61945	2.97774	3.95852	MSX2	395245
ENSGALG00000026207	0.871213	1.8292	0.0394528	5.48175	3.74309	2.63422	6.83363	7.20167	6.52931	CNTF	396488
ENSGALG00000026239	0.70595	1.63122	0.0463949	30.1822	19.8675	12.103	25.9976	31.2257	39.0247	MPV17	100857465
ENSGALG00000026246	-6.5804	0.0104496	3e-05	231.314	171.674	0	1.768	0.108149	1.99114	GIF	770547
ENSGALG00000026269	0.714887	1.64135	0.027826	59.5363	71.6108	39.3156	115.271	92.7141	55.1792	TAP1	427727
ENSGALG00000026279	0.68393	1.60651	0.00953827	7.01453	7.19244	8.4595	11.9462	10.725	12.3957	COMMD8	422769
ENSGALG00000026288	0.883188	1.84445	0.0307354	7.32865	9.35829	16.7671	17.7731	23.3037	19.271	SLC5A6	100857231
ENSGALG00000026298	-0.762239	0.589581	0.0457133	26.5095	19.4093	13.0815	8.87476	14.1703	9.94845	SERTAD2	421276
ENSGALG00000026345	-0.904271	0.534303	0.0393021	2.66026	5.16027	2.21291	0.908855	2.48236	1.68791	GMIP	426010
ENSGALG00000026426	0.747328	1.67868	0.0321812	59.5945	48.7585	34.9418	59.8555	120.288	48.0557	OTUD1	420502
ENSGALG00000026441	0.852823	1.80603	0.0275313	10.2409	5.3018	8.99627	12.5432	13.4625	16.8911	-	-
ENSGALG00000026451	1.87394	3.66531	0.0264983	6.95497	0	8.24658	19.383	30.9064	4.71236	-	-
ENSGALG00000026483	-2.32432	0.199669	0.0283167	2.82222	0.225754	0.13681	0.0285832	0.118894	0.449019	TDRD6	428669
ENSGALG00000026510	0.816987	1.76172	0.0174092	6.39012	12.9493	10.9283	16.7961	20.952	13.3072	FCER2	100858751
ENSGALG00000026516	0.682735	1.60518	0.0126415	9.91858	13.0182	9.16072	15.1061	18.4494	15.5251	C1orf123	424650
ENSGALG00000026525	0.925158	1.89889	0.00865531	96.6851	58.6474	128.133	170.495	227.252	124.387	EBP	100857873
ENSGALG00000026534	-1.00906	0.496869	0.0329228	3.75447	2.01711	0.718872	0.751605	1.22995	1.05257	ZNF469	-
ENSGALG00000026554	-1.3669	0.387724	0.0342185	2.9267	3.60086	3.25185	0.965461	2.00796	0.631943	-	-
ENSGALG00000026557	1.13774	2.20036	0.00742474	29.8144	12.8567	11.8414	29.5739	23.7224	61.6269	PGF	771832
ENSGALG00000026578	-0.985792	0.504949	0.0420577	1.51378	1.79825	2.9915	1.02456	1.00277	1.06511	-	769510
ENSGALG00000026585	1.24321	2.36724	0.0104297	1.54974	1.67492	2.19921	6.41497	2.45335	3.48753	FAM19A3	419874
ENSGALG00000026606	-1.21295	0.431387	0.000329384	11.2549	30.9202	23.3143	8.29487	8.54521	10.2372	ADTRP	771464
ENSGALG00000026616	-2.99107	0.125776	0.000356873	25.1746	6.26097	0.562107	0.880794	1.83187	1.03774	-	-
ENSGALG00000026634	0.621914	1.53892	0.014218	229.512	208.312	197.228	316.674	292.84	325.294	TMED4	100859485
ENSGALG00000026639	0.862189	1.81779	0.0450437	8.30169	7.36006	10.3649	21.4863	10.6319	13.4104	C11ORF75	772206
ENSGALG00000026652	-0.605901	0.657061	0.0274878	15.5305	27.8405	20.6947	12.6548	13.099	14.4884	CYBRD1	424152
ENSGALG00000026653	0.82056	1.76609	0.0217183	5.70102	6.33186	6.14847	10.6751	8.51228	11.6411	ARL9	771078
ENSGALG00000026702	-1.06036	0.479511	0.010017	5.59946	9.81367	4.52235	3.14515	2.33185	3.54547	TCEA3	-
ENSGALG00000026727	-2.24696	0.210667	0.00607082	1.08251	0.503949	0.143717	0.135119	0.175637	0.0221105	SLC30A10	-
ENSGALG00000026762	0.845724	1.79717	0.0494278	11.7423	8.73809	2.79229	12.2261	10.6859	16.4225	WBSCR27	770708
ENSGALG00000026836	0.914805	1.88531	0.0125961	10.7085	6.13892	4.83057	12.4859	7.31676	19.2071	COL16A1	-
ENSGALG00000026861	-1.81722	0.283767	0.00841329	4.9482	4.14923	6.4259	0	1.91206	2.32108	-	-
ENSGALG00000026864	-1.21162	0.431783	0.000251758	14.6857	23.4056	17.8852	5.67208	9.32866	8.13626	ZCCHC24	423722
ENSGALG00000026879	1.50987	2.84785	0.0131602	0.552266	2.14502	0.904285	2.55055	4.05214	3.1998	-	100858226
ENSGALG00000026881	1.33966	2.53092	0.000864996	3.58455	3.20238	3.15558	8.30699	4.81284	11.0689	PITX2	395862
ENSGALG00000026895	0.874624	1.83353	0.0141566	8.7315	6.99837	5.86818	12.2881	11.9438	13.5421	WDR74	100858621
ENSGALG00000026899	-1.16855	0.444869	0.0134134	1.16657	0.957418	1.71913	0.538759	0.728331	0.387909	CHSY3	415598
ENSGALG00000026913	1.13749	2.19998	0.0367306	4.81498	4.03752	3.53425	8.69039	5.05016	12.4222	-	-
ENSGALG00000026914	-1.66653	0.315011	0.0471612	0.404391	3.82425	0.882872	0.363147	0.80922	0.305612	DOK3	429960
ENSGALG00000026958	-0.846953	0.555958	0.0484641	5.0265	4.99313	6.25352	2.35175	2.40614	3.9849	FPGT	100533998
ENSGALG00000026970	1.30507	2.47096	0.000416849	529.668	487.854	723.459	1950.02	1456.7	712.067	-	770612
ENSGALG00000026983	0.8395	1.78943	0.00481584	11.7499	11.1921	5.56348	15.2334	17.7048	15.2225	CHRD	395828
ENSGALG00000026984	-1.0757	0.474441	0.0439715	2.95424	5.38797	3.86983	1.02327	1.89173	2.62332	-	101748705
ENSGALG00000027023	0.863068	1.8189	0.0282233	6.34411	2.42512	3.65937	5.4603	8.47108	7.80188	-	100859682
ENSGALG00000027057	0.650965	1.57022	0.0312497	9.02398	8.77267	6.72239	13.1723	12.494	10.9361	ZCCHC10	416338
ENSGALG00000027063	-0.853443	0.553462	0.0483159	9.47723	8.06618	12.1817	4.30395	5.61355	6.01629	-	-
ENSGALG00000027065	0.971198	1.96047	0.0395998	3.84945	2.78598	3.039	3.70375	6.0524	8.57161	-	-
ENSGALG00000027069	0.755769	1.68853	0.00475313	300.331	327.953	294.242	447.167	609.33	432.647	TSC22D3	768091
ENSGALG00000027143	-0.693481	0.61836	0.0147796	9.35699	8.65446	9.03109	4.31146	5.82337	5.93607	-	-
ENSGALG00000027156	0.689703	1.61295	0.00987325	27.4469	25.1447	22.3875	45.3451	37.1326	32.6395	PSMA7	395318
ENSGALG00000027198	0.938663	1.91675	0.00299369	6.56979	14.6879	9.71026	17.7216	14.8298	24.2245	TMEM47	418585
ENSGALG00000027207	-2.43522	0.184895	0.0036187	4.17456	20.2517	1.03568	2.8968	0.506281	0.860415	-	421682
ENSGALG00000027209	-2.87819	0.136012	0.0146826	0.61136	4.2673	0	0.104573	0.43498	0.051336	SPIC	427915
ENSGALG00000027240	0.818458	1.76352	0.00500148	23.2598	11.93	16.0379	29.6329	28.389	28.5646	TSPAN13	420595
ENSGALG00000027308	-0.752211	0.593693	0.0105669	50.0981	94.965	77.1716	35.7533	44.5896	46.2354	-	-
ENSGALG00000027365	-0.85023	0.554696	0.0213767	2.49989	3.472	2.14651	1.04189	1.80577	1.43767	HIVEP3	-
ENSGALG00000027370	-0.771918	0.585638	0.0366995	32.5088	59.6408	15.4599	20.112	21.5303	17.2751	C18H17orf70	100049617
ENSGALG00000027389	-1.26836	0.415132	0.0417536	0.593896	0.451314	1.00284	0.142854	0.237687	0.448826	RGS7BP	770874
ENSGALG00000027450	0.851898	1.80487	0.0393253	32.1937	16.1862	8.88554	33.6034	35.237	28.4769	SPOCK2	100858414
ENSGALG00000027462	-1.37244	0.386237	0.0223644	20.6179	35.7482	3.20138	6.08808	3.80571	11.5855	P3H4	430099
ENSGALG00000027471	-1.51391	0.350162	0.000429147	47.7993	180.466	48.9337	32.5454	24.7357	33.7037	MFAP5	418256
ENSGALG00000027506	0.666997	1.58776	0.0101156	70.0829	53.2989	54.1004	76.8927	99.3787	93.7672	DNAJB2	427022
ENSGALG00000027539	0.746429	1.67764	0.00464917	31.9517	25.5321	19.1462	41.3038	40.2673	40.6217	HTRA2	-
ENSGALG00000027571	1.27129	2.41377	0.0109759	1.5461	3.05066	3.13119	5.76243	4.62453	7.7486	-	100858607
ENSGALG00000027572	-1.37534	0.385461	0.022464	1.78643	5.17984	0.840191	0.73141	1.39949	0.660668	CCR7	428315
ENSGALG00000027579	0.967149	1.95497	0.000743129	29.2271	33.4715	40.8891	72.1447	51.1807	72.0183	MRPS6	427978
ENSGALG00000027593	-1.06133	0.479189	0.000305956	4.92678	4.39521	5.06283	2.1533	2.49305	1.96866	ZNF292	421828
ENSGALG00000027602	-1.18246	0.440599	0.0214474	3.76242	2.60834	2.72364	0.670656	1.10952	2.06519	-	101750944
ENSGALG00000027603	-0.824358	0.564733	0.00673317	11.8518	15.9127	21.038	6.93399	9.99707	9.80027	ZHX3	419176
ENSGALG00000027621	1.17868	2.2637	0.0166708	3.61664	2.02716	3.71694	7.40373	8.68462	4.41966	-	-
ENSGALG00000027641	0.901392	1.86787	0.000574449	15.302	14.004	12.1605	24.4201	22.5928	26.9945	DUSP14	417657
ENSGALG00000027665	-0.857039	0.552084	0.0333188	11.3126	12.3792	11.4104	5.15486	5.36053	8.07052	SYNGR1	418015
ENSGALG00000027694	-1.79789	0.287595	0.000260642	59.6045	177.749	25.7847	20.3121	19.9286	30.3913	-	100857892
ENSGALG00000027774	-0.855864	0.552534	0.00883424	2.78385	3.83496	2.9426	1.28421	2.24355	1.52025	ALMS1	422949
ENSGALG00000027786	1.32196	2.50005	0.00084433	21.3432	13.0731	10.2671	27.1949	52.5062	26.4273	SOCS3	395299
ENSGALG00000027849	1.06072	2.08597	0.0476043	4.69448	5.79061	3.84339	9.11216	6.20823	13.2656	-	-
ENSGALG00000027955	1.03539	2.04967	0.00841465	3.39125	6.26031	5.41975	15.0004	8.71977	5.63482	-	-
ENSGALG00000028005	2.14837	4.43327	5.97e-05	6.27968	39.4817	25.4424	155.097	50.0584	94.4771	gadd45	429929
ENSGALG00000028014	-0.68987	0.61991	0.0315811	25.3271	25.1426	27.0315	12.9439	16.8254	16.4283	-	-
ENSGALG00000028031	1.42767	2.69012	0.015134	0.930863	1.23792	0.571576	2.6869	2.70096	1.58284	C1QL1	430993
ENSGALG00000028037	0.82661	1.77351	0.033859	578.149	245.788	159.353	497.401	465.914	691.497	FOS	-
ENSGALG00000028043	-0.864706	0.549158	0.0206983	2.04548	2.57603	2.03417	0.809461	1.16551	1.52837	PLCE1	425224
ENSGALG00000028056	0.659918	1.57999	0.021963	21.1318	19.2762	21.6987	40.961	29.648	23.0802	RRP36	100858699
ENSGALG00000028057	-1.04085	0.48604	0.0244395	13.1399	27.0788	8.3266	9.37125	4.3972	8.30328	-	-
ENSGALG00000028063	0.99946	1.99925	0.000256502	43.414	66.0595	51.6602	103.231	88.046	116.846	LOX	396474
ENSGALG00000028069	-2.10242	0.232867	0.00171161	3.16119	18.7605	1.98308	1.39042	0.952979	2.8389	WNT16	427856
ENSGALG00000028128	2.0171	4.0477	4.41e-05	2.57724	1.66835	0.937777	6.2268	6.87636	6.76286	HOXD8	396301
ENSGALG00000028136	-0.654701	0.635207	0.0498768	27.9424	40.4905	24.6785	20.1578	10.1576	26.0291	CXCL12	395180
ENSGALG00000028143	0.700021	1.62453	0.0137324	804.006	785.834	625.382	1487.61	943.074	984.093	GADD45B	100859853
ENSGALG00000028157	2.03221	4.0903	0.0128375	1.3661	1.10734	0.745622	1.02352	2.40564	10.7507	-	417047
ENSGALG00000028172	-0.757784	0.591404	0.0477408	20.2553	9.10274	7.92094	6.41863	7.63353	6.5457	-	100859383
ENSGALG00000028204	0.934343	1.91102	0.00203319	259.934	208.893	164.177	292.469	534.25	325.621	GPX1	100857115
ENSGALG00000028249	0.653413	1.57288	0.0179759	511.607	334.977	431.979	609.251	587.136	738.5	MCL1	395674
ENSGALG00000028253	-0.952267	0.51682	0.00152559	14.3271	17.2174	18.6175	7.08478	9.46768	8.40388	ATXN1L	427566
ENSGALG00000028258	-1.00814	0.497188	0.0206183	18.1632	12.8572	8.8045	2.89401	4.46996	11.6582	-	776271
ENSGALG00000028263	0.66642	1.58713	0.0143794	35.4948	23.4732	27.705	40.4085	48.4944	43.0194	AUP1	769206
ENSGALG00000028268	-1.8605	0.275381	0.000264073	7.79482	46.5844	39.2634	7.62692	10.6278	6.48987	-	100859408
ENSGALG00000028273	0.826689	1.77361	0.0368995	378.5	385.261	313.12	280.962	1080.22	466.038	HBG2	396485
ENSGALG00000028279	1.80313	3.48977	0.00320612	44.5039	7.21482	10.9307	60.2899	73.3821	74.6654	SNORD14	-
ENSGALG00000028284	2.94144	7.68178	0.000252475	0.203506	0.257748	0.166612	0.587412	3.52256	0.576736	PTX3	548626
ENSGALG00000028322	-0.878858	0.543798	0.0325113	16.5214	13.8239	12.1299	6.64559	9.55559	5.79983	-	-
ENSGALG00000028359	1.05364	2.07576	0.0346674	2.31637	3.6272	2.93084	4.78158	6.91074	6.04739	-	-
ENSGALG00000028365	-0.735412	0.600646	0.0407566	8.10053	5.28786	8.22955	2.53248	4.64954	5.41877	TCF4	768612
ENSGALG00000028399	1.62407	3.08243	0.0257542	1.10124	0.223162	1.68297	1.86483	1.52788	5.99217	-	100858813
ENSGALG00000028466	0.778273	1.71508	0.00470218	47.9608	71.9011	45.9435	78.8556	104.265	87.5317	IL34	100858424
ENSGALG00000028472	0.677651	1.59953	0.00990437	281.696	232.773	255.538	413.311	407.846	357.883	TAGLN2	-
ENSGALG00000028513	0.720072	1.64726	0.00491246	63.6266	51.5929	53.1982	97.464	76.5375	91.4018	TMUB1	431107
ENSGALG00000028517	0.703851	1.62885	0.00640474	177.304	153.854	172.521	261.385	246.319	280.084	EIF1	420037
ENSGALG00000028529	0.715996	1.64262	0.012958	1005.53	843.747	711.031	1698.09	998.261	1301.19	PTGDS	374110
ENSGALG00000028551	0.631099	1.54874	0.0132654	42.5619	40.2554	30.5396	58.8574	53.045	55.097	-	100859645
ENSGALG00000028561	-0.714005	0.609626	0.00813902	7.15297	7.43036	6.72303	3.04871	5.24835	4.15506	SZT2	-
ENSGALG00000028567	0.589768	1.505	0.044688	94.2785	62.2821	86.4165	112.889	89.6932	150.303	MYL9	396215
ENSGALG00000028627	0.656354	1.57609	0.0298718	121.561	88.553	121.639	223.83	125.072	152.312	-	100857133
ENSGALG00000028636	0.601414	1.5172	0.0199315	69.6587	50.0658	61.8493	85.816	85.5276	93.4234	MYEOV2	770635
ENSGALG00000028661	1.24785	2.37487	0.0133649	56.965	27.9574	25.5049	56.1792	116.129	78.0287	SNORD14	-
ENSGALG00000028667	-2.13727	0.227309	0.0215853	3.68106	11.5283	6.30137	0	4.55359	0	-	-
ENSGALG00000028710	-1.76055	0.295135	0.0160329	5.40523	24.5713	2.87045	3.93563	1.63706	3.31209	FAM180B	101748745
ENSGALG00000028762	-0.792065	0.577517	0.0297376	8.02813	13.8902	11.7616	7.76945	5.03556	5.74779	-	423276
ENSGALG00000028774	1.13665	2.1987	0.000432206	426.23	464.044	819.377	1358.91	1001.66	1292.59	S100A10	396506
ENSGALG00000028815	-1.10746	0.46411	0.0319689	2.90881	1.27803	1.62276	0.634045	0.700552	1.24504	-	431270
ENSGALG00000028820	-1.64433	0.319896	0.00358962	12.6175	9.76784	6.3837	5.2379	2.38301	0.964258	-	-
ENSGALG00000028890	0.687292	1.61026	0.044039	6.37117	5.13126	4.54738	8.42487	8.76101	7.46927	-	415675
ENSGALG00000028982	2.17131	4.50434	6.14e-06	6.10069	3.52079	8.77702	38.6456	31.9699	9.26574	CMPK2	421921
ENSGALG00000028997	-0.821083	0.566017	0.00438542	9.76659	12.3992	9.98062	4.89807	5.20544	7.32808	DNMT1	396011
ENSGALG00000029000	0.901806	1.8684	0.0499996	5.60554	3.58068	2.29464	7.03485	8.24217	4.97304	HYAL3	100859903
ENSGALG00000029043	-1.12311	0.459103	0.00436353	4.89165	3.64968	2.69415	1.47185	1.74415	1.68035	LGALS1	404269
ENSGALG00000029047	-0.650427	0.637092	0.0248416	89.9875	61.2979	97.843	54.1244	42.0901	57.0707	TMEM204	416759
ENSGALG00000029069	-0.93369	0.523518	0.00115742	169.186	224.661	206.513	87.7394	78.569	136.242	AHNAK	-
ENSGALG00000029077	-0.872394	0.54624	0.00305616	15.9333	13.9456	15.1127	7.27874	9.90211	6.36328	CBL	374038
ENSGALG00000029092	0.615631	1.53223	0.0235059	44.5156	35.6957	26.9276	58.108	51.2348	46.3915	ATRAID	-
ENSGALG00000029131	-0.86392	0.549458	0.0257044	11.7498	19.0378	7.755	4.66147	8.0791	7.27587	ASAP3	-
ENSGALG00000029172	0.658398	1.57833	0.00939612	50.5147	54.0315	50.6377	84.0472	81.448	68.5379	NDUFC2	404751
ENSGALG00000029181	1.62557	3.08564	7.15e-05	17.0931	21.9141	17.9925	85.6543	50.6788	30.3173	UBE2L6	100858073
