# Supplementary material for: Identification of Differentially Expressed Genes and Pathways for Abdominal Fat Deposition in Ovariectomized and Sham-Operated Chickens
Source: Genes (Basel). 2019 Feb 18;10(2):155. doi: 10.3390/genes10020155 (PMC6410310; doi:10.3390/genes10020155)
Supplement: Supplementary file 1 [file genes-10-00155-s001.zip › Supplementary Materials/Table S3 The enriched the GO terms based on 1461 DEGs.xlsx]

## Sheet: Sheet1
GOID	GOTerm	Ontology Source	% Associated Genes	Associated Genes Found
GO:0009893	positive regulation of metabolic process	GO_BiologicalProcess-GOA_09.03.2016_07h33	14.703	[AATF, ABCA1, ABCG1, ABL2, ABLIM1, ADGRD1, ADORA2A, AFF1, AGAP1, AGO1, AGRN, AGTR1, AGTR2, AHSA1, AIMP2, ALS2CL, ANKLE2, APOA1, ARAP2, ARFGEF2, ARFGEF3, ARHGAP31, ARHGAP42, ARHGEF10, ARHGEF26, ARHGEF9, ARID5B, ASH1L, ASXL1, ASXL2, ATMIN, ATP2B4, ATP7A, ATXN1, BCR, BMP6, BMPR1A, BMPR2, CARD11, CAV2, CBLB, CCL5, CCLI10, CCND2, CCNT2, CCR7, CDH1, CDON, CEBPA, CHFR, CLOCK, CLSPN, CNTF, CNTN1, CPEB3, …
GO:0048518	positive regulation of biological process	GO_BiologicalProcess-GOA_09.03.2016_07h33	13.3207	[AATF, ABCA1, ABCB1LB, ABCG1, ABL2, ABLIM1, ACER3, ADGRD1, ADORA2A, ADRA1D, AFF1, AGAP1, AGO1, AGRN, AGTR1, AGTR2, AHSA1, AIMP2, ALDH1A3, ALS2CL, AMIGO2, AMOTL1, ANKFY1, ANKLE2, ANXA1, ANXA2, APOA1, ARAP2, ARFGEF2, ARFGEF3, ARHGAP31, ARHGAP35, ARHGAP42, ARHGEF10, ARHGEF26, ARHGEF9, ARID5B, ASH1L, ASXL1, ASXL2, ATMIN, ATP11C, ATP2A3, ATP2B4, ATP6V1C2, ATP7A, ATXN1, ATXN1L, BCR, BIN1, BLNK, BMF, BM…
GO:0007165	signal transduction	GO_BiologicalProcess-GOA_09.03.2016_07h33	13.3095	[ABCA1, ABL2, ADAMTS12, ADAMTSL2, ADCY5, ADGRD1, ADORA2A, ADRA1D, AEN, AGAP1, AGRN, AGTR1, AGTR2, AKAP11, ALDH1A3, ALS2CL, ANGPTL1, ANTXR1, ANXA1, ANXA2, APOA1, ARAP2, ARFGEF2, ARFGEF3, ARHGAP28, ARHGAP31, ARHGAP32, ARHGAP35, ARHGAP42, ARHGAP8, ARHGEF10, ARHGEF26, ARHGEF9, ARID5B, ARL9, ARRDC2, ASH1L, ASPN, ASXL1, ASXL2, ATP2A3, ATP2B4, ATP6V1C2, ATP7A, ATRNL1, ATXN1, BAG3, BCR, BICC1, BLNK, BMF,…
GO:0048583	regulation of response to stimulus	GO_BiologicalProcess-GOA_09.03.2016_07h33	14.5218	[ABCA1, ABL2, ADAMTS12, ADAMTSL2, ADCY5, ADORA2A, AGRN, AGTR2, AKAP11, ALDH1A3, ALS2CL, ANXA1, ANXA2, APOA1, ARFGEF2, ARFGEF3, ARHGAP35, ARHGEF10, ARHGEF26, ARHGEF9, ASH1L, ASPN, ASXL1, ASXL2, ATP2B4, ATP6V1C2, ATXN1, BCR, BICC1, BLNK, BMF, BMP6, BMPR1A, BMPR2, C2CD2L, C8G, CACNB4, CARD11, CASP1, CAV2, CBL, CBLB, CCL5, CCLI10, CCR7, CD79B, CDK14, CDON, CHRD, CHRDL1, CILP, CLOCK, CNKSR2, CNTF, CR1…
GO:0007154	cell communication	GO_BiologicalProcess-GOA_09.03.2016_07h33	12.9663	[ABCA1, ABL2, ADAMTS12, ADAMTSL2, ADCY5, ADGRD1, ADORA2A, ADRA1D, AEN, AGAP1, AGRN, AGTR1, AGTR2, AKAP11, ALDH1A3, ALS2CL, ANGPTL1, ANTXR1, ANXA1, ANXA2, APOA1, ARAP2, ARFGEF2, ARFGEF3, ARHGAP28, ARHGAP31, ARHGAP32, ARHGAP35, ARHGAP42, ARHGAP8, ARHGEF10, ARHGEF26, ARHGEF9, ARID5B, ARL9, ARRDC2, ASH1L, ASPN, ASXL1, ASXL2, ATP2A3, ATP2B4, ATP6V1C2, ATP7A, ATRNL1, ATXN1, BAG3, BCR, BICC1, BLNK, BMF,…
GO:0009966	regulation of signal transduction	GO_BiologicalProcess-GOA_09.03.2016_07h33	15.1194	[ABCA1, ABL2, ADAMTS12, ADAMTSL2, ADORA2A, AGRN, AGTR2, AKAP11, ALDH1A3, ALS2CL, ANXA2, APOA1, ARFGEF2, ARFGEF3, ARHGAP35, ARHGEF10, ARHGEF26, ARHGEF9, ASH1L, ASPN, ASXL1, ASXL2, ATP2B4, ATP6V1C2, ATXN1, BCR, BICC1, BLNK, BMF, BMP6, BMPR1A, BMPR2, CARD11, CAV2, CBL, CBLB, CCL5, CCLI10, CCR7, CDK14, CDON, CHRD, CHRDL1, CILP, CLOCK, CNKSR2, CNTF, CRK, CTC-554D6.1, CTGF, CXCL12, CYR61, CYTH3, DAB2IP…
GO:0010033	response to organic substance	GO_BiologicalProcess-GOA_09.03.2016_07h33	15.5172	[ABCA1, ABCA2, ABCG1, ABL2, ACACA, ADAMTS12, ADAMTSL2, ADCY5, ADORA2A, AGO1, AGTR2, ANXA1, APOA1, AQP9, ASPN, ASXL1, ATP2B4, ATXN3, AUP1, BCR, BMP6, BMPR1A, BMPR2, C2CD2L, CAPN2, CAV2, CCL5, CCLI10, CCR7, CDH1, CEBPA, CHRD, CHRDL1, CLOCK, CMPK2, CNTF, COL4A6, CREB1, CREB3L2, CTGF, CTSS, CXCL12, CYR61, DAB2IP, DENND4C, DGCR8, DGKD, DICER1, DNAJB2, DNMT1, EDN2, EIF2AK2, EPB41L5, ERBB2IP, ESR1, ESRR…
GO:0019222	regulation of metabolic process	GO_BiologicalProcess-GOA_09.03.2016_07h33	12.5278	[A2ML1, AATF, ABCA1, ABCA2, ABCG1, ABL2, ABLIM1, ADGRD1, ADORA2A, AFF1, AGAP1, AGO1, AGRN, AGTR1, AGTR2, AHSA1, AIMP2, ALS2CL, ANKLE2, ANOS1, ANXA1, ANXA2, APOA1, ARAP2, ARFGEF2, ARFGEF3, ARHGAP31, ARHGAP35, ARHGAP42, ARHGAP8, ARHGEF10, ARHGEF26, ARHGEF9, ARID5B, ASH1L, ASPN, ASXL1, ASXL2, ATMIN, ATP2B4, ATP7A, ATXN1, ATXN1L, ATXN3, AUP1, BACH2, BATF3, BCR, BMP2K, BMP6, BMPR1A, BMPR2, BRIP1, C1H2…
GO:0010646	regulation of cell communication	GO_BiologicalProcess-GOA_09.03.2016_07h33	14.5359	[ABCA1, ABL2, ADAMTS12, ADAMTSL2, ADCY5, ADORA2A, AGRN, AGTR2, AKAP11, ALDH1A3, ALS2CL, ANXA1, ANXA2, APOA1, ARFGEF2, ARFGEF3, ARHGAP35, ARHGEF10, ARHGEF26, ARHGEF9, ASH1L, ASPN, ASXL1, ASXL2, ATP2B4, ATP6V1C2, ATXN1, BCR, BICC1, BLNK, BMF, BMP6, BMPR1A, BMPR2, C2CD2L, CA2, CARD11, CAV2, CBL, CBLB, CCL5, CCLI10, CCR7, CDK14, CDON, CHRD, CHRDL1, CILP, CLOCK, CNKSR2, CNTF, CREB1, CRK, CTC-554D6.1, …
GO:0023051	regulation of signaling	GO_BiologicalProcess-GOA_09.03.2016_07h33	14.6094	[ABCA1, ABL2, ADAMTS12, ADAMTSL2, ADCY5, ADORA2A, AGRN, AGTR2, AKAP11, ALDH1A3, ALS2CL, ANXA1, ANXA2, APOA1, ARFGEF2, ARFGEF3, ARHGAP35, ARHGEF10, ARHGEF26, ARHGEF9, ASH1L, ASPN, ASXL1, ASXL2, ATP2B4, ATP6V1C2, ATXN1, BCR, BICC1, BLNK, BMF, BMP6, BMPR1A, BMPR2, C2CD2L, CA2, CARD11, CAV2, CBL, CBLB, CCL5, CCLI10, CCR7, CDK14, CDON, CHRD, CHRDL1, CILP, CLOCK, CNKSR2, CNTF, CREB1, CRK, CTC-554D6.1, …
GO:0050794	regulation of cellular process	GO_BiologicalProcess-GOA_09.03.2016_07h33	11.5054	[A2ML1, AATF, ABCA1, ABCA2, ABCA5, ABCG1, ABHD2, ABL2, ABLIM1, ACER3, ADAMTS12, ADAMTSL2, ADCY5, ADGRD1, ADORA2A, ADRA1D, AEN, AFF1, AGAP1, AGO1, AGRN, AGTR1, AGTR2, AIMP2, AKAP11, ALDH1A3, ALMS1, ALS2CL, AMIGO2, AMOTL1, ANGPTL1, ANKFY1, ANKLE2, ANOS1, ANTXR1, ANXA1, ANXA2, APOA1, ARAP2, ARFGEF2, ARFGEF3, ARHGAP28, ARHGAP31, ARHGAP32, ARHGAP35, ARHGAP42, ARHGAP8, ARHGEF10, ARHGEF26, ARHGEF9, ARID…
GO:0044093	positive regulation of molecular function	GO_BiologicalProcess-GOA_09.03.2016_07h33	16.6309	[ABL2, ADGRD1, AGAP1, AGRN, AGTR1, AGTR2, AHSA1, ALS2CL, ANXA2, APOA1, ARAP2, ARFGEF2, ARFGEF3, ARHGAP31, ARHGAP42, ARHGEF10, ARHGEF26, ARHGEF9, ARID5B, ATP2B4, ATP7A, BCR, CARD11, CAV2, CCL5, CCLI10, CCND2, CCNT2, CLOCK, CLSPN, CRTC1, CTSS, CYR61, CYTH3, DAB2IP, DCP1A, DENND1A, DENND4A, DENND5A, DLC1, DLG1, DOCK10, DOCK3, DOCK4, DOCK5, DOCK9, EDA2R, EDN2, EIF2AK2, EPB41, EPB41L5, ESR1, F3, FGD5,…
GO:0048522	positive regulation of cellular process	GO_BiologicalProcess-GOA_09.03.2016_07h33	13.0578	[AATF, ABCA1, ABL2, ABLIM1, ACER3, ADGRD1, ADORA2A, AFF1, AGO1, AGRN, AGTR1, AGTR2, AIMP2, ALDH1A3, AMIGO2, AMOTL1, ANKFY1, ANKLE2, ANXA1, ANXA2, APOA1, ARHGAP35, ARHGEF10, ARID5B, ASH1L, ASXL1, ASXL2, ATMIN, ATP11C, ATP2B4, ATP6V1C2, ATXN1, ATXN1L, BCR, BIN1, BLNK, BMF, BMP6, BMPR1A, BMPR2, C2CD2L, CA2, CARD11, CAV2, CBL, CCL5, CCLI10, CCND2, CCNT2, CCR7, CDH1, CDON, CEBPA, CHFR, CHRD, CLASP2, C…
GO:0070887	cellular response to chemical stimulus	GO_BiologicalProcess-GOA_09.03.2016_07h33	15.1938	[ABCA1, ABL2, ACACA, ADAMTS12, ADAMTSL2, ADCY5, AGO1, AGTR1, AGTR2, ANXA1, APOA1, AQP9, ASPN, ATP2B4, ATP7A, ATXN3, BMP6, BMPR1A, BMPR2, C2CD2L, CAPN2, CAV2, CCL5, CCLI10, CCR7, CDH1, CEBPA, CHRD, CHRDL1, CLOCK, CMPK2, CNTF, COL4A6, CREB1, CREB3L2, CTGF, CTSS, CXCL12, CYR61, DAB2IP, DENND4C, DGCR8, DICER1, DNMT1, DOCK4, EDN2, EIF2AK2, EPAS1, EPB41L5, ERBB2IP, ESR1, ESRRB, F3, FAM20C, FBLN5, FBN1,…
GO:0010604	positive regulation of macromolecule metabolic process	GO_BiologicalProcess-GOA_09.03.2016_07h33	14.1827	[AATF, ABL2, ABLIM1, AFF1, AGO1, AGRN, AGTR1, AGTR2, AIMP2, ANKLE2, ARID5B, ASH1L, ASXL1, ASXL2, ATMIN, ATP2B4, ATXN1, BMP6, BMPR1A, BMPR2, CARD11, CAV2, CBLB, CCL5, CCLI10, CCND2, CCNT2, CCR7, CDH1, CDON, CEBPA, CHFR, CLOCK, CLSPN, CNTF, CNTN1, CPEB3, CREB1, CREB3L2, CREB5, CREBBP, CRTC1, CTC-554D6.1, CTGF, CYR61, DAB2IP, DICER1, DLC1, DLG1, DNAJB2, DNMT1, DYRK1A, EDA2R, EIF2AK2, ENPP2, EPAS1, E…
GO:0071310	cellular response to organic substance	GO_BiologicalProcess-GOA_09.03.2016_07h33	15.506	[ABCA1, ABL2, ACACA, ADAMTS12, ADAMTSL2, ADCY5, AGO1, AGTR2, ANXA1, APOA1, AQP9, ASPN, ATP2B4, ATXN3, BMP6, BMPR1A, BMPR2, C2CD2L, CAPN2, CAV2, CCL5, CCLI10, CCR7, CDH1, CEBPA, CHRD, CHRDL1, CLOCK, CMPK2, CNTF, COL4A6, CREB1, CREB3L2, CTGF, CTSS, CXCL12, CYR61, DAB2IP, DENND4C, DGCR8, DICER1, DNMT1, EDN2, EIF2AK2, EPB41L5, ERBB2IP, ESR1, ESRRB, F3, FAM20C, FBN1, FBN2, FGF12, FGFR2, FLRT2, FLT4, F…
GO:0031325	positive regulation of cellular metabolic process	GO_BiologicalProcess-GOA_09.03.2016_07h33	14.0719	[AATF, ABCA1, ABL2, ABLIM1, ADGRD1, ADORA2A, AFF1, AGO1, AGRN, AGTR1, AGTR2, AIMP2, ANKLE2, APOA1, ARID5B, ASH1L, ASXL1, ASXL2, ATMIN, ATP2B4, ATXN1, BMP6, BMPR1A, BMPR2, CARD11, CAV2, CCL5, CCLI10, CCND2, CCNT2, CCR7, CDH1, CDON, CEBPA, CHFR, CLOCK, CLSPN, CNTF, CPEB3, CREB1, CREB3L2, CREB5, CREBBP, CRTC1, CTGF, CYR61, DAB2IP, DICER1, DLC1, DLG1, DNAJB2, DNMT1, DYRK1A, EDA2R, EIF2AK2, ENPP2, EPA…
GO:0048731	system development	GO_BiologicalProcess-GOA_09.03.2016_07h33	13.0309	[ABL2, ABLIM1, ADAM19, ADAMTS12, ADAMTSL2, AGRN, AGTR1, AGTR2, AIMP2, ALDH1A3, AMIGO2, ANXA1, ANXA2, APOA1, ARHGAP35, ARHGEF10, ARID5B, ASPN, ASXL1, ASXL2, ATP11C, ATP7A, ATRN, ATXN1, ATXN1L, BATF3, BCR, BICC1, BIN1, BMP2K, BMP6, BMPR1A, BMPR2, CACNB4, CARD11, CAV2, CBLB, CCM2, CCR7, CDON, CEBPA, CHRD, CHRDL1, CLASP2, CLOCK, CNTF, CNTN1, CNTN4, CREB1, CREB3L2, CRTAC1, CTC-554D6.1, CTGF, CXCL12, C…
GO:0050790	regulation of catalytic activity	GO_BiologicalProcess-GOA_09.03.2016_07h33	14.88	[A2ML1, ABL2, ADGRD1, AGAP1, AGRN, AGTR1, AGTR2, AHSA1, ALS2CL, ANOS1, ANXA1, ANXA2, APOA1, ARAP2, ARFGEF2, ARFGEF3, ARHGAP31, ARHGAP35, ARHGAP42, ARHGAP8, ARHGEF10, ARHGEF26, ARHGEF9, ASPN, ATP2B4, ATP7A, AUP1, BCR, BMP2K, C1H2ORF40, CASC5, CAV2, CCL5, CCLI10, CCND2, CCNT2, CDKN2C, CLSPN, CNST, CRK, CYR61, CYTH3, DAB2IP, DBNDD2, DCP1A, DENND1A, DENND4A, DENND5A, DHCR24, DLC1, DLG1, DOCK10, DOCK3…
GO:0048519	negative regulation of biological process	GO_BiologicalProcess-GOA_09.03.2016_07h33	12.8818	[A2ML1, AATF, ABCA5, ABCG1, ABHD2, ABL2, ADAMTS12, ADAMTSL2, ADORA2A, ADRA1D, AGO1, AGTR2, AIMP2, AMIGO2, ANKLE2, ANOS1, ANXA1, ANXA2, APOA1, ARFGEF3, ARHGAP35, ARID5B, ASH1L, ASPN, ASXL1, ASXL2, ATP2A3, ATP2B4, ATP7A, ATXN1, ATXN1L, BACH2, BAG3, BATF3, BCR, BICC1, BIN1, BMF, BMP6, BMPR1A, BMPR2, C1H2ORF40, CASC5, CAV2, CBL, CBLB, CCL5, CDH1, CDKN2C, CEBPA, CHFR, CHRD, CHRDL1, CILP, CLASP2, CLOCK…
GO:0035556	intracellular signal transduction	GO_BiologicalProcess-GOA_09.03.2016_07h33	14.2667	[ABCA1, ABL2, ADCY5, AEN, AGAP1, AGTR1, AGTR2, AKAP11, ALS2CL, APOA1, ARFGEF2, ARFGEF3, ARHGAP31, ARHGAP35, ARHGEF10, ARHGEF26, ARHGEF9, ARL9, ASH1L, ASPN, ATP2A3, ATP2B4, BCR, BLNK, BMP6, CARD11, CAV2, CBL, CBLB, CCL5, CCLI10, CDON, CNTF, CTC-554D6.1, CTGF, CXCL12, CYR61, CYTH3, DAB2IP, DCHS1, DENND1A, DGKB, DGKD, DGKE, DGKH, DHX58, DLC1, DLG1, DNMT1, DOCK10, DOCK3, DOCK4, DOCK5, DOCK9, DOK3, DU…
GO:0007167	enzyme linked receptor protein signaling pathway	GO_BiologicalProcess-GOA_09.03.2016_07h33	17.9856	[ABL2, ADAMTS12, ADAMTSL2, AGRN, AGTR2, ANGPTL1, ARID5B, ASPN, ATXN1, BLNK, BMP6, BMPR1A, BMPR2, BTBD11, CAV2, CHRD, CHRDL1, CILP, CRK, CTGF, CYR61, DAB2IP, DACT2, EFEMP1, F3, FAM20C, FBN2, FGF12, FGFR2, FLRT2, FLT4, FOXO1, FRS2, FSTL3, GAREM, GPR124, GTF2H4, HPGD, HSPA5, HSPB1, HTRA3, IGF1R, IGFBP2, IGFBP3, IRS2, IRS4, JAK1, JAK2, LDLRAD4, LIFR, LNPEP, LOC422316, MAGI2, MAP3K1, MBD5, MSX1, MSX2,…
GO:0048523	negative regulation of cellular process	GO_BiologicalProcess-GOA_09.03.2016_07h33	12.9536	[A2ML1, AATF, ABCA5, ABHD2, ABL2, ADAMTS12, ADAMTSL2, ADORA2A, AGO1, AGTR2, AIMP2, AMIGO2, ANKLE2, ANOS1, ANXA1, ANXA2, APOA1, ARFGEF3, ARHGAP35, ARID5B, ASH1L, ASPN, ASXL1, ASXL2, ATP2B4, ATP7A, ATXN1, ATXN1L, BACH2, BAG3, BATF3, BCR, BICC1, BIN1, BMF, BMP6, BMPR1A, BMPR2, C1H2ORF40, CASC5, CAV2, CBL, CBLB, CCL5, CDH1, CDKN2C, CEBPA, CHFR, CHRD, CHRDL1, CILP, CLASP2, CLOCK, CLSPN, CNOT6L, CNST, …
GO:0051239	regulation of multicellular organismal process	GO_BiologicalProcess-GOA_09.03.2016_07h33	14.1593	[ABL2, ADAMTS12, ADRA1D, AGRN, AGTR1, AGTR2, AMIGO2, AMOTL1, ANXA1, ANXA2, APOA1, ARFGEF2, ARHGAP35, ASXL2, ATP11C, ATP2A3, ATP2B4, ATRN, ATXN1, ATXN1L, BCR, BIN1, BMP2K, BMP6, BMPR1A, BMPR2, CARD11, CBLB, CCR7, CDON, CEBPA, CHRD, CLASP2, CLOCK, CNTF, CNTN1, CNTN4, CREB1, CTC-554D6.1, CTGF, CYR61, DAB2IP, DDX6, DHX58, DICER1, DLG1, DOCK4, DOCK5, EDN2, EFEMP1, EIF2AK2, ENPP2, EPAS1, EPB41L5, ERBB2…
GO:0016310	phosphorylation	GO_BiologicalProcess-GOA_09.03.2016_07h33	14.2139	[ABL2, AGRN, ALDOC, ANKLE2, APOA1, ASH1L, ASPN, ATP2B4, ATP7A, ATXN1, BCR, BMP2K, BMP6, BMPR1A, BMPR2, C1H2ORF40, CAV2, CCL5, CCLI10, CCND2, CCNT2, CDK14, CDK19, CDKL5, CDKN2C, CDON, CLSPN, CMPK2, CNTF, CREB1, CTC-554D6.1, CTGF, CYR61, DAB2IP, DBNDD2, DGKB, DGKD, DGKE, DGKH, DLG1, DUSP14, DYL1, DYRK1A, EDA2R, EEF2K, EFEMP1, EIF2AK2, ENPP2, FAM129A, FAM20C, FGF12, FGFR2, FLRT2, FLT4, FN1, FNIP1, F…
GO:0043085	positive regulation of catalytic activity	GO_BiologicalProcess-GOA_09.03.2016_07h33	16.1332	[ABL2, ADGRD1, AGAP1, AGRN, AGTR1, AGTR2, AHSA1, ALS2CL, APOA1, ARAP2, ARFGEF2, ARFGEF3, ARHGAP31, ARHGAP42, ARHGEF10, ARHGEF26, ARHGEF9, ATP2B4, ATP7A, BCR, CAV2, CCL5, CCLI10, CCND2, CCNT2, CLSPN, CYR61, CYTH3, DAB2IP, DCP1A, DENND1A, DENND4A, DENND5A, DLC1, DLG1, DOCK10, DOCK3, DOCK4, DOCK5, DOCK9, EDN2, EIF2AK2, ESR1, F3, FGD5, FGFR2, FN1, FNIP1, FRS2, GCH1, GIT2, GMIP, GNAL, GNAQ, HSPA2, HSP…
GO:0050793	regulation of developmental process	GO_BiologicalProcess-GOA_09.03.2016_07h33	14.4322	[ABCA5, ABL2, ADAMTS12, AGRN, AGTR2, AMIGO2, ANXA1, APOA1, ARHGAP35, ASXL1, ASXL2, ATP11C, ATRN, ATXN1, ATXN1L, BCR, BIN1, BMP2K, BMP6, BMPR1A, BMPR2, CARD11, CBLB, CDON, CEBPA, CHRD, CLASP2, CLOCK, CNTF, CNTN1, CNTN4, CREB1, CTC-554D6.1, CTGF, CXCL12, CYR61, DAB2IP, DDX6, DICER1, DLC1, DLG1, EFEMP1, EIF2AK2, ENPP2, EPB41L5, ESR1, F3, FAM20C, FAT4, FBN2, FGFR2, FLRT2, FLT4, FMOD, FN1, FNIP1, FOXO…
GO:0006468	protein phosphorylation	GO_BiologicalProcess-GOA_09.03.2016_07h33	14.6781	[ABL2, AGRN, APOA1, ASH1L, ASPN, ATP2B4, BCR, BMP2K, BMP6, BMPR1A, BMPR2, C1H2ORF40, CAV2, CCL5, CCLI10, CCND2, CCNT2, CDK14, CDK19, CDKL5, CDKN2C, CDON, CLSPN, CNTF, CREB1, CTC-554D6.1, CTGF, CYR61, DAB2IP, DBNDD2, DLG1, DUSP14, DYRK1A, EDA2R, EEF2K, EFEMP1, EIF2AK2, ENPP2, FAM129A, FAM20C, FGF12, FGFR2, FLRT2, FLT4, FN1, FNIP1, FOXO1, FRS2, GAK, GAREM, GNAQ, GPR37L1, GRK5, GTF2H4, HIPK1, HIPK3,…
GO:1902531	regulation of intracellular signal transduction	GO_BiologicalProcess-GOA_09.03.2016_07h33	15.3598	[ABCA1, ABL2, AKAP11, ALS2CL, APOA1, ARFGEF2, ARFGEF3, ARHGAP35, ARHGEF10, ARHGEF26, ARHGEF9, ASH1L, ASPN, ATP2B4, BCR, BMP6, CARD11, CAV2, CBL, CCL5, CCLI10, CDON, CNTF, CTC-554D6.1, CTGF, CXCL12, CYR61, CYTH3, DAB2IP, DENND1A, DHX58, DLC1, DLG1, DUSP14, DYRK1A, EDA2R, EEF1E1, EIF2AK2, ERBB2IP, ESR1, F3, FGD5, FGFR2, FLRT2, FLT4, FN1, FNIP1, FOXO1, FRS2, G2E3, GAREM, GJA1, GPR37L1, GPX1, HIPK3, …
GO:0048513	animal organ development	GO_BiologicalProcess-GOA_09.03.2016_07h33	13.4615	[ABL2, ADAM19, ADAMTS12, ADAMTSL2, AGTR1, AGTR2, AIMP2, ALDH1A3, ANXA1, ANXA2, APOA1, ARHGAP35, ARID5B, ASPN, ASXL1, ASXL2, ATP11C, ATP7A, ATRN, ATXN1, ATXN1L, BATF3, BCR, BICC1, BMP2K, BMP6, BMPR1A, BMPR2, CACNB4, CARD11, CAV2, CCM2, CCR7, CDON, CEBPA, CHRD, CHRDL1, CLASP2, CLOCK, CNTF, CNTN1, CREB1, CREB3L2, CRTAC1, CTC-554D6.1, CTGF, CXCL12, CYR61, DAB2IP, DACT2, DCHS1, DHCR24, DICER1, DKK3, D…
GO:0051345	positive regulation of hydrolase activity	GO_BiologicalProcess-GOA_09.03.2016_07h33	18.5355	[ABL2, AGAP1, AGRN, AGTR1, AGTR2, AHSA1, ALS2CL, APOA1, ARAP2, ARFGEF2, ARFGEF3, ARHGAP31, ARHGAP42, ARHGEF10, ARHGEF26, ARHGEF9, BCR, CAV2, CCL5, CCLI10, CYR61, CYTH3, DAB2IP, DENND1A, DENND4A, DENND5A, DLC1, DOCK10, DOCK3, DOCK4, DOCK5, DOCK9, F3, FGD5, FGFR2, FN1, FNIP1, GIT2, GMIP, GNAQ, HSPA2, HSPA5, HSPD1, LLGL2, LOC417414, LOC429518, LPAR1, LRRK2, MAGI2, MON2, MYO9A, NF1, NOD1, PDGFRB, PPA…
GO:0030154	cell differentiation	GO_BiologicalProcess-GOA_09.03.2016_07h33	13.0796	[ABCA5, ABL2, ABLIM1, ACTG1, ADAMTS12, AFF4, AGRN, AIMP2, ALDOC, ANTXR1, ANXA1, ANXA2, APOA1, ARHGAP35, ARHGEF10, ARHGEF26, ARID5B, ASXL1, ASXL2, ATP11C, ATP7A, ATXN1, BATF3, BIN1, BMP6, BMPR1A, BMPR2, CACNB4, CAPN2, CARD11, CAV2, CCM2, CCR7, CDON, CEBPA, CHRD, CLASP2, CLOCK, CNTF, CNTN1, CNTN4, CREB1, CREB3L2, CRTAC1, CTC-554D6.1, CTGF, CXCL12, CYR61, DAB2IP, DACT2, DCHS1, DDX6, DICER1, DNAJC13,…
GO:0007275	multicellular organism development	GO_BiologicalProcess-GOA_09.03.2016_07h33	12.5142	[AATF, ABL2, ABLIM1, ADAM19, ADAMTS12, ADAMTSL2, AGRN, AGTR1, AGTR2, AIMP2, ALDH1A3, AMIGO2, ANXA1, ANXA2, APOA1, ARHGAP35, ARHGEF10, ARID5B, ASPN, ASXL1, ASXL2, ATP11C, ATP7A, ATRN, ATXN1, ATXN1L, BATF3, BCR, BICC1, BIN1, BMP2K, BMP6, BMPR1A, BMPR2, CACNB4, CARD11, CAV2, CBLB, CCM2, CCR7, CDON, CEBPA, CHRD, CHRDL1, CLASP2, CLOCK, CNTF, CNTN1, CNTN4, CREB1, CREB3L2, CRTAC1, CTC-554D6.1, CTGF, CXC…
GO:0045595	regulation of cell differentiation	GO_BiologicalProcess-GOA_09.03.2016_07h33	15.5251	[ABCA5, ABL2, ADAMTS12, ANXA1, APOA1, ARHGAP35, ASXL1, ASXL2, ATP11C, ATXN1, BIN1, BMP6, BMPR1A, BMPR2, CARD11, CDON, CEBPA, CHRD, CLASP2, CLOCK, CNTF, CNTN1, CNTN4, CREB1, CTC-554D6.1, CTGF, CXCL12, CYR61, DAB2IP, DDX6, DICER1, EFEMP1, EIF2AK2, EPB41L5, FAM20C, FAT4, FBN2, FGFR2, FLRT2, FMOD, FN1, FNIP1, FOXO3, FOXP1, FSTL3, GAK, GJA1, GLI2, GNAQ, GPR124, GPR37L1, HDAC4, IGFBP3, IL34, INPP4B, IT…
GO:0002009	morphogenesis of an epithelium	GO_BiologicalProcess-GOA_09.03.2016_07h33	20.3226	[ABL2, ADAMTS12, AGTR2, ALDH1A3, ARHGAP35, CA2, CCM2, CXCL12, CYR61, DCHS1, DICER1, DLC1, DLG1, EPB41L5, ESR1, FAT4, FGFR2, FRAS1, FREM2, FRS2, GJA1, GLI2, GTF2H4, HTT, IGF1R, LGR4, LGR5, LLGL2, LOC101749001, LRP5, LRP6, MAP3K1, MSX2, MTHFD1L, MYC, NFATC3, NOG, NOTCH1, NRP1, PGF, PITX2, PKD1, PLXND1, PRICKLE1, PSEN1, RBPJ, RHOC, RREB1, SEMA3C, SEMA5A, SFRP1, SFRP2, SKI, SMAD3, ST14, SULF1, TBX18,…
GO:0048585	negative regulation of response to stimulus	GO_BiologicalProcess-GOA_09.03.2016_07h33	15.8301	[ABL2, ADAMTS12, ADAMTSL2, ADORA2A, AGTR2, ANXA1, ANXA2, APOA1, ARHGAP35, ASH1L, ASPN, ASXL1, ATP2B4, ATXN1, BCR, BICC1, BMF, CAV2, CBLB, CCL5, CHRD, CHRDL1, CILP, CLOCK, CTC-554D6.1, CXCL12, DAB2IP, DACT2, DHX58, DKK3, DLC1, DLG1, DUSP14, DYRK1A, ERBB2IP, ESR1, FABP7, FBN2, FLRT2, FNIP1, FOXO1, FOXO3, FOXP1, FSTL3, G2E3, GLI2, GPR124, GPR37L1, GPX1, HIPK3, HSPA5, HSPB1, HSPH1, HTRA3, HTT, IGF1R,…
GO:0006793	phosphorus metabolic process	GO_BiologicalProcess-GOA_09.03.2016_07h33	13.0995	[ABCA1, ABL2, ACACA, ADCY5, ADGRD1, ADORA2A, AGRN, AGTR2, ALDOC, AMPD3, ANKLE2, APOA1, ARFGEF3, ASH1L, ASPN, ATP2B4, ATP5G3, ATP7A, ATXN1, BCR, BMP2K, BMP6, BMPR1A, BMPR2, C1H2ORF40, CACNB4, CASC5, CAV2, CCL5, CCLI10, CCND2, CCNT2, CDK14, CDK19, CDKL5, CDKN2C, CDON, CETP, CLSPN, CMPK2, CNST, CNTF, CREB1, CTC-554D6.1, CTGF, CYR61, DAB2IP, DBNDD2, DGKB, DGKD, DGKE, DGKH, DLC1, DLG1, DUSP14, DYL1, D…
GO:0007166	cell surface receptor signaling pathway	GO_BiologicalProcess-GOA_09.03.2016_07h33	13.8753	[ABCA1, ABL2, ADAMTS12, ADAMTSL2, ADCY5, ADGRD1, ADORA2A, AGRN, AGTR2, ANGPTL1, APOA1, ARID5B, ASPN, ATP6V1C2, ATXN1, BAG3, BICC1, BLNK, BMP6, BMPR1A, BMPR2, BTBD11, CACNB4, CAV2, CBL, CBLB, CCL5, CCLI10, CCR7, CD79B, CDK14, CDON, CEBPA, CHRD, CHRDL1, CILP, CNTF, CRK, CTC-554D6.1, CTGF, CXCL12, CYR61, DAB2IP, DACT2, DKK3, EDN2, EFEMP1, F3, FAM20C, FBN2, FGF12, FGFR2, FLRT2, FLT4, FMOD, FOXO1, FOX…
GO:0048869	cellular developmental process	GO_BiologicalProcess-GOA_09.03.2016_07h33	12.785	[ABCA5, ABL2, ABLIM1, ACTG1, ADAMTS12, AFF4, AGRN, AIMP2, ALDOC, ANTXR1, ANXA1, ANXA2, APOA1, ARHGAP35, ARHGEF10, ARHGEF26, ARID5B, ASXL1, ASXL2, ATMIN, ATP11C, ATP7A, ATXN1, BATF3, BIN1, BMP6, BMPR1A, BMPR2, CACNB4, CAPN2, CARD11, CAV2, CCM2, CCR7, CDON, CEBPA, CHRD, CLASP2, CLOCK, CNTF, CNTN1, CNTN4, CREB1, CREB3L2, CRTAC1, CTC-554D6.1, CTGF, CXCL12, CYR61, DAB2IP, DACT2, DCHS1, DDX6, DICER1, D…
GO:0006796	phosphate-containing compound metabolic process	GO_BiologicalProcess-GOA_09.03.2016_07h33	13.1182	[ABCA1, ABL2, ACACA, ADCY5, ADGRD1, ADORA2A, AGRN, AGTR2, ALDOC, AMPD3, ANKLE2, APOA1, ARFGEF3, ASH1L, ASPN, ATP2B4, ATP5G3, ATP7A, ATXN1, BCR, BMP2K, BMP6, BMPR1A, BMPR2, C1H2ORF40, CACNB4, CASC5, CAV2, CCL5, CCLI10, CCND2, CCNT2, CDK14, CDK19, CDKL5, CDKN2C, CDON, CETP, CLSPN, CMPK2, CNST, CNTF, CREB1, CTC-554D6.1, CTGF, CYR61, DAB2IP, DBNDD2, DGKB, DGKD, DGKE, DGKH, DLC1, DLG1, DUSP14, DYL1, D…
GO:0051174	regulation of phosphorus metabolic process	GO_BiologicalProcess-GOA_09.03.2016_07h33	14.833	[ABCA1, ABL2, ADGRD1, ADORA2A, AGRN, AGTR2, ANKLE2, APOA1, ARFGEF3, ASH1L, ASPN, ATP2B4, ATP7A, ATXN1, BMP6, BMPR1A, BMPR2, C1H2ORF40, CASC5, CAV2, CCL5, CCLI10, CCND2, CCNT2, CDKN2C, CDON, CLSPN, CNST, CNTF, CTC-554D6.1, CTGF, CYR61, DAB2IP, DBNDD2, DLC1, DLG1, DUSP14, DYL1, EDA2R, EEF2K, EIF2AK2, ENPP2, FAM129A, FAM20C, FGFR2, FLRT2, FLT4, FN1, FNIP1, FOXO1, FRS2, GAREM, GNAL, GNAQ, GPR37L1, GU…
GO:0051336	regulation of hydrolase activity	GO_BiologicalProcess-GOA_09.03.2016_07h33	16.2444	[A2ML1, ABL2, AGAP1, AGRN, AGTR1, AGTR2, AHSA1, ALS2CL, ANOS1, APOA1, ARAP2, ARFGEF2, ARFGEF3, ARHGAP31, ARHGAP35, ARHGAP42, ARHGAP8, ARHGEF10, ARHGEF26, ARHGEF9, BCR, CASC5, CAV2, CCL5, CCLI10, CNST, CRK, CYR61, CYTH3, DAB2IP, DENND1A, DENND4A, DENND5A, DHCR24, DLC1, DOCK10, DOCK3, DOCK4, DOCK5, DOCK9, F3, FGD5, FGFR2, FN1, FNIP1, GIT2, GMIP, GNAQ, GPX1, HSPA2, HSPA5, HSPD1, HTT, KDM5A, LAMTOR5,…
GO:0071495	cellular response to endogenous stimulus	GO_BiologicalProcess-GOA_09.03.2016_07h33	16.5329	[ACACA, ADAMTS12, ADAMTSL2, ANXA1, AQP9, ASPN, ATP2B4, BMP6, BMPR1A, BMPR2, CAPN2, CAV2, CCL5, CDH1, CHRD, CHRDL1, CLOCK, COL4A6, CTGF, CTSS, CYR61, DENND4C, DNMT1, EPB41L5, ESR1, ESRRB, FAM20C, FBN2, FGF12, FGFR2, FLRT2, FOXO1, FSTL3, GAREM, HPGD, HSPA5, HTRA3, IGF1R, IRS2, IRS4, JAK2, KCNQ1, LDLRAD4, LOC101749744, LRRK2, MAP3K1, MBD5, MED13, MED14, MSX1, MSX2, MZB1, NCOA1, NCOA2, NCOA3, NCOR1, …
GO:0019220	regulation of phosphate metabolic process	GO_BiologicalProcess-GOA_09.03.2016_07h33	14.7638	[ABCA1, ABL2, ADGRD1, ADORA2A, AGRN, AGTR2, ANKLE2, APOA1, ARFGEF3, ASH1L, ASPN, ATP2B4, ATP7A, ATXN1, BMP6, BMPR1A, BMPR2, C1H2ORF40, CASC5, CAV2, CCL5, CCLI10, CCND2, CCNT2, CDKN2C, CDON, CLSPN, CNST, CNTF, CTC-554D6.1, CTGF, CYR61, DAB2IP, DBNDD2, DLC1, DLG1, DUSP14, DYL1, EDA2R, EEF2K, EIF2AK2, ENPP2, FAM129A, FGFR2, FLRT2, FLT4, FN1, FNIP1, FOXO1, FRS2, GAREM, GNAL, GNAQ, GPR37L1, GUCY1A2, H…
GO:0031399	regulation of protein modification process	GO_BiologicalProcess-GOA_09.03.2016_07h33	14.6226	[ABL2, AGRN, AGTR2, AIMP2, ANKLE2, APOA1, ARFGEF3, ASH1L, ASPN, ASXL2, ATP2B4, BMP6, BMPR1A, BMPR2, C1H2ORF40, CASC5, CAV2, CCL5, CCLI10, CCND2, CCNT2, CDKN2C, CDON, CHFR, CLSPN, CNST, CNTF, CTC-554D6.1, CTGF, CYR61, DAB2IP, DBNDD2, DLC1, DLG1, DNAJB2, DNMT1, DUSP14, DYRK1A, EDA2R, EEF2K, EIF2AK2, ENPP2, FAM129A, FGFR2, FLRT2, FLT4, FN1, FNIP1, FOXO1, FOXP1, FRS2, GAREM, GEN1, GNAQ, GPR37L1, HDAC…
GO:0009888	tissue development	GO_BiologicalProcess-GOA_09.03.2016_07h33	14.6204	[ABL2, ADAMTS12, ADAMTSL2, AGTR2, AIMP2, ALDH1A3, ALDOC, ANXA1, ARHGAP35, ARHGEF26, ARID5B, ASPN, ASXL2, ATP7A, BMP2K, BMP6, BMPR1A, BMPR2, CA2, CACNB4, CAV2, CCM2, CDON, CHRD, CLASP2, CLOCK, CREB1, CREB3L2, CTC-554D6.1, CTGF, CXCL12, CYR61, DAB2IP, DACT2, DCHS1, DHCR24, DICER1, DLC1, DLG1, EFEMP1, ELN, EPB41L5, ESR1, FAM20C, FAM65B, FAT4, FBN2, FGFR2, FLNB, FN1, FRAS1, FREM2, FRS2, FTO, GJA1, GL…
GO:0042325	regulation of phosphorylation	GO_BiologicalProcess-GOA_09.03.2016_07h33	15.1481	[ABL2, AGRN, ANKLE2, APOA1, ASH1L, ASPN, ATP2B4, ATP7A, ATXN1, BMP6, BMPR1A, BMPR2, C1H2ORF40, CAV2, CCL5, CCLI10, CCND2, CCNT2, CDKN2C, CDON, CLSPN, CNTF, CTC-554D6.1, CTGF, CYR61, DAB2IP, DBNDD2, DLG1, DUSP14, DYL1, EDA2R, EEF2K, EIF2AK2, ENPP2, FAM129A, FGFR2, FLRT2, FLT4, FN1, FNIP1, FOXO1, FRS2, GAREM, GNAQ, GPR37L1, HDAC4, HIPK3, HPX, HSPA2, HSPA5, HSPB1, HSPH1, IFIH1, IGF1R, IGFBP3, IL34, …
GO:0072359	circulatory system development	GO_BiologicalProcess-GOA_09.03.2016_07h33	16.3492	[ADAM19, ANXA2, ASXL1, ASXL2, ATP7A, BICC1, BMPR1A, BMPR2, CCM2, CTGF, CXCL12, CYR61, DAB2IP, DCHS1, DICER1, DLC1, ENPP2, EPAS1, F3, FAT4, FBN1, FGFR2, FLRT2, FLT4, FN1, FOXO1, FREM2, FRS2, FSTL3, GJA1, GLI2, GNAQ, GPR124, GPX1, HPGD, HSPB1, ITGAV, KAT6A, KCNQ1, KLF5, LAMA4, LOX, LRP5, LRP6, MAP3K3, MDM4, MSX1, MSX2, MYO1E, NCOA6, NF1, NFATC3, NOG, NOTCH1, NOV, NRP1, NRXN1, PARVA, PDGFRA, PIK3CB,…
GO:0072358	cardiovascular system development	GO_BiologicalProcess-GOA_09.03.2016_07h33	16.3492	[ADAM19, ANXA2, ASXL1, ASXL2, ATP7A, BICC1, BMPR1A, BMPR2, CCM2, CTGF, CXCL12, CYR61, DAB2IP, DCHS1, DICER1, DLC1, ENPP2, EPAS1, F3, FAT4, FBN1, FGFR2, FLRT2, FLT4, FN1, FOXO1, FREM2, FRS2, FSTL3, GJA1, GLI2, GNAQ, GPR124, GPX1, HPGD, HSPB1, ITGAV, KAT6A, KCNQ1, KLF5, LAMA4, LOX, LRP5, LRP6, MAP3K3, MDM4, MSX1, MSX2, MYO1E, NCOA6, NF1, NFATC3, NOG, NOTCH1, NOV, NRP1, NRXN1, PARVA, PDGFRA, PIK3CB,…
GO:0009653	anatomical structure morphogenesis	GO_BiologicalProcess-GOA_09.03.2016_07h33	13.354	[ABL2, ABLIM1, ACTG1, ADAMTS12, AGTR2, ALDH1A3, ANTXR1, ANXA1, ANXA2, APOA1, ARHGAP35, ARHGEF26, ARID5B, ASXL1, ASXL2, ATMIN, ATP7A, BCR, BMP6, BMPR1A, BMPR2, CA2, CAPN2, CCM2, CDON, CHRD, CLASP2, CNTF, CNTN4, CREB1, CRISPLD1, CRISPLD2, CTC-554D6.1, CTGF, CXCL12, CYR61, DAB2IP, DACT2, DCHS1, DICER1, DLC1, DLG1, DYL1, EFEMP1, ENPP2, EPAS1, EPB41L5, ESR1, F3, FAT4, FBN1, FBN2, FGFR2, FLNB, FLRT2, F…
GO:0035295	tube development	GO_BiologicalProcess-GOA_09.03.2016_07h33	18.3417	[ADAMTS12, ADAMTSL2, AGTR2, AIMP2, ARHGAP35, ASXL1, ATP7A, ATXN1, ATXN1L, BMPR1A, BMPR2, CCM2, CEBPA, CREB1, CTGF, CXCL12, DAB2IP, DACT2, DCHS1, DICER1, DLC1, DLG1, EDN2, EPAS1, EPB41L5, FAT4, FGFR2, GJA1, GLI2, KLF5, LGR4, LGR5, LIPA, LOC101749001, LOX, LRP5, LRP6, MAPK8IP3, MTHFD1L, NF1, NFATC3, NOG, NOTCH1, NR4A3, NRP1, PDGFRA, PGF, PGR, PITX2, PKD1, PLXND1, PRICKLE1, PSEN1, RBPJ, RC3H2, SEMA3…
GO:0045667	regulation of osteoblast differentiation	GO_BiologicalProcess-GOA_09.03.2016_07h33	32.8767	[BMP6, BMPR1A, BMPR2, CEBPA, CHRD, CTC-554D6.1, CYR61, FAM20C, FBN2, GJA1, GLI2, HDAC4, LRP5, MSX2, NOG, NOTCH1, OSTN, SFRP1, SFRP2, SKI, SMAD3, SMAD5, SMOC1, ZHX3]
GO:0048584	positive regulation of response to stimulus	GO_BiologicalProcess-GOA_09.03.2016_07h33	14.5192	[ABL2, ADORA2A, AGTR2, ALDH1A3, ANXA1, APOA1, ASXL1, ASXL2, ATP6V1C2, BLNK, BMF, BMP6, BMPR1A, BMPR2, C2CD2L, C8G, CACNB4, CARD11, CAV2, CBL, CBLB, CCL5, CCLI10, CCR7, CD79B, CDON, CLOCK, CNTF, CR1L, CRK, CTGF, CTSS, CXCL12, CYR61, DAB2IP, DHX58, EDA2R, EDN2, EEF1E1, EIF2AK2, ERBB2IP, F3, FGFR2, FLT4, FOXP1, FRS2, G0S2, GAREM, GJA1, GPR37L1, GPX1, HPX, HSPB1, HSPD1, HTT, IFIH1, IGF1R, IGFBP3, IRF…
GO:1901701	cellular response to oxygen-containing compound	GO_BiologicalProcess-GOA_09.03.2016_07h33	18.1598	[ABCA1, ABL2, ACACA, ADCY5, AQP9, ATP2B4, ATP7A, BMP6, C2CD2L, CAPN2, CAV2, CCL5, CDH1, CMPK2, COL4A6, DAB2IP, DENND4C, DNMT1, FBLN5, FOXO1, GCH1, GPR37L1, HSPH1, IGF1R, IRS2, IRS4, JAK2, KCNQ1, KMT2E, LOC417414, LRP5, LRP6, LRRK2, MBD5, MGST1, MPC2, MSX2, MZB1, NCOA3, NOD1, NR3C1, NR3C2, NR4A3, NRIP1, NRXN1, PDE4D, PDGFRA, PDK3, PHIP, PIK3AP1, PIK3CA, PIK3CG, PIK3R1, PIK3R2, PPARGC1B, PRKAA1, PR…
GO:0080134	regulation of response to stress	GO_BiologicalProcess-GOA_09.03.2016_07h33	15.7895	[ADAMTS12, ADORA2A, ANXA1, ANXA2, APOA1, ASH1L, ATP2B4, BCR, BMPR1A, C8G, CASP1, CCLI10, CCR7, CLOCK, CR1L, CTGF, CTSS, CXCL12, DAB2IP, DHX58, DLG1, DYRK1A, EDA2R, EEF1E1, EIF2AK2, ERBB2IP, FBLN5, FLT4, FOXO1, FOXP1, GCH1, GGT1, GMIP, GPR37L1, GPX1, HIPK3, HPX, HSF3, HSPB1, HSPD1, HSPH1, IFIH1, IGF1R, IRF7, JAK2, KCNQ1, LGR4, LOC100859853, LOC101749001, LOC417414, LOC418892, LRRK2, MAGI3, MAP3K1,…
GO:0043062	extracellular structure organization	GO_BiologicalProcess-GOA_09.03.2016_07h33	25.5474	[ABL2, ADAMTSL2, ANXA2, ATP7A, ATXN1L, CLASP2, COL4A6, CRISPLD2, CTSS, CYR61, ELN, FAP, FBLN5, FLRT2, FMOD, GTF2H4, HSPA8, LOC100858414, LOX, MFAP5, MYO1E, NF1, NOTCH1, PDGFRA, PRDX4, SERPINF2, SFRP2, SH3PXD2B, SMAD3, SMOC2, SULF1, TGFBI, TGFBR1, THSD4, VTN]
GO:0030198	extracellular matrix organization	GO_BiologicalProcess-GOA_09.03.2016_07h33	25.5474	[ABL2, ADAMTSL2, ANXA2, ATP7A, ATXN1L, CLASP2, COL4A6, CRISPLD2, CTSS, CYR61, ELN, FAP, FBLN5, FLRT2, FMOD, GTF2H4, HSPA8, LOC100858414, LOX, MFAP5, MYO1E, NF1, NOTCH1, PDGFRA, PRDX4, SERPINF2, SFRP2, SH3PXD2B, SMAD3, SMOC2, SULF1, TGFBI, TGFBR1, THSD4, VTN]
GO:1901700	response to oxygen-containing compound	GO_BiologicalProcess-GOA_09.03.2016_07h33	16.2641	[ABCA1, ABL2, ACACA, ADCY5, AQP9, ASXL1, ATP2B4, ATP7A, BCR, BMP6, C2CD2L, CAPN2, CAV2, CCL5, CCR7, CDH1, CMPK2, COL4A6, CREB1, DAB2IP, DENND4C, DNMT1, ERBB2IP, ESR1, FBLN5, FOXO1, GCH1, GPAM, GPR37L1, GPX1, HID1, HSPA2, HSPH1, IGF1R, ILDR2, IRS2, IRS4, JAK2, KCNMA1, KCNQ1, KMT2E, LOC417414, LRP5, LRP6, LRRK2, MBD5, MGST1, MPC2, MSX2, MZB1, NCOA3, NOD1, NOTCH1, NPFFR1, NR3C1, NR3C2, NR4A3, NRIP1,…
GO:0060255	regulation of macromolecule metabolic process	GO_BiologicalProcess-GOA_09.03.2016_07h33	11.9805	[A2ML1, AATF, ABCA2, ABCG1, ABL2, ABLIM1, AFF1, AGO1, AGRN, AGTR1, AGTR2, AIMP2, ANKLE2, ANOS1, ANXA2, APOA1, ARFGEF3, ARHGAP35, ARID5B, ASH1L, ASPN, ASXL1, ASXL2, ATMIN, ATP2B4, ATP7A, ATXN1, ATXN1L, ATXN3, BACH2, BATF3, BMP6, BMPR1A, BMPR2, BRIP1, C1H2ORF40, C8G, CARD11, CASC5, CAV2, CBLB, CCL5, CCLI10, CCND2, CCNT2, CCR7, CDH1, CDKN2C, CDON, CEBPA, CHFR, CHRD, CHRDL1, CLOCK, CLSPN, CNOT6L, CNS…
GO:0048468	cell development	GO_BiologicalProcess-GOA_09.03.2016_07h33	14.0394	[ABL2, ABLIM1, ACTG1, AFF4, ANTXR1, ANXA2, APOA1, ARHGAP35, ARHGEF10, ARHGEF26, ARID5B, ATP7A, ATXN1, BIN1, BMP6, BMPR1A, BMPR2, CACNB4, CAV2, CCM2, CDON, CEBPA, CLASP2, CLOCK, CNTF, CNTN1, CNTN4, CREB1, CRTAC1, CTC-554D6.1, CXCL12, CYR61, DAB2IP, DACT2, DDX6, DICER1, DNASE1L3, EPAS1, EPB41L5, ESR1, FAM20C, FAM65B, FAT4, FGFR2, FLNB, FLRT2, FMOD, FN1, FOXO3, FOXP1, FRS2, FRYL, GAK, GAS7, GJA1, GL…
GO:0016477	cell migration	GO_BiologicalProcess-GOA_09.03.2016_07h33	15.7083	[ABHD2, ABL2, ADAMTS12, AGTR1, AMOTL1, ANXA1, APOA1, ARID5B, BCR, BMPR2, CCL5, CCLI10, CCR7, CHRD, CLASP2, CTC-554D6.1, CTGF, CXCL12, CYR61, DAB2IP, DLC1, DOCK10, DOCK4, DOCK5, EDN2, ENPP2, EPB41L5, FAP, FERMT1, FLRT2, FLT4, FN1, GJA1, GLI2, GPR124, GPX1, GTF2H4, HSPA5, HSPB1, IGF1R, IGFBP3, IRS2, ITGA9, ITGAV, JAK1, JAK2, KITLG, LAMA4, LAMC1, LDLRAD4, LOC429518, LPAR1, LRP5, LRRK2, LYST, MAP3K1,…
GO:0001503	ossification	GO_BiologicalProcess-GOA_09.03.2016_07h33	21.4286	[ASPN, ASXL2, BMP2K, BMP6, BMPR1A, BMPR2, CEBPA, CHRD, CTC-554D6.1, CTGF, CYR61, DCHS1, DNAJC13, FAM20C, FAT4, FBN2, FGFR2, GJA1, GLI2, HDAC4, IFITM5, IGFBP3, LGR4, LRP5, MSX2, MYBBP1A, NF1, NOG, NOTCH1, OSTN, PDLIM7, PHEX, PPARGC1B, PTGER4, RBPJ, RSL1D1, SFRP1, SFRP2, SKI, SLC26A2, SMAD3, SMAD5, SMOC1, SMURF1, SOST, TNC, WNT5A, ZHX3]
GO:0031401	positive regulation of protein modification process	GO_BiologicalProcess-GOA_09.03.2016_07h33	15.9091	[ABL2, AGRN, AGTR2, AIMP2, ANKLE2, ASXL2, ATP2B4, BMP6, BMPR1A, BMPR2, CAV2, CCL5, CCLI10, CCND2, CCNT2, CDON, CHFR, CLSPN, CNTF, CTGF, CYR61, DAB2IP, DLC1, DLG1, DNAJB2, DNMT1, DYRK1A, EDA2R, EIF2AK2, ENPP2, FAM129A, FGFR2, FLT4, FNIP1, FOXP1, FRS2, GAREM, GPR37L1, HDAC4, HPX, HSPA2, HSPA5, HSPH1, IFIH1, IGF1R, IGFBP3, IL34, JAK2, KITLG, KMT2A, LOC100859853, LOC417414, LOC425792, LPAR1, LRRK2, M…
GO:0048729	tissue morphogenesis	GO_BiologicalProcess-GOA_09.03.2016_07h33	17.8147	[ABL2, ADAMTS12, AGTR2, ALDH1A3, ARHGAP35, BMPR1A, BMPR2, CA2, CCM2, CDON, CHRD, CXCL12, CYR61, DCHS1, DICER1, DLC1, DLG1, EPB41L5, ESR1, FAT4, FGFR2, FRAS1, FREM2, FRS2, GJA1, GLI2, GTF2H4, HIPK1, HTT, IGF1R, LGR4, LGR5, LLGL2, LOC101749001, LRP5, LRP6, MAP3K1, MDM4, MSX1, MSX2, MTHFD1L, MYC, NFATC3, NOG, NOTCH1, NR4A3, NRP1, PGF, PITX2, PKD1, PLXND1, PRICKLE1, PSEN1, RBPJ, RHOC, RREB1, SDK1, SE…
GO:0031323	regulation of cellular metabolic process	GO_BiologicalProcess-GOA_09.03.2016_07h33	11.9063	[A2ML1, AATF, ABCA1, ABCA2, ABCG1, ABL2, ABLIM1, ADGRD1, ADORA2A, AFF1, AGO1, AGRN, AGTR1, AGTR2, AIMP2, ANKLE2, ANOS1, ANXA2, APOA1, ARFGEF3, ARHGAP35, ARID5B, ASH1L, ASPN, ASXL1, ASXL2, ATMIN, ATP2B4, ATP7A, ATXN1, ATXN1L, ATXN3, BACH2, BATF3, BMP6, BMPR1A, BMPR2, BRIP1, C1H2ORF40, CARD11, CASC5, CAV2, CCL5, CCLI10, CCND2, CCNT2, CCR7, CDH1, CDKN2C, CDON, CEBPA, CHFR, CHRD, CHRDL1, CLOCK, CLSPN…
GO:0009968	negative regulation of signal transduction	GO_BiologicalProcess-GOA_09.03.2016_07h33	16.0256	[ABL2, ADAMTS12, ADAMTSL2, AGTR2, APOA1, ARHGAP35, ASH1L, ASPN, ASXL1, ATP2B4, ATXN1, BICC1, BMF, CAV2, CBLB, CCL5, CHRD, CHRDL1, CILP, CLOCK, CTC-554D6.1, CXCL12, DAB2IP, DACT2, DHX58, DKK3, DLC1, DLG1, DUSP14, DYRK1A, ERBB2IP, ESR1, FBN2, FLRT2, FNIP1, FOXO1, FOXO3, FSTL3, G2E3, GLI2, GPR124, GPR37L1, GPX1, HIPK3, HSPA5, HSPB1, HSPH1, HTRA3, HTT, IGF1R, ITGAV, LDLRAD4, LGR4, LOC101749744, LRRK2…
GO:0030278	regulation of ossification	GO_BiologicalProcess-GOA_09.03.2016_07h33	26.4957	[ASXL2, BMP2K, BMP6, BMPR1A, BMPR2, CEBPA, CHRD, CTC-554D6.1, CYR61, FAM20C, FBN2, GJA1, GLI2, HDAC4, LRP5, MSX2, NOG, NOTCH1, OSTN, PTGER4, RBPJ, SFRP1, SFRP2, SKI, SMAD3, SMAD5, SMOC1, SMURF1, SOST, WNT5A, ZHX3]
GO:0007178	transmembrane receptor protein serine/threonine kinase signaling pathway	GO_BiologicalProcess-GOA_09.03.2016_07h33	21.1268	[ADAMTSL2, ASPN, BMP6, BMPR1A, BMPR2, BTBD11, CAV2, CHRD, CHRDL1, CYR61, DACT2, FBN2, FSTL3, HPGD, HSPA5, HTRA3, LDLRAD4, LNPEP, MAGI2, MAP3K1, MSX1, MSX2, NEO1, NOG, NOTCH1, NOV, PPM1L, PTPRK, RBPJ, RGMB, SFRP1, SFRP2, SKI, SMAD3, SMAD5, SMAD9, SMURF1, SOST, STOML1, SULF1, TGFBR1, TGFBR2, TRPS1, VIM, WNT5A]
GO:0043087	regulation of GTPase activity	GO_BiologicalProcess-GOA_09.03.2016_07h33	18.6916	[AGAP1, AGRN, ALS2CL, ARAP2, ARFGEF2, ARFGEF3, ARHGAP31, ARHGAP35, ARHGAP42, ARHGAP8, ARHGEF10, ARHGEF26, ARHGEF9, BCR, CAV2, CCLI10, CRK, CYTH3, DAB2IP, DENND1A, DENND4A, DENND5A, DLC1, DOCK10, DOCK3, DOCK4, DOCK5, DOCK9, FGD5, FNIP1, GIT2, GMIP, GNAQ, LLGL2, LOC429518, LRRK2, MON2, MYO9A, NF1, PREX1, PREX2, RALGPS1, RASAL2, RASGEF1A, RASGEF1C, RGL1, RICTOR, S100A10, SGSM2, SIPA1L2, SNX13, SOD1,…
GO:0032268	regulation of cellular protein metabolic process	GO_BiologicalProcess-GOA_09.03.2016_07h33	13.3521	[A2ML1, ABL2, AGO1, AGRN, AGTR1, AGTR2, AIMP2, ANKLE2, ANOS1, ANXA2, APOA1, ARFGEF3, ASH1L, ASPN, ASXL2, ATP2B4, BMP6, BMPR1A, BMPR2, C1H2ORF40, CASC5, CAV2, CCL5, CCLI10, CCND2, CCNT2, CDKN2C, CDON, CHFR, CLSPN, CNOT6L, CNST, CNTF, CPEB3, CTC-554D6.1, CTGF, CYR61, DAB2IP, DBNDD2, DDX6, DGCR8, DHCR24, DICER1, DLC1, DLG1, DNAJB2, DNMT1, DUSP14, DYRK1A, EDA2R, EEF2K, EIF1, EIF2AK2, EIF3J, EIF5, ENP…
GO:0060429	epithelium development	GO_BiologicalProcess-GOA_09.03.2016_07h33	15.6442	[ABL2, ADAMTS12, ADAMTSL2, AGTR2, AIMP2, ALDH1A3, ALDOC, ANXA1, ARHGAP35, ARHGEF26, BMP6, BMPR1A, BMPR2, CA2, CCM2, CLOCK, CREB1, CTC-554D6.1, CXCL12, CYR61, DACT2, DCHS1, DICER1, DLC1, DLG1, EPB41L5, ESR1, FAM20C, FAT4, FGFR2, FLNB, FN1, FRAS1, FREM2, FRS2, GJA1, GLI2, GNAQ, GPX1, GTF2H4, HTT, IGF1R, KCNMA1, KITLG, KLF5, KRT14, LGR4, LGR5, LHFPL5, LLGL2, LOC101749001, LRP5, LRP6, MAP3K1, MSX2, M…
GO:0001568	blood vessel development	GO_BiologicalProcess-GOA_09.03.2016_07h33	17.9144	[ANXA2, ATP7A, BMPR2, CCM2, CTGF, CXCL12, CYR61, DAB2IP, DICER1, ENPP2, EPAS1, F3, FGFR2, FLT4, FOXO1, GJA1, GLI2, GPR124, GPX1, HPGD, HSPB1, ITGAV, KAT6A, KLF5, LAMA4, LOX, LRP5, MAP3K3, MYO1E, NF1, NFATC3, NOTCH1, NOV, NRP1, NRXN1, PARVA, PDGFRA, PIK3CB, PITX2, PKD1, PLXND1, PPAP2B, PPP1R16B, PRICKLE1, PSEN1, QKI, RBPJ, RNH1, RSPO3, SASH1, SAT1, SEMA3C, SEMA5A, SERPINF2, SFRP2, SULF1, TAL1, TGF…
GO:0051246	regulation of protein metabolic process	GO_BiologicalProcess-GOA_09.03.2016_07h33	13.1768	[A2ML1, AATF, ABL2, AGO1, AGRN, AGTR1, AGTR2, AIMP2, ANKLE2, ANOS1, ANXA2, APOA1, ARFGEF3, ASH1L, ASPN, ASXL2, ATP2B4, BMP6, BMPR1A, BMPR2, C1H2ORF40, C8G, CARD11, CASC5, CAV2, CBLB, CCL5, CCLI10, CCND2, CCNT2, CCR7, CDKN2C, CDON, CHFR, CLSPN, CNOT6L, CNST, CNTF, CPEB3, CR1L, CTC-554D6.1, CTGF, CYR61, DAB2IP, DBNDD2, DDX6, DGCR8, DHCR24, DICER1, DLC1, DLG1, DNAJB2, DNMT1, DUSP14, DYRK1A, EDA2R, E…
GO:0001944	vasculature development	GO_BiologicalProcess-GOA_09.03.2016_07h33	17.6923	[ANXA2, ATP7A, BMPR2, CCM2, CTGF, CXCL12, CYR61, DAB2IP, DICER1, ENPP2, EPAS1, F3, FGFR2, FLT4, FOXO1, GJA1, GLI2, GPR124, GPX1, HPGD, HSPB1, ITGAV, KAT6A, KLF5, LAMA4, LOX, LRP5, MAP3K3, MYO1E, NF1, NFATC3, NOTCH1, NOV, NRP1, NRXN1, PARVA, PDGFRA, PIK3CB, PITX2, PKD1, PLXND1, PPAP2B, PPP1R16B, PRICKLE1, PSEN1, PTPN14, QKI, RBPJ, RNH1, RSPO3, SASH1, SAT1, SEMA3C, SEMA5A, SERPINF2, SFRP2, SULF1, T…
GO:0042127	regulation of cell proliferation	GO_BiologicalProcess-GOA_09.03.2016_07h33	14.8238	[ABL2, ACER3, AIMP2, ANXA1, ATXN1, ATXN1L, BMP6, BMPR1A, BMPR2, CARD11, CAV2, CBLB, CCL5, CDKN2C, CDON, CEBPA, CHRD, CNOT6L, CNTF, CTC-554D6.1, CYR61, DAB2IP, DGCR8, DICER1, DLC1, DLG1, DNMT1, EDN2, EEF1E1, EIF2AK2, ESR1, F3, FAP, FGFR2, FLT4, FN1, FOXO1, FOXO3, FOXP1, FRS2, FTH1, FTO, GAREM, GLI2, GPAM, GPR37L1, GRK5, GTF2H4, HDAC4, HIPK1, HSF3, IGFBP2, IGFBP3, IL34, IRS2, ITGAV, JAK1, JAK2, KIT…
GO:0001932	regulation of protein phosphorylation	GO_BiologicalProcess-GOA_09.03.2016_07h33	14.8515	[ABL2, AGRN, APOA1, ASH1L, ASPN, ATP2B4, BMP6, BMPR1A, BMPR2, C1H2ORF40, CAV2, CCL5, CCLI10, CCND2, CCNT2, CDKN2C, CDON, CLSPN, CNTF, CTC-554D6.1, CTGF, CYR61, DAB2IP, DBNDD2, DLG1, DUSP14, EDA2R, EEF2K, EIF2AK2, ENPP2, FAM129A, FGFR2, FLRT2, FLT4, FN1, FNIP1, FOXO1, FRS2, GAREM, GNAQ, GPR37L1, HIPK3, HPX, HSPA2, HSPA5, HSPB1, HSPH1, IFIH1, IGF1R, IGFBP3, IL34, JAK2, KITLG, LDLRAD4, LOC100859853,…
GO:0009967	positive regulation of signal transduction	GO_BiologicalProcess-GOA_09.03.2016_07h33	14.9485	[ABL2, ADORA2A, AGTR2, ALDH1A3, APOA1, ASXL1, ASXL2, ATP6V1C2, BLNK, BMF, BMP6, BMPR1A, BMPR2, CARD11, CAV2, CBL, CCL5, CCLI10, CCR7, CDON, CNTF, CRK, CTGF, CYR61, DAB2IP, DHX58, EDA2R, EEF1E1, EIF2AK2, F3, FGFR2, FLT4, FRS2, G0S2, GAREM, GJA1, GPR37L1, GPX1, HPX, HTT, IFIH1, IGF1R, IGFBP3, JAK2, KITLG, LGR4, LGR5, LOC100859853, LOC101749001, LOC417414, LOC425792, LPAR1, LRP6, LRRK2, MAGI3, MAP3K…
GO:0060541	respiratory system development	GO_BiologicalProcess-GOA_09.03.2016_07h33	23.6111	[ADAMTSL2, AIMP2, ALDH1A3, ASXL1, ATP7A, ATXN1, ATXN1L, BMPR1A, BMPR2, CEBPA, CREB1, CTGF, DICER1, EDN2, EPAS1, FGFR2, GLI2, LIPA, LOX, LRP6, MAPK8IP3, NOG, NOTCH1, PDGFRA, PGR, PITX2, PKD1, RBPJ, RC3H2, SKI, SLC23A1, TGFBR2, TNS3, WNT5A]
GO:0010648	negative regulation of cell communication	GO_BiologicalProcess-GOA_09.03.2016_07h33	15.3166	[ABL2, ADAMTS12, ADAMTSL2, AGTR2, APOA1, ARHGAP35, ASH1L, ASPN, ASXL1, ATP2B4, ATXN1, BICC1, BMF, CAV2, CBLB, CCL5, CHRD, CHRDL1, CILP, CLOCK, CTC-554D6.1, CXCL12, DAB2IP, DACT2, DHX58, DKK3, DLC1, DLG1, DUSP14, DYRK1A, ERBB2IP, ESR1, FBN2, FLRT2, FNIP1, FOXO1, FOXO3, FSTL3, G2E3, GLI2, GPR124, GPR37L1, GPX1, HIPK3, HSPA5, HSPB1, HSPH1, HTRA3, HTT, IGF1R, ITGAV, LDLRAD4, LGR4, LOC101749001, LOC10…
GO:0001649	osteoblast differentiation	GO_BiologicalProcess-GOA_09.03.2016_07h33	24.8	[BMP6, BMPR1A, BMPR2, CEBPA, CHRD, CTC-554D6.1, CYR61, DNAJC13, FAM20C, FBN2, GJA1, GLI2, HDAC4, IGFBP3, LGR4, LRP5, MSX2, MYBBP1A, NF1, NOG, NOTCH1, OSTN, RSL1D1, SFRP1, SFRP2, SKI, SMAD3, SMAD5, SMOC1, TNC, ZHX3]
GO:0048870	cell motility	GO_BiologicalProcess-GOA_09.03.2016_07h33	14.941	[ABHD2, ABL2, ADAMTS12, AGTR1, AMOTL1, ANXA1, APOA1, ARID5B, BCR, BMPR2, CCL5, CCLI10, CCR7, CHRD, CLASP2, CTC-554D6.1, CTGF, CXCL12, CYR61, DAB2IP, DLC1, DOCK10, DOCK4, DOCK5, EDN2, ENPP2, EPB41L5, FAP, FERMT1, FLRT2, FLT4, FN1, GJA1, GLI2, GPR124, GPX1, GTF2H4, HSPA5, HSPB1, IGF1R, IGFBP3, IRS2, ITGA9, ITGAV, JAK1, JAK2, KITLG, LAMA4, LAMC1, LDLRAD4, LOC429518, LPAR1, LRP5, LRRK2, LYST, MAP3K1,…
GO:0051240	positive regulation of multicellular organismal process	GO_BiologicalProcess-GOA_09.03.2016_07h33	14.8477	[ABL2, ADRA1D, AGRN, AGTR2, AMIGO2, AMOTL1, ANXA1, ARFGEF2, ARHGAP35, ASXL2, ATP11C, ATP2A3, ATXN1, ATXN1L, BIN1, BMP6, BMPR1A, BMPR2, CARD11, CBLB, CCR7, CDON, CEBPA, CLASP2, CNTN1, CREB1, CYR61, DAB2IP, DHX58, DICER1, EDN2, EIF2AK2, ENPP2, EPB41L5, F3, FAM20C, FBN2, FGFR2, FLRT2, FLT4, FN1, FOXO3, FOXP1, FRS2, FSTL1, FSTL3, GJA1, GLI2, GPAM, GPR124, GPR37L1, HSPB1, HSPD1, IFIH1, IL34, KCNQ1, KI…
GO:0035924	cellular response to vascular endothelial growth factor stimulus	GO_BiologicalProcess-GOA_09.03.2016_07h33	46.4286	[ADAMTS12, DAB2IP, FLT4, GPR124, HSPB1, LOC417414, LOC422316, MYO1C, NOTCH1, NRP1, PDGFRB, XBP1, XDH]
GO:0080090	regulation of primary metabolic process	GO_BiologicalProcess-GOA_09.03.2016_07h33	11.7397	[A2ML1, AATF, ABCA1, ABCA2, ABCG1, ABL2, ABLIM1, ADGRD1, ADORA2A, AFF1, AGO1, AGRN, AGTR1, AGTR2, AIMP2, ANKLE2, ANOS1, ANXA2, APOA1, ARFGEF3, ARHGAP35, ARID5B, ASH1L, ASPN, ASXL1, ASXL2, ATMIN, ATP2B4, ATP7A, ATXN1, ATXN1L, ATXN3, BACH2, BATF3, BMP6, BMPR1A, BMPR2, BRIP1, C1H2ORF40, C8G, CARD11, CASC5, CAV2, CBLB, CCL5, CCLI10, CCND2, CCNT2, CCR7, CDH1, CDKN2C, CDON, CEBPA, CHFR, CHRD, CHRDL1, C…
GO:0030334	regulation of cell migration	GO_BiologicalProcess-GOA_09.03.2016_07h33	17.4359	[ABHD2, AMOTL1, ANXA1, BCR, BMPR2, CCL5, CCR7, CHRD, CTC-554D6.1, CXCL12, CYR61, DAB2IP, DLC1, DOCK10, DOCK4, DOCK5, EDN2, ENPP2, EPB41L5, FLRT2, FLT4, FN1, GPR124, HSPA5, HSPB1, IGF1R, IGFBP3, IRS2, ITGAV, KITLG, LAMA4, LDLRAD4, MAP3K1, MCC, MST1, MYO1C, MYSM1, NF1, NOG, NOTCH1, NOV, NSMF, NTN1, PDGFRB, PIK3R1, PITX2, PLXND1, PPAP2B, PPM1F, PRKCE, PTGER4, PTPRK, RREB1, SASH1, SEMA3C, SEMA3D, SEM…
GO:0070848	response to growth factor	GO_BiologicalProcess-GOA_09.03.2016_07h33	17.8674	[ADAMTS12, ADAMTSL2, AGTR2, ASPN, BMP6, BMPR1A, BMPR2, CAV2, CCL5, CHRD, CHRDL1, CREB1, CTGF, CYR61, DAB2IP, EPB41L5, FAM20C, FBN1, FBN2, FGF12, FGFR2, FLRT2, FLT4, FSTL3, GAREM, GPR124, HPGD, HSPA5, HSPB1, HTRA3, LDLRAD4, LOC417414, LOC422316, MAP3K1, MSX1, MSX2, MYO1C, NEO1, NOG, NOTCH1, NRP1, PDGFRB, PTPRK, RBPJ, RGMB, SFRP1, SFRP2, SKI, SMAD3, SMAD5, SMAD9, SMURF1, SOST, SULF1, TBC1D7, TGFBR1…
GO:0010562	positive regulation of phosphorus metabolic process	GO_BiologicalProcess-GOA_09.03.2016_07h33	15.4818	[ABCA1, ABL2, ADGRD1, ADORA2A, AGRN, AGTR2, ANKLE2, ATP2B4, BMP6, BMPR1A, BMPR2, CAV2, CCL5, CCLI10, CCND2, CCNT2, CDON, CLSPN, CNTF, CTGF, CYR61, DAB2IP, DLC1, DLG1, EDA2R, EIF2AK2, ENPP2, FAM129A, FGFR2, FLT4, FNIP1, FRS2, GAREM, GNAL, GPR37L1, GUCY1A2, HPX, HSPA2, HSPA5, HSPH1, IFIH1, IGF1R, IGFBP3, IL34, JAK2, KITLG, LOC100859853, LOC417414, LOC425792, LPAR1, LRRK2, MAGI2, MAGI3, MAP3K1, MAP3…
GO:0045937	positive regulation of phosphate metabolic process	GO_BiologicalProcess-GOA_09.03.2016_07h33	15.4818	[ABCA1, ABL2, ADGRD1, ADORA2A, AGRN, AGTR2, ANKLE2, ATP2B4, BMP6, BMPR1A, BMPR2, CAV2, CCL5, CCLI10, CCND2, CCNT2, CDON, CLSPN, CNTF, CTGF, CYR61, DAB2IP, DLC1, DLG1, EDA2R, EIF2AK2, ENPP2, FAM129A, FGFR2, FLT4, FNIP1, FRS2, GAREM, GNAL, GPR37L1, GUCY1A2, HPX, HSPA2, HSPA5, HSPH1, IFIH1, IGF1R, IGFBP3, IL34, JAK2, KITLG, LOC100859853, LOC417414, LOC425792, LPAR1, LRRK2, MAGI2, MAGI3, MAP3K1, MAP3…
GO:0043547	positive regulation of GTPase activity	GO_BiologicalProcess-GOA_09.03.2016_07h33	18.8153	[AGAP1, AGRN, ALS2CL, ARAP2, ARFGEF2, ARFGEF3, ARHGAP31, ARHGAP42, ARHGEF10, ARHGEF26, ARHGEF9, BCR, CAV2, CCLI10, CYTH3, DAB2IP, DENND1A, DENND4A, DENND5A, DLC1, DOCK10, DOCK3, DOCK4, DOCK5, DOCK9, FGD5, FNIP1, GIT2, GMIP, GNAQ, LLGL2, LOC429518, LRRK2, MON2, MYO9A, NF1, PREX1, PREX2, RALGPS1, RASAL2, RASGEF1A, RASGEF1C, RGL1, S100A10, SGSM2, SIPA1L2, SNX13, ST5, STXBP5, TBC1D7, THY1, TRAPPC4, T…
GO:0050673	epithelial cell proliferation	GO_BiologicalProcess-GOA_09.03.2016_07h33	20.7921	[APOA1, BMP6, BMPR1A, BMPR2, CAV2, CCL5, CTC-554D6.1, DAB2IP, DLG1, F3, FAP, FERMT1, FGFR2, FLT4, FRS2, IGFBP3, LGR4, LGR5, LOC417414, MCC, NF1, NOG, NOTCH1, NOV, NR4A3, PGR, PIK3CB, PPP1R16B, PSEN1, PTPRK, SFRP1, SFRP2, SMAD3, SULF1, TBX18, TGFBR1, TNFAIP3, TNMD, WNT16, WNT5A, XBP1, XDH]
GO:0045935	positive regulation of nucleobase-containing compound metabolic process	GO_BiologicalProcess-GOA_09.03.2016_07h33	14.0262	[AATF, ABCA1, ABLIM1, ADGRD1, ADORA2A, AFF1, AGO1, AGRN, AGTR2, ARID5B, ASH1L, ASXL1, ASXL2, ATMIN, ATXN1, BMPR1A, BMPR2, CARD11, CCNT2, CDH1, CDON, CEBPA, CLOCK, CPEB3, CREB1, CREB3L2, CREB5, CREBBP, CRTC1, CYR61, DAB2IP, DICER1, EDA2R, EIF2AK2, EPAS1, EPC1, ESR1, ESRRB, FGFR2, FOXK1, FOXO1, FOXO3, FOXP1, FSTL3, GLI2, GNAL, GUCY1A2, HDAC4, HOXD8, HSPA5, HSPA8, HSPH1, IGF1R, JAK2, KAT6A, KAT6B, K…
GO:0006928	movement of cell or subcellular component	GO_BiologicalProcess-GOA_09.03.2016_07h33	14.0421	[ABHD2, ABL2, ABLIM1, ADAMTS12, AGTR1, AMOTL1, ANXA1, APOA1, ARID5B, BCR, BMPR2, CCL5, CCLI10, CCR7, CHRD, CLASP2, CNTN4, CTC-554D6.1, CTGF, CXCL12, CYR61, DAB2IP, DLC1, DNAH17, DNAH3, DOCK10, DOCK4, DOCK5, DYL1, EDN2, ENPP2, EPB41L5, FAP, FERMT1, FLRT2, FLT4, FMOD, FN1, FOXP1, GJA1, GLI2, GPR124, GPX1, GTF2H4, HSPA5, HSPB1, HTT, ICK, IGF1R, IGFBP3, IRS2, ITGA9, ITGAV, JAK1, JAK2, KCNQ1, KIF11, K…
GO:0090287	regulation of cellular response to growth factor stimulus	GO_BiologicalProcess-GOA_09.03.2016_07h33	22.8758	[ADAMTS12, ADAMTSL2, AGTR2, ASPN, BMPR2, CAV2, CHRD, CHRDL1, CYR61, DAB2IP, FAM20C, FBN1, FBN2, FGFR2, FSTL3, GPR124, HSPA5, HTRA3, LDLRAD4, MSX1, MSX2, MYO1C, NEO1, NOG, NOTCH1, RBPJ, SFRP1, SFRP2, SKI, SMAD3, SOST, SULF1, TMEM204, WNT5A, XDH]
GO:0023057	negative regulation of signaling	GO_BiologicalProcess-GOA_09.03.2016_07h33	15.1786	[ABL2, ADAMTS12, ADAMTSL2, AGTR2, APOA1, ARHGAP35, ASH1L, ASPN, ASXL1, ATP2B4, ATXN1, BICC1, BMF, CAV2, CBLB, CCL5, CHRD, CHRDL1, CILP, CLOCK, CTC-554D6.1, CXCL12, DAB2IP, DACT2, DHX58, DKK3, DLC1, DLG1, DUSP14, DYRK1A, ERBB2IP, ESR1, FBN2, FLRT2, FNIP1, FOXO1, FOXO3, FSTL3, G2E3, GLI2, GPR124, GPR37L1, GPX1, HIPK3, HSPA5, HSPB1, HSPH1, HTRA3, HTT, IGF1R, ITGAV, LDLRAD4, LGR4, LOC101749001, LOC10…
GO:2000026	regulation of multicellular organismal development	GO_BiologicalProcess-GOA_09.03.2016_07h33	14.1066	[ABL2, ADAMTS12, AGRN, AGTR2, AMIGO2, ANXA1, APOA1, ARHGAP35, ASXL2, ATP11C, ATXN1, ATXN1L, BIN1, BMP2K, BMP6, BMPR1A, BMPR2, CARD11, CBLB, CDON, CHRD, CLASP2, CLOCK, CNTF, CNTN1, CNTN4, CREB1, CTC-554D6.1, CTGF, CYR61, DAB2IP, DDX6, DICER1, DLG1, EFEMP1, EIF2AK2, ENPP2, EPB41L5, ESR1, F3, FAM20C, FAT4, FBN2, FGFR2, FLRT2, FMOD, FN1, FNIP1, FOXO3, FOXP1, FRS2, FSTL3, GAK, GJA1, GLI2, GNAQ, GPR124…
GO:0010628	positive regulation of gene expression	GO_BiologicalProcess-GOA_09.03.2016_07h33	13.8258	[AATF, ABLIM1, AFF1, AGO1, AGRN, AGTR2, ARID5B, ASH1L, ASXL1, ASXL2, ATMIN, ATXN1, BMPR1A, BMPR2, CARD11, CCNT2, CDH1, CDON, CEBPA, CLOCK, CNTF, CNTN1, CPEB3, CREB1, CREB3L2, CREB5, CREBBP, CRTC1, CYR61, DAB2IP, DICER1, DNMT1, EDA2R, EIF2AK2, EPAS1, EPC1, EPHX2, ERBB2IP, ESR1, ESRRB, FAM129A, FGFR2, FN1, FOXK1, FOXO1, FOXO3, FOXP1, FSTL3, GJA1, GLI2, HDAC4, HOXD8, HSF3, HSPA8, HSPH1, JAK2, KAT6A,…
GO:0030324	lung development	GO_BiologicalProcess-GOA_09.03.2016_07h33	23.8462	[ADAMTSL2, AIMP2, ASXL1, ATP7A, ATXN1, ATXN1L, BMPR1A, BMPR2, CEBPA, CREB1, CTGF, DICER1, EDN2, EPAS1, FGFR2, GLI2, LIPA, LOX, MAPK8IP3, NOG, NOTCH1, PDGFRA, PGR, PITX2, PKD1, RBPJ, RC3H2, SLC23A1, TGFBR2, TNS3, WNT5A]
GO:0032872	regulation of stress-activated MAPK cascade	GO_BiologicalProcess-GOA_09.03.2016_07h33	25.2252	[CTGF, DAB2IP, DLG1, EDA2R, EIF2AK2, FLT4, FOXO1, HIPK3, HSPH1, IGF1R, LOC100859853, LOC417414, MAGI3, MAP3K1, MAP3K3, MAPK8IP3, NCOR1, NOD1, SASH1, SERPINF2, SFRP1, SFRP2, SH3RF1, TAOK1, TLR3, WNT16, WNT5A, XDH]
GO:0051403	stress-activated MAPK cascade	GO_BiologicalProcess-GOA_09.03.2016_07h33	24.1935	[CTGF, DAB2IP, DLG1, EDA2R, EIF2AK2, FGF12, FLT4, FOXO1, HIPK3, HSPH1, IGF1R, LOC100859853, LOC417414, MAGI3, MAP3K1, MAP3K3, MAPK8IP3, NCOR1, NOD1, NR2C2, SASH1, SERPINF2, SFRP1, SFRP2, SH3RF1, TAOK1, TLR3, WNT16, WNT5A, XDH]
GO:0044092	negative regulation of molecular function	GO_BiologicalProcess-GOA_09.03.2016_07h33	15.8182	[A2ML1, ANOS1, ANXA1, ANXA2, APOA1, ARFGEF3, ASPN, ATP2B4, ATP7A, BTAF1, C1H2ORF40, CASC5, CDKN2C, CNST, CRTAC1, DAB2IP, DBNDD2, DHCR24, DUSP14, EPB41L5, ERBB2IP, ESR1, FLRT2, FNIP1, FOXP1, GEN1, GMIP, GNAQ, GPX1, HDAC4, HIPK3, HSPB1, IGF1R, IRS2, JAK2, KAT6A, KDM5A, LAMTOR5, LMTK2, LOC100857133, LOC100859853, LOC418892, LRP5, LRP6, LRRK2, LRRTM4, MED13, MSX1, MSX2, NDFIP2, NF1, NOG, NOTCH1, OBFC…
GO:0051241	negative regulation of multicellular organismal process	GO_BiologicalProcess-GOA_09.03.2016_07h33	15.7609	[ADAMTS12, ADRA1D, AGTR2, ANXA1, ANXA2, APOA1, ATP2A3, ATP2B4, BCR, BMPR1A, BMPR2, CHRD, CNTF, CNTN4, CTC-554D6.1, DAB2IP, DDX6, DHX58, DICER1, DOCK4, DOCK5, EFEMP1, ERBB2IP, FN1, FOXP1, FSTL3, GAK, GLI2, GPR37L1, HDAC4, INPP4B, KCNMA1, LDLRAD4, LGR4, LPAR1, LRP5, LRRC17, MCC, MSX2, NF1, NMI, NOG, NOTCH1, NRP1, NTN1, OSTN, PDE4D, PDE5A, PIBF1, PIK3R1, PRDX4, PRICKLE1, PROCR, PSEN1, PTGDS, PTGER4,…
GO:0070302	regulation of stress-activated protein kinase signaling cascade	GO_BiologicalProcess-GOA_09.03.2016_07h33	25	[CTGF, DAB2IP, DLG1, EDA2R, EIF2AK2, FLT4, FOXO1, HIPK3, HSPH1, IGF1R, LOC100859853, LOC417414, MAGI3, MAP3K1, MAP3K3, MAPK8IP3, NCOR1, NOD1, SASH1, SERPINF2, SFRP1, SFRP2, SH3RF1, TAOK1, TLR3, WNT16, WNT5A, XDH]
GO:0009892	negative regulation of metabolic process	GO_BiologicalProcess-GOA_09.03.2016_07h33	13.0737	[A2ML1, AATF, AGO1, ANKLE2, ANOS1, ANXA1, ANXA2, APOA1, ARFGEF3, ARHGAP35, ARID5B, ASH1L, ASPN, ASXL1, ASXL2, ATP2B4, ATP7A, ATXN1, ATXN1L, BACH2, BATF3, BMP6, BMPR2, C1H2ORF40, CASC5, CCL5, CDKN2C, CEBPA, CLOCK, CNOT6L, CNST, CPEB3, CREB1, CREBBP, CTC-554D6.1, CTGF, DAB2IP, DBNDD2, DGCR8, DHCR24, DICER1, DKK3, DLG1, DNAJB2, DNMT1, DUSP14, DYL1, DYRK1A, EIF2AK2, ELK4, EPC1, ERBB2IP, ESR1, FAM129A…
GO:0001501	skeletal system development	GO_BiologicalProcess-GOA_09.03.2016_07h33	17.9331	[ADAMTS12, ANXA2, ARID5B, ASXL1, ASXL2, ATP7A, BMP6, BMPR1A, BMPR2, CHRD, CREB3L2, CTGF, CYR61, DCHS1, DICER1, DLG1, EFEMP1, FAM20C, FAM73B, FAT4, FBN1, FBN2, FGFR2, GLI2, GNAQ, HAPLN3, HDAC4, HOXD8, HYAL3, IFITM5, LRP5, LRP6, LRRC17, MSX1, MSX2, MTHFD1L, NBEAL2, NOG, NOV, NPR3, PDGFRA, PDGFRB, PITX2, PKD1, PPARGC1B, PSEN1, SFRP1, SFRP2, SH3PXD2B, SKI, SMAD3, SMAD5, SMAD9, SULF1, TAL1, TGFBR1, TG…
GO:0051247	positive regulation of protein metabolic process	GO_BiologicalProcess-GOA_09.03.2016_07h33	14.3353	[ABL2, AGRN, AGTR1, AGTR2, AIMP2, ANKLE2, ASXL2, ATP2B4, BMP6, BMPR1A, BMPR2, CARD11, CAV2, CBLB, CCL5, CCLI10, CCND2, CCNT2, CCR7, CDON, CHFR, CLSPN, CNTF, CTC-554D6.1, CTGF, CYR61, DAB2IP, DLC1, DLG1, DNAJB2, DNMT1, DYRK1A, EDA2R, EIF2AK2, ENPP2, F3, FAM129A, FGFR2, FLT4, FN1, FNIP1, FOXO1, FOXP1, FRS2, GAREM, GPR37L1, HDAC4, HPX, HSPA2, HSPA5, HSPB1, HSPD1, HSPH1, IFIH1, IGF1R, IGFBP3, IL34, J…
GO:0030323	respiratory tube development	GO_BiologicalProcess-GOA_09.03.2016_07h33	23.4848	[ADAMTSL2, AIMP2, ASXL1, ATP7A, ATXN1, ATXN1L, BMPR1A, BMPR2, CEBPA, CREB1, CTGF, DICER1, EDN2, EPAS1, FGFR2, GLI2, LIPA, LOX, MAPK8IP3, NOG, NOTCH1, PDGFRA, PGR, PITX2, PKD1, RBPJ, RC3H2, SLC23A1, TGFBR2, TNS3, WNT5A]
GO:0051248	negative regulation of protein metabolic process	GO_BiologicalProcess-GOA_09.03.2016_07h33	15.3226	[A2ML1, AATF, AGO1, ANOS1, ANXA2, ARFGEF3, ASH1L, ASPN, C1H2ORF40, CASC5, CDKN2C, CNOT6L, CNST, CPEB3, CTC-554D6.1, DAB2IP, DBNDD2, DGCR8, DHCR24, DICER1, DLG1, DNAJB2, DNMT1, DUSP14, EIF2AK2, FAM129A, FLRT2, FNIP1, FOXO1, FOXP1, GEN1, GNAQ, GPX1, HIPK3, HSPB1, HSPH1, IGF1R, IGFBP3, ITGAV, KDM5A, LAMTOR5, LDLRAD4, LOC100857133, LOC100859853, LOC101749744, LOC418892, LRP5, LRP6, LRRK2, LRRTM4, MDM…
GO:2000145	regulation of cell motility	GO_BiologicalProcess-GOA_09.03.2016_07h33	16.8317	[ABHD2, AMOTL1, ANXA1, BCR, BMPR2, CCL5, CCR7, CHRD, CTC-554D6.1, CXCL12, CYR61, DAB2IP, DLC1, DOCK10, DOCK4, DOCK5, EDN2, ENPP2, EPB41L5, FLRT2, FLT4, FN1, GPR124, HSPA5, HSPB1, IGF1R, IGFBP3, IRS2, ITGAV, KITLG, LAMA4, LDLRAD4, MAP3K1, MCC, MST1, MYO1C, MYSM1, NF1, NOG, NOTCH1, NOV, NSMF, NTN1, PDGFRB, PIK3R1, PITX2, PLXND1, PPAP2B, PPM1F, PRKCE, PTGER4, PTPRK, RREB1, SASH1, SEMA3C, SEMA3D, SEM…
GO:0042326	negative regulation of phosphorylation	GO_BiologicalProcess-GOA_09.03.2016_07h33	18.6813	[ANKLE2, ASH1L, ASPN, ATXN1, C1H2ORF40, CDKN2C, CTC-554D6.1, DAB2IP, DBNDD2, DLG1, DUSP14, DYL1, FAM129A, FLRT2, FOXO1, GNAQ, HDAC4, HIPK3, HSPB1, HSPH1, IGF1R, IGFBP3, IRS2, LDLRAD4, LOC100859853, LRP5, LRP6, LRRK2, LRRTM4, NCOR1, NF1, NOG, PDE4D, PIBF1, PPAP2B, PPM1F, PRKCZ, PSEN1, RTN4RL2, SFRP1, SFRP2, SMAD3, SOCS3, SORL1, SPRED2, STK39, THY1, TNFAIP3, TSC2, XDH, ZFYVE28]
GO:0071363	cellular response to growth factor stimulus	GO_BiologicalProcess-GOA_09.03.2016_07h33	17.6991	[ADAMTS12, ADAMTSL2, AGTR2, ASPN, BMP6, BMPR1A, BMPR2, CAV2, CCL5, CHRD, CHRDL1, CREB1, CTGF, CYR61, DAB2IP, EPB41L5, FAM20C, FBN1, FBN2, FGF12, FGFR2, FLRT2, FLT4, FSTL3, GAREM, GPR124, HPGD, HSPA5, HSPB1, HTRA3, LDLRAD4, LOC417414, LOC422316, MAP3K1, MSX1, MSX2, MYO1C, NEO1, NOG, NOTCH1, NRP1, PDGFRB, PTPRK, RBPJ, RGMB, SFRP1, SFRP2, SKI, SMAD3, SMAD5, SMAD9, SMURF1, SOST, SULF1, TGFBR1, TGFBR2…
GO:0009611	response to wounding	GO_BiologicalProcess-GOA_09.03.2016_07h33	17.0604	[ABHD2, ACTG1, ADAMTS12, ADORA2A, ANXA1, ANXA2, APOA1, ASH1L, BCR, C8G, CASP1, CCLI10, CCR7, CLOCK, CR1L, CSRP1, CTSS, CYR61, DICER1, ENTPD1, ENTPD8, F3, FN1, FOXP1, GGT1, GJA1, GPX1, GTF2H4, HSF3, HSPB1, JAK2, LOC418892, LYST, MAP3K1, MSX2, NBEAL2, NF1, NOG, NOV, PDGFRA, PIK3AP1, PIK3CA, PIK3CB, PIK3CG, PPAP2B, PRKCE, PSMA1, PTGER4, PTPRF, RHOC, RICTOR, RREB1, SERPINF2, SLC1A2, SMAD3, SOCS3, SOD…
GO:0036211	protein modification process	GO_BiologicalProcess-GOA_09.03.2016_07h33	12.069	[ABCA1, ABL2, AGRN, AGTR2, AIMP2, ANKLE2, ANXA1, APOA1, ARFGEF3, ASH1L, ASPN, ASXL1, ASXL2, ATP2B4, ATP7A, ATXN3, B3GNT9, BACH2, BCR, BMP2K, BMP6, BMPR1A, BMPR2, C1H2ORF40, CASC5, CAV2, CBL, CBLB, CCL5, CCLI10, CCND2, CCNT2, CDK14, CDK19, CDKL5, CDKN2C, CDON, CHFR, CLOCK, CLSPN, CNST, CNTF, COG3, CREB1, CREBBP, CTC-554D6.1, CTGF, CYR61, DAB2IP, DBNDD2, DLC1, DLG1, DNAJB2, DNMT1, DOHH, DTL, DTX3L,…
GO:0006464	cellular protein modification process	GO_BiologicalProcess-GOA_09.03.2016_07h33	12.069	[ABCA1, ABL2, AGRN, AGTR2, AIMP2, ANKLE2, ANXA1, APOA1, ARFGEF3, ASH1L, ASPN, ASXL1, ASXL2, ATP2B4, ATP7A, ATXN3, B3GNT9, BACH2, BCR, BMP2K, BMP6, BMPR1A, BMPR2, C1H2ORF40, CASC5, CAV2, CBL, CBLB, CCL5, CCLI10, CCND2, CCNT2, CDK14, CDK19, CDKL5, CDKN2C, CDON, CHFR, CLOCK, CLSPN, CNST, CNTF, COG3, CREB1, CREBBP, CTC-554D6.1, CTGF, CYR61, DAB2IP, DBNDD2, DLC1, DLG1, DNAJB2, DNMT1, DOHH, DTL, DTX3L,…
GO:0032269	negative regulation of cellular protein metabolic process	GO_BiologicalProcess-GOA_09.03.2016_07h33	15.4905	[A2ML1, AGO1, ANOS1, ANXA2, ARFGEF3, ASH1L, ASPN, C1H2ORF40, CASC5, CDKN2C, CNOT6L, CNST, CPEB3, CTC-554D6.1, DAB2IP, DBNDD2, DGCR8, DHCR24, DICER1, DLG1, DNAJB2, DNMT1, DUSP14, EIF2AK2, FAM129A, FLRT2, FNIP1, FOXO1, FOXP1, GEN1, GNAQ, GPX1, HIPK3, HSPB1, HSPH1, IGF1R, IGFBP3, KDM5A, LAMTOR5, LDLRAD4, LOC100857133, LOC100859853, LOC101749744, LOC418892, LRP5, LRP6, LRRK2, LRRTM4, MOV10, NCOR1, NF…
GO:0031324	negative regulation of cellular metabolic process	GO_BiologicalProcess-GOA_09.03.2016_07h33	13.1659	[A2ML1, AATF, AGO1, ANKLE2, ANOS1, ANXA2, ARFGEF3, ARHGAP35, ARID5B, ASH1L, ASPN, ASXL1, ASXL2, ATP2B4, ATXN1, ATXN1L, BACH2, BATF3, BMP6, BMPR2, C1H2ORF40, CASC5, CCL5, CDKN2C, CEBPA, CLOCK, CNOT6L, CNST, CPEB3, CREB1, CREBBP, CTC-554D6.1, DAB2IP, DBNDD2, DGCR8, DHCR24, DICER1, DKK3, DLG1, DNAJB2, DNMT1, DUSP14, DYL1, DYRK1A, EIF2AK2, ELK4, EPC1, ERBB2IP, ESR1, FAM129A, FGFR2, FLRT2, FNIP1, FOXK…
GO:0023056	positive regulation of signaling	GO_BiologicalProcess-GOA_09.03.2016_07h33	14.2357	[ABL2, ADORA2A, AGTR2, ALDH1A3, APOA1, ASXL1, ASXL2, ATP6V1C2, BLNK, BMF, BMP6, BMPR1A, BMPR2, C2CD2L, CA2, CARD11, CAV2, CBL, CCL5, CCLI10, CCR7, CDON, CNTF, CREB1, CRK, CTGF, CYR61, DAB2IP, DHX58, EDA2R, EEF1E1, EIF2AK2, F3, FGFR2, FLT4, FRS2, G0S2, GAREM, GJA1, GPR37L1, GPX1, HPX, HTT, IFIH1, IGF1R, IGFBP3, IRS2, JAK2, KITLG, LGR4, LGR5, LOC100859853, LOC101749001, LOC417414, LOC425792, LPAR1,…
GO:0051254	positive regulation of RNA metabolic process	GO_BiologicalProcess-GOA_09.03.2016_07h33	14.0814	[AATF, ABLIM1, AFF1, AGO1, AGRN, AGTR2, ARID5B, ASH1L, ASXL1, ASXL2, ATMIN, ATXN1, BMPR1A, BMPR2, CARD11, CCNT2, CDH1, CDON, CEBPA, CLOCK, CPEB3, CREB1, CREB3L2, CREB5, CREBBP, CRTC1, CYR61, DAB2IP, DICER1, EDA2R, EIF2AK2, EPAS1, EPC1, ESR1, ESRRB, FGFR2, FOXK1, FOXO1, FOXO3, FOXP1, FSTL3, GLI2, HDAC4, HOXD8, HSPA8, HSPH1, JAK2, KAT6A, KAT6B, KDM5A, KDM7A, KLF5, KLF7, KMT2A, KMT2E, LGR4, LOC10174…
GO:0090288	negative regulation of cellular response to growth factor stimulus	GO_BiologicalProcess-GOA_09.03.2016_07h33	27.0588	[ADAMTS12, ADAMTSL2, AGTR2, ASPN, CAV2, CHRD, CHRDL1, DAB2IP, FBN2, FSTL3, GPR124, HSPA5, HTRA3, LDLRAD4, NOG, NOTCH1, SFRP1, SFRP2, SKI, SOST, SULF1, WNT5A, XDH]
GO:0050727	regulation of inflammatory response	GO_BiologicalProcess-GOA_09.03.2016_07h33	23.2558	[ADAMTS12, ADORA2A, ANXA1, APOA1, ASH1L, BCR, C8G, CASP1, CCLI10, CCR7, CLOCK, CR1L, CTSS, FOXP1, GGT1, GPX1, HSF3, JAK2, LOC418892, NOV, PIK3AP1, PSMA1, PTGER4, RICTOR, SMAD3, SOCS3, STK39, TLR3, TNFAIP3, WNT5A]
GO:0010605	negative regulation of macromolecule metabolic process	GO_BiologicalProcess-GOA_09.03.2016_07h33	13.1498	[A2ML1, AATF, AGO1, ANOS1, ANXA2, ARFGEF3, ARHGAP35, ARID5B, ASH1L, ASPN, ASXL1, ASXL2, ATXN1, ATXN1L, BACH2, BATF3, BMP6, BMPR2, C1H2ORF40, CASC5, CCL5, CDKN2C, CEBPA, CLOCK, CNOT6L, CNST, CPEB3, CREB1, CREBBP, CTC-554D6.1, CTGF, DAB2IP, DBNDD2, DGCR8, DHCR24, DICER1, DKK3, DLG1, DNAJB2, DNMT1, DUSP14, DYRK1A, EIF2AK2, ELK4, EPC1, ERBB2IP, ESR1, FAM129A, FGFR2, FLRT2, FNIP1, FOXK1, FOXO1, FOXO3,…
GO:0040012	regulation of locomotion	GO_BiologicalProcess-GOA_09.03.2016_07h33	16.3636	[ABHD2, AMOTL1, ANXA1, BCR, BMPR2, CCL5, CCR7, CHRD, CTC-554D6.1, CXCL12, CYR61, DAB2IP, DLC1, DOCK10, DOCK4, DOCK5, EDN2, ENPP2, EPB41L5, FLRT2, FLT4, FN1, GPR124, HSPA5, HSPB1, IGF1R, IGFBP3, IRS2, ITGAV, KITLG, LAMA4, LDLRAD4, LRRK2, MAP3K1, MCC, MID2, MST1, MYO1C, MYSM1, NF1, NOG, NOTCH1, NOV, NRP1, NSMF, NTN1, PDGFRB, PIK3R1, PITX2, PLXND1, PPAP2B, PPM1F, PRKCE, PTGER4, PTPRK, PTX3, RREB1, S…
GO:0032270	positive regulation of cellular protein metabolic process	GO_BiologicalProcess-GOA_09.03.2016_07h33	14.3742	[ABL2, AGRN, AGTR1, AGTR2, AIMP2, ANKLE2, ASXL2, ATP2B4, BMP6, BMPR1A, BMPR2, CAV2, CCL5, CCLI10, CCND2, CCNT2, CDON, CHFR, CLSPN, CNTF, CTGF, CYR61, DAB2IP, DLC1, DLG1, DNAJB2, DNMT1, DYRK1A, EDA2R, EIF2AK2, ENPP2, F3, FAM129A, FGFR2, FLT4, FN1, FNIP1, FOXP1, FRS2, GAREM, GPR37L1, HDAC4, HPX, HSPA2, HSPA5, HSPD1, HSPH1, IFIH1, IGF1R, IGFBP3, IL34, JAK2, KITLG, KMT2A, LOC100859853, LOC417414, LOC…
GO:0002682	regulation of immune system process	GO_BiologicalProcess-GOA_09.03.2016_07h33	15.1613	[ABCB1LB, ADORA2A, ANXA1, APOA1, ASXL2, ATP11C, ATXN1L, BCR, C8G, CACNB4, CARD11, CBLB, CCL5, CCR7, CD79B, CR1L, CREB1, CTC-554D6.1, CXCL12, DAB2IP, DHX58, DLG1, EDN2, EIF2AK2, ERBB2IP, FNIP1, FOXO3, FOXP1, FSTL3, GGT1, GLI2, GMIP, GPAM, GPX1, HPX, HSPD1, IFIH1, IGFBP2, IL34, INPP4B, IRF7, IRS2, KCNQ1, KITLG, KMT2E, L3MBTL1, LGR4, LOC418892, LOC419851, LRRC17, LYST, MBD5, MST1, MZB1, NF1, NMI, NO…
GO:0010647	positive regulation of cell communication	GO_BiologicalProcess-GOA_09.03.2016_07h33	14.0732	[ABL2, ADORA2A, AGTR2, ALDH1A3, APOA1, ASXL1, ASXL2, ATP6V1C2, BLNK, BMF, BMP6, BMPR1A, BMPR2, C2CD2L, CA2, CARD11, CAV2, CBL, CCL5, CCLI10, CCR7, CDON, CNTF, CREB1, CRK, CTGF, CYR61, DAB2IP, DHX58, EDA2R, EEF1E1, EIF2AK2, F3, FGFR2, FLT4, FRS2, G0S2, GAREM, GJA1, GPR37L1, GPX1, HPX, HTT, IFIH1, IGF1R, IGFBP3, IRS2, JAK2, KITLG, LGR4, LGR5, LOC100859853, LOC101749001, LOC417414, LOC425792, LPAR1,…
GO:0051173	positive regulation of nitrogen compound metabolic process	GO_BiologicalProcess-GOA_09.03.2016_07h33	13.5969	[AATF, ABCA1, ABLIM1, ADGRD1, ADORA2A, AFF1, AGO1, AGRN, AGTR2, ARID5B, ASH1L, ASXL1, ASXL2, ATMIN, ATXN1, BMPR1A, BMPR2, CARD11, CCNT2, CDH1, CDON, CEBPA, CLOCK, CPEB3, CREB1, CREB3L2, CREB5, CREBBP, CRTC1, CYR61, DAB2IP, DICER1, EDA2R, EIF2AK2, EPAS1, EPC1, ESR1, ESRRB, FAM129A, FGFR2, FOXK1, FOXO1, FOXO3, FOXP1, FSTL3, GLI2, GNAL, GUCY1A2, HDAC4, HOXD8, HSPA5, HSPA8, HSPH1, IGF1R, JAK2, KAT6A,…
GO:0060740	prostate gland epithelium morphogenesis	GO_BiologicalProcess-GOA_09.03.2016_07h33	45.8333	[ESR1, FGFR2, FRS2, GLI2, IGF1R, NOG, NOTCH1, SFRP1, SULF1, TNC, WNT5A]
GO:0032879	regulation of localization	GO_BiologicalProcess-GOA_09.03.2016_07h33	13.0208	[ABCA1, ABCA2, ABCG1, ABHD2, ABL2, ADCY5, AMOTL1, ANKFY1, ANXA1, ANXA2, APOA1, BCR, BIN1, BMP6, BMPR1A, BMPR2, BTBD9, C2CD2L, CA2, CACNB4, CCL5, CCR7, CDH1, CETP, CHRD, CLCN6, CLOCK, CNTN1, CREB1, CTC-554D6.1, CTSS, CXCL12, CYR61, DAB2IP, DLC1, DLG1, DNAJC13, DOCK10, DOCK4, DOCK5, DPP10, EDN2, ENPP2, EPB41L5, FGF12, FLRT2, FLT4, FN1, FOXP1, FTO, GJA1, GLI2, GNAQ, GPAM, GPR124, HSPA2, HSPA5, HSPB1…
GO:0048514	blood vessel morphogenesis	GO_BiologicalProcess-GOA_09.03.2016_07h33	17.7994	[ANXA2, CCM2, CTGF, CXCL12, CYR61, DAB2IP, DICER1, ENPP2, EPAS1, F3, FGFR2, FLT4, GJA1, GPR124, GPX1, HPGD, HSPB1, ITGAV, KAT6A, KLF5, LRP5, MYO1E, NF1, NFATC3, NOTCH1, NOV, NRP1, NRXN1, PARVA, PDGFRA, PIK3CB, PITX2, PLXND1, PPP1R16B, QKI, RBPJ, RNH1, RSPO3, SASH1, SAT1, SEMA5A, SERPINF2, SFRP2, SULF1, TAL1, TGFBI, TGFBR1, TGFBR2, THY1, TNMD, VEZF1, WNT5A, XBP1, XDH, ZMIZ1]
GO:0090101	negative regulation of transmembrane receptor protein serine/threonine kinase signaling pathway	GO_BiologicalProcess-GOA_09.03.2016_07h33	28.5714	[ADAMTSL2, ASPN, CAV2, CHRD, CHRDL1, DACT2, FBN2, FSTL3, HSPA5, HTRA3, LDLRAD4, MAGI2, NOG, NOTCH1, NOV, SFRP1, SFRP2, SKI, SOST, WNT5A]
GO:0051094	positive regulation of developmental process	GO_BiologicalProcess-GOA_09.03.2016_07h33	14.8318	[ABL2, AGRN, AGTR2, AMIGO2, ANXA1, APOA1, ARHGAP35, ASXL2, ATP11C, ATXN1, ATXN1L, BIN1, BMP6, BMPR1A, BMPR2, CBLB, CDON, CEBPA, CLASP2, CNTN1, CREB1, CTC-554D6.1, CTGF, CXCL12, CYR61, DAB2IP, DICER1, ENPP2, EPB41L5, F3, FAM20C, FBN2, FGFR2, FLRT2, FN1, FOXO3, FOXP1, FRS2, GJA1, GLI2, GPAM, GPR37L1, HSPB1, HTT, IGFBP3, IL34, KITLG, KLF5, KMT2E, LGR4, LOC101749001, LPL, LRP5, LRP6, MAP1B, MSX2, NCO…
GO:0090092	regulation of transmembrane receptor protein serine/threonine kinase signaling pathway	GO_BiologicalProcess-GOA_09.03.2016_07h33	22.3022	[ADAMTSL2, ASPN, BMP6, BMPR1A, BMPR2, CAV2, CHRD, CHRDL1, CYR61, DACT2, FBN2, FSTL3, HSPA5, HTRA3, LDLRAD4, MAGI2, MSX1, MSX2, NEO1, NOG, NOTCH1, NOV, RBPJ, SFRP1, SFRP2, SKI, SMAD3, SOST, SULF1, TGFBR1, WNT5A]
GO:0048646	anatomical structure formation involved in morphogenesis	GO_BiologicalProcess-GOA_09.03.2016_07h33	14.4205	[ABLIM1, ACTG1, ALDH1A3, ANXA2, ARHGAP35, ATP7A, BMPR1A, BMPR2, CAPN2, CDON, CHRD, CLASP2, CTGF, CXCL12, CYR61, DAB2IP, DICER1, DLC1, ENPP2, EPAS1, EPB41L5, F3, FBN2, FGFR2, FLT4, FN1, FRS2, GLI2, GPR124, GPX1, HIPK1, HSPB1, HTT, ICK, ITGAV, KLF5, LAMB3, LOC101749001, LRP5, LRP6, MSX1, MSX2, MTHFD1L, NBEAL2, NEO1, NF1, NFASC, NFATC3, NOG, NOTCH1, NOV, NR4A3, NRP1, NRXN1, PARVA, PDGFRA, PIBF1, PIK…
GO:0051270	regulation of cellular component movement	GO_BiologicalProcess-GOA_09.03.2016_07h33	16.1364	[ABHD2, AMOTL1, ANXA1, BCR, BMPR2, CCL5, CCR7, CHRD, CTC-554D6.1, CXCL12, CYR61, DAB2IP, DLC1, DOCK10, DOCK4, DOCK5, EDN2, ENPP2, EPB41L5, FLRT2, FLT4, FN1, GPR124, HSPA5, HSPB1, IGF1R, IGFBP3, IRS2, ITGAV, KITLG, LAMA4, LDLRAD4, MAP3K1, MCC, MST1, MYO1C, MYSM1, NF1, NOG, NOTCH1, NOV, NRP1, NSMF, NTN1, PDE4D, PDGFRB, PIK3R1, PITX2, PLXND1, PPAP2B, PPM1F, PRKCE, PTGER4, PTPRK, RREB1, SASH1, SEMA3C…
GO:1902533	positive regulation of intracellular signal transduction	GO_BiologicalProcess-GOA_09.03.2016_07h33	15.5512	[ABL2, APOA1, CARD11, CAV2, CBL, CCL5, CCLI10, CDON, CNTF, CTGF, DAB2IP, DHX58, EDA2R, EEF1E1, EIF2AK2, F3, FGFR2, FLT4, FRS2, GAREM, GJA1, GPR37L1, GPX1, HPX, HTT, IFIH1, IGF1R, IGFBP3, JAK2, KITLG, LOC100859853, LOC417414, LOC425792, LPAR1, LRRK2, MAGI3, MAP3K1, MAP3K3, MAPK8IP3, MCL1, MID2, MSX1, NDFIP2, NOD1, NOTCH1, NRP1, PAK3, PDE5A, PELI2, PIBF1, PIK3AP1, PIK3CG, PRKCE, PRKCZ, PSEN1, RASGE…
GO:0042327	positive regulation of phosphorylation	GO_BiologicalProcess-GOA_09.03.2016_07h33	15.1943	[ABL2, AGRN, ATP2B4, BMP6, BMPR1A, BMPR2, CAV2, CCL5, CCLI10, CCND2, CCNT2, CDON, CLSPN, CNTF, CTGF, CYR61, DAB2IP, DLG1, EDA2R, EIF2AK2, ENPP2, FAM129A, FGFR2, FLT4, FNIP1, FRS2, GAREM, GPR37L1, HPX, HSPA2, HSPA5, HSPH1, IFIH1, IGF1R, IGFBP3, IL34, JAK2, KITLG, LOC100859853, LOC417414, LOC425792, LPAR1, LRRK2, MAGI3, MAP3K1, MAP3K3, MAPK8IP3, MOB1B, NOD1, NRP1, PAK3, PDE5A, PDGFRB, PELI2, PHIP, …
GO:0000904	cell morphogenesis involved in differentiation	GO_BiologicalProcess-GOA_09.03.2016_07h33	15.6187	[ABL2, ABLIM1, ANTXR1, APOA1, ARHGEF26, ATP7A, BMPR2, CLASP2, CNTN4, CREB1, CTC-554D6.1, CXCL12, DAB2IP, DACT2, EPB41L5, FGFR2, FLNB, FLRT2, FMOD, FN1, FOXP1, GLI2, ITGAV, KLF7, LAMC1, LDLRAD4, LHFPL5, LOC101749001, LRP6, MAP1B, MAP3K1, MAPK8IP3, MSX1, MSX2, NBEAL2, NEO1, NFASC, NOG, NOTCH1, NR4A3, NRP1, NTN1, PAK3, PEAK1, PIK3CA, PLXND1, PREX1, PREX2, PSEN1, RAPH1, RBPJ, RREB1, S100A10, SARM1, S…
GO:0060512	prostate gland morphogenesis	GO_BiologicalProcess-GOA_09.03.2016_07h33	44	[ESR1, FGFR2, FRS2, GLI2, IGF1R, NOG, NOTCH1, SFRP1, SULF1, TNC, WNT5A]
GO:0031400	negative regulation of protein modification process	GO_BiologicalProcess-GOA_09.03.2016_07h33	16.7568	[ARFGEF3, ASH1L, ASPN, C1H2ORF40, CASC5, CDKN2C, CNST, CTC-554D6.1, DAB2IP, DBNDD2, DLG1, DNAJB2, DNMT1, DUSP14, FAM129A, FLRT2, FOXO1, FOXP1, GEN1, GNAQ, HIPK3, HSPB1, HSPH1, IGF1R, IGFBP3, KDM5A, LDLRAD4, LOC100859853, LRP5, LRP6, LRRK2, LRRTM4, NCOR1, NF1, NOG, PDE4D, PIBF1, PPAP2B, PPM1F, PPP1R16B, PPP1R26, PRKCE, PRKCZ, PSEN1, RTN4RL2, SFRP1, SFRP2, SIN3A, SKI, SMAD3, SOCS3, SORL1, SPOPL, SP…
GO:0001933	negative regulation of protein phosphorylation	GO_BiologicalProcess-GOA_09.03.2016_07h33	18.4739	[ASH1L, ASPN, C1H2ORF40, CDKN2C, CTC-554D6.1, DAB2IP, DBNDD2, DLG1, DUSP14, FAM129A, FLRT2, FOXO1, GNAQ, HIPK3, HSPB1, HSPH1, IGF1R, IGFBP3, LDLRAD4, LOC100859853, LRP5, LRP6, LRRK2, LRRTM4, NCOR1, NF1, NOG, PDE4D, PIBF1, PPAP2B, PPM1F, PRKCZ, PSEN1, RTN4RL2, SFRP1, SFRP2, SMAD3, SOCS3, SORL1, SPRED2, STK39, THY1, TNFAIP3, TSC2, XDH, ZFYVE28]
GO:0007169	transmembrane receptor protein tyrosine kinase signaling pathway	GO_BiologicalProcess-GOA_09.03.2016_07h33	16.7131	[ABL2, ADAMTS12, AGRN, AGTR2, ANGPTL1, ARID5B, ATXN1, BLNK, BMPR2, CAV2, CILP, CRK, CTGF, DAB2IP, EFEMP1, F3, FAM20C, FGF12, FGFR2, FLRT2, FLT4, FOXO1, FRS2, GAREM, GPR124, GTF2H4, HSPB1, IGF1R, IGFBP2, IGFBP3, IRS2, IRS4, JAK1, JAK2, LOC422316, MBD5, MYO1C, MYO1E, NOG, NRP1, PDGFRA, PDGFRB, PHIP, PIK3R1, PIK3R2, PRKCZ, PRLR, PSEN1, RBPJ, SHC4, SOCS3, SOGA1, SULF1, TMEM204, TSC2, VCAM1, WNT5A, XB…
GO:0042330	taxis	GO_BiologicalProcess-GOA_09.03.2016_07h33	17.4342	[ABLIM1, AGTR1, ANXA1, APOA1, BMPR2, CCL5, CCLI10, CCR7, CNTN4, CXCL12, DOCK4, EDN2, ENPP2, FLRT2, FMOD, FOXP1, GLI2, GPR124, HSPB1, ITGA9, ITGAV, KLF7, LPAR1, LYST, MAPK8IP3, MST1, NEO1, NFASC, NOG, NOTCH1, NOV, NR4A3, NRP1, NTN1, PARVA, PDE4D, PDGFRA, PDGFRB, PIK3CA, PIK3CB, PIK3CG, PLXND1, PPM1F, PREX1, SEMA3C, SEMA3D, SEMA3F, SEMA5A, SEMA5B, TSC2, TTC8, UNC5A, WNT5A]
GO:0006935	chemotaxis	GO_BiologicalProcess-GOA_09.03.2016_07h33	17.4342	[ABLIM1, AGTR1, ANXA1, APOA1, BMPR2, CCL5, CCLI10, CCR7, CNTN4, CXCL12, DOCK4, EDN2, ENPP2, FLRT2, FMOD, FOXP1, GLI2, GPR124, HSPB1, ITGA9, ITGAV, KLF7, LPAR1, LYST, MAPK8IP3, MST1, NEO1, NFASC, NOG, NOTCH1, NOV, NR4A3, NRP1, NTN1, PARVA, PDE4D, PDGFRA, PDGFRB, PIK3CA, PIK3CB, PIK3CG, PLXND1, PPM1F, PREX1, SEMA3C, SEMA3D, SEMA3F, SEMA5A, SEMA5B, TSC2, TTC8, UNC5A, WNT5A]
GO:0031098	stress-activated protein kinase signaling cascade	GO_BiologicalProcess-GOA_09.03.2016_07h33	21.1538	[CTGF, DAB2IP, DLG1, EDA2R, EIF2AK2, FGF12, FLT4, FOXO1, HIPK3, HSPH1, IGF1R, LOC100859853, LOC417414, MAGI3, MAP3K1, MAP3K3, MAPK8IP3, NCOR1, NOD1, NR2C2, NRK, PAK3, SASH1, SERPINF2, SFRP1, SFRP2, SH3RF1, STK39, TAOK1, TLR3, WNT16, WNT5A, XDH]
GO:0001934	positive regulation of protein phosphorylation	GO_BiologicalProcess-GOA_09.03.2016_07h33	15.27	[ABL2, AGRN, ATP2B4, BMP6, BMPR1A, BMPR2, CAV2, CCL5, CCLI10, CCND2, CCNT2, CDON, CLSPN, CNTF, CTGF, CYR61, DAB2IP, DLG1, EDA2R, EIF2AK2, ENPP2, FAM129A, FGFR2, FLT4, FNIP1, FRS2, GAREM, GPR37L1, HPX, HSPA2, HSPA5, HSPH1, IFIH1, IGF1R, IGFBP3, IL34, JAK2, KITLG, LOC100859853, LOC417414, LOC425792, LPAR1, LRRK2, MAGI3, MAP3K1, MAP3K3, MAPK8IP3, NOD1, NRP1, PAK3, PDE5A, PELI2, PHIP, PIBF1, PIK3CA, …
GO:0009790	embryo development	GO_BiologicalProcess-GOA_09.03.2016_07h33	15.2416	[AATF, ALDH1A3, APOA1, ARHGAP35, ASXL2, BCR, BMPR1A, BMPR2, CDON, CHRD, CLASP2, DCHS1, DICER1, DLC1, DLG1, EFEMP1, EPB41L5, FBN1, FBN2, FGFR2, FN1, FRAS1, FRS2, GJA1, GLI2, GNAQ, HIPK1, HTT, ITGAV, KAT6A, KITLG, KMT2A, LAMA4, LAMB3, LHFPL5, LLGL2, LOC101749001, LRIG1, LRP5, LRP6, MAB21L2, MSX1, MSX2, MTHFD1L, NF1, NOG, NOTCH1, NR2C2, NR4A3, NRP1, NTN1, PCSK6, PDGFRA, PIK3CB, PITX2, PKD1, PPAP2B, …
GO:0008284	positive regulation of cell proliferation	GO_BiologicalProcess-GOA_09.03.2016_07h33	16.0093	[ACER3, ANXA1, ATXN1, ATXN1L, BMP6, BMPR1A, BMPR2, CARD11, CAV2, CCL5, CDON, CHRD, CNOT6L, CNTF, CYR61, DLG1, EDN2, ESR1, F3, FGFR2, FLT4, FN1, FOXP1, GAREM, GLI2, GPAM, GPR37L1, GRK5, HDAC4, HIPK1, HSF3, IGFBP2, IL34, IRS2, ITGAV, KITLG, LIFR, LRP5, MAB21L2, MDM4, MZB1, NF1, NOG, NOTCH1, NR4A3, NTN1, PDGFRB, PGF, PHIP, PITX2, PPP1R16B, RBPJ, SERPINF2, SFRP1, SFRP2, SHC4, SMARCD3, SULF1, SUZ12, T…
GO:0009891	positive regulation of biosynthetic process	GO_BiologicalProcess-GOA_09.03.2016_07h33	13.3911	[AATF, ABCA1, ABCG1, ABLIM1, ADGRD1, ADORA2A, AFF1, AGO1, AGRN, AGTR2, APOA1, ARID5B, ASH1L, ASXL1, ASXL2, ATMIN, ATXN1, BMP6, BMPR1A, BMPR2, CARD11, CCL5, CCNT2, CCR7, CDH1, CDON, CEBPA, CLOCK, CREB1, CREB3L2, CREB5, CREBBP, CRTC1, CYR61, DAB2IP, EDA2R, EIF2AK2, EPAS1, EPC1, ESR1, ESRRB, FAM129A, FGFR2, FOXK1, FOXO1, FOXO3, FOXP1, FSTL3, GLI2, GNAL, GUCY1A2, HDAC4, HOXD8, HSPB1, HSPH1, IGF1R, JA…
GO:0010563	negative regulation of phosphorus metabolic process	GO_BiologicalProcess-GOA_09.03.2016_07h33	16.8639	[ANKLE2, ARFGEF3, ASH1L, ASPN, ATXN1, C1H2ORF40, CASC5, CDKN2C, CNST, CTC-554D6.1, DAB2IP, DBNDD2, DLG1, DUSP14, DYL1, FAM129A, FLRT2, FOXO1, GNAQ, HDAC4, HIPK3, HSPB1, HSPH1, IGF1R, IGFBP3, IRS2, LDLRAD4, LOC100859853, LRP5, LRP6, LRRK2, LRRTM4, NCOR1, NF1, NOG, PDE4D, PIBF1, PPAP2B, PPM1F, PPP1R16B, PPP1R26, PRKCZ, PSEN1, RTN4RL2, SFRP1, SFRP2, SMAD3, SOCS3, SORL1, SPRED2, STK39, THY1, TNFAIP3,…
GO:0045936	negative regulation of phosphate metabolic process	GO_BiologicalProcess-GOA_09.03.2016_07h33	16.8639	[ANKLE2, ARFGEF3, ASH1L, ASPN, ATXN1, C1H2ORF40, CASC5, CDKN2C, CNST, CTC-554D6.1, DAB2IP, DBNDD2, DLG1, DUSP14, DYL1, FAM129A, FLRT2, FOXO1, GNAQ, HDAC4, HIPK3, HSPB1, HSPH1, IGF1R, IGFBP3, IRS2, LDLRAD4, LOC100859853, LRP5, LRP6, LRRK2, LRRTM4, NCOR1, NF1, NOG, PDE4D, PIBF1, PPAP2B, PPM1F, PPP1R16B, PPP1R26, PRKCZ, PSEN1, RTN4RL2, SFRP1, SFRP2, SMAD3, SOCS3, SORL1, SPRED2, STK39, THY1, TNFAIP3,…
GO:0060562	epithelial tube morphogenesis	GO_BiologicalProcess-GOA_09.03.2016_07h33	19.1388	[ADAMTS12, AGTR2, ARHGAP35, CCM2, CXCL12, DCHS1, DICER1, DLC1, DLG1, FAT4, FGFR2, GJA1, GLI2, LGR4, LGR5, LOC101749001, LRP5, LRP6, MTHFD1L, NFATC3, NOG, NOTCH1, NRP1, PGF, PITX2, PKD1, PLXND1, PRICKLE1, PSEN1, RBPJ, SEMA5A, SFRP1, SFRP2, SKI, SMAD3, ST14, TEAD1, TGFBR2, TSC2, WNT5A]
GO:0038084	vascular endothelial growth factor signaling pathway	GO_BiologicalProcess-GOA_09.03.2016_07h33	50	[DAB2IP, FLT4, GPR124, HSPB1, LOC422316, MYO1C, NRP1, PDGFRB, XDH]
GO:0045597	positive regulation of cell differentiation	GO_BiologicalProcess-GOA_09.03.2016_07h33	15.6522	[ABL2, ANXA1, APOA1, ARHGAP35, ASXL2, ATP11C, ATXN1, BIN1, BMP6, BMPR1A, BMPR2, CDON, CEBPA, CNTN1, CREB1, CTC-554D6.1, CTGF, CXCL12, CYR61, DAB2IP, EPB41L5, FAM20C, FBN2, FN1, FOXO3, FOXP1, GJA1, GLI2, IGFBP3, IL34, KITLG, KLF5, KMT2E, LOC101749001, LPL, LRP5, MAP1B, MSX2, NCOA1, NCOA3, NEGR1, NOTCH1, NR2C2, NRP1, NSMF, NTN1, PDE5A, PITX2, PPARGC1B, PREX1, PRKCZ, PSEN1, RBPJ, RIMS1, RREB1, S100A…
GO:0043412	macromolecule modification	GO_BiologicalProcess-GOA_09.03.2016_07h33	11.7598	[ABCA1, ABL2, AGRN, AGTR2, AIMP2, ANKLE2, ANXA1, APOA1, ARFGEF3, ASH1L, ASPN, ASXL1, ASXL2, ATP2B4, ATP7A, ATXN3, B3GNT9, BACH2, BCR, BMP2K, BMP6, BMPR1A, BMPR2, C1H2ORF40, CASC5, CAV2, CBL, CBLB, CCL5, CCLI10, CCND2, CCNT2, CDK14, CDK19, CDKL5, CDKN2C, CDON, CHFR, CLOCK, CLSPN, CNST, CNTF, COG3, CREB1, CREBBP, CTC-554D6.1, CTGF, CYR61, DAB2IP, DBNDD2, DLC1, DLG1, DNAJB2, DNMT1, DOHH, DTL, DTX3L,…
GO:0048598	embryonic morphogenesis	GO_BiologicalProcess-GOA_09.03.2016_07h33	16.0194	[ALDH1A3, APOA1, ARHGAP35, ASXL2, BCR, BMPR1A, BMPR2, CDON, CHRD, CLASP2, DICER1, DLC1, DLG1, EFEMP1, EPB41L5, FBN1, FBN2, FGFR2, FN1, FRAS1, FRS2, GJA1, GLI2, GNAQ, HIPK1, HTT, ITGAV, LAMB3, LHFPL5, LLGL2, LOC101749001, LRIG1, LRP5, LRP6, MAB21L2, MSX1, MSX2, MTHFD1L, NOG, NOTCH1, NR4A3, NRP1, NTN1, PDGFRA, PITX2, PPAP2B, PRICKLE1, PSEN1, SFRP1, SFRP2, SKI, SMAD3, SOBP, SOD1, ST14, SULF1, TAL1, …
GO:0048732	gland development	GO_BiologicalProcess-GOA_09.03.2016_07h33	19.1176	[APOA1, ARID5B, BMPR1A, CACNB4, CEBPA, CREB1, CTC-554D6.1, DKK3, ESR1, FGFR2, FRS2, GLI2, IGF1R, IGSF3, NF1, NFATC3, NOG, NOTCH1, NR3C1, NR3C2, NRP1, PDGFRA, PDGFRB, PIK3CA, PITX2, PKD1, PLXND1, PRLR, PSEN1, RBPJ, SEMA3C, SFRP1, SMAD3, SULF1, TGFBR1, TNC, TNFAIP3, WNT5A, XBP1]
GO:0045596	negative regulation of cell differentiation	GO_BiologicalProcess-GOA_09.03.2016_07h33	16.5714	[ABCA5, ADAMTS12, ANXA1, ASXL1, BMPR1A, CHRD, CNTF, CNTN4, DAB2IP, DDX6, DICER1, EFEMP1, FOXP1, FSTL3, GAK, GLI2, GPR37L1, HDAC4, INPP4B, ITGAV, LDLRAD4, LPAR1, LRP5, LRRC17, MSX1, MSX2, NCOA3, NF1, NOG, NOTCH1, NOV, NRP1, NTN1, OSTN, PIK3R1, PRICKLE1, PSEN1, RBPJ, RC3H1, SEMA3C, SEMA3D, SEMA3F, SEMA5A, SEMA5B, SFRP1, SFRP2, SKI, SMAD3, SORL1, SUZ12, TGFBR1, THY1, VIM, WNT5A, XBP1, XDH, ZFHX3, ZH…
GO:0007423	sensory organ development	GO_BiologicalProcess-GOA_09.03.2016_07h33	16.2304	[ALDH1A3, ARHGAP35, BCR, BMP6, BMPR2, CCM2, CDON, CEBPA, CHRDL1, CNTF, CTC-554D6.1, DCHS1, DICER1, DLG1, EFEMP1, FAT4, FBN1, FBN2, FGFR2, FREM2, FRS2, GJA1, GLI2, GTF2H4, HIPK1, KCNMA1, LGR5, LHFPL5, LIPA, LRIG1, LRP5, LRP6, MAB21L2, MAP3K1, MSX1, NF1, NOG, NOTCH1, NPHP4, NR4A3, NRP1, NTN1, PDGFRA, PITX2, RBPJ, SDK1, SH3PXD2B, SKI, SMAD3, SMARCD3, SMOC1, SOBP, SOD1, TBX18, TGFBR1, TGFBR2, THY1, T…
GO:0001525	angiogenesis	GO_BiologicalProcess-GOA_09.03.2016_07h33	18.1102	[ANXA2, CTGF, CXCL12, CYR61, DAB2IP, DICER1, ENPP2, EPAS1, F3, FGFR2, FLT4, GPR124, GPX1, HSPB1, ITGAV, KLF5, LRP5, NF1, NFATC3, NOTCH1, NOV, NRP1, NRXN1, PARVA, PDGFRA, PIK3CB, PITX2, PLXND1, PPP1R16B, RBPJ, RNH1, RSPO3, SASH1, SAT1, SEMA5A, SFRP2, SULF1, TAL1, TGFBI, TGFBR1, TGFBR2, THY1, TNMD, VEZF1, WNT5A, XBP1]
GO:0002573	myeloid leukocyte differentiation	GO_BiologicalProcess-GOA_09.03.2016_07h33	23.1481	[ANXA2, ASXL2, BATF3, CCR7, CEBPA, CREB1, CTC-554D6.1, FAM20C, FSTL3, GAB3, IL34, INPP4B, KITLG, KMT2E, LRRC17, NF1, PIK3R1, PPARGC1B, PSEN1, RBPJ, SFRP1, SH3PXD2A, SNX10, TAL1, TGFBR2]
GO:0051098	regulation of binding	GO_BiologicalProcess-GOA_09.03.2016_07h33	20.3704	[ABL2, ANXA2, BTAF1, CDON, CRTAC1, DAB2IP, EPB41, EPB41L5, HDAC4, JAK2, LRRK2, MAPRE1, MSX1, MSX2, NOG, NSD1, PITX2, PKD1, PLXND1, PSEN1, PTPRF, S100A10, SIN3A, SKI, SMAD3, SMARCD3, SORL1, TDG, TGFBR1, TNKS, TXN, VTN, ZNF462]
GO:0009887	organ morphogenesis	GO_BiologicalProcess-GOA_09.03.2016_07h33	14.6623	[ABL2, AGTR2, ALDH1A3, ARID5B, ASXL1, ASXL2, BCR, BMP6, BMPR1A, BMPR2, CDON, CNTF, CTGF, CYR61, DCHS1, DICER1, DLC1, DLG1, EFEMP1, ESR1, FAT4, FBN1, FBN2, FGFR2, FLRT2, FN1, FRAS1, FRS2, GJA1, GLI2, HIPK1, HOXD8, HTT, IFITM5, IGF1R, KAT6A, LGR4, LHFPL5, LOC101749001, LRIG1, LRP5, LRP6, LRRK2, MAPK8IP3, MDM4, MSX1, MSX2, MTHFD1L, NF1, NOG, NOTCH1, NR4A3, NRP1, NTN1, PARVA, PDGFRA, PDGFRB, PGF, PIT…
GO:0035239	tube morphogenesis	GO_BiologicalProcess-GOA_09.03.2016_07h33	18.1818	[ADAMTS12, AGTR2, ARHGAP35, CCM2, CXCL12, DAB2IP, DCHS1, DICER1, DLC1, DLG1, EPB41L5, FAT4, FGFR2, GJA1, GLI2, LGR4, LGR5, LOC101749001, LRP5, LRP6, MTHFD1L, NFATC3, NOG, NOTCH1, NR4A3, NRP1, PDGFRA, PGF, PITX2, PKD1, PLXND1, PRICKLE1, PSEN1, RBPJ, SEMA5A, SFRP1, SFRP2, SKI, SMAD3, ST14, TEAD1, TGFBR2, TSC2, WNT5A]
GO:0007399	nervous system development	GO_BiologicalProcess-GOA_09.03.2016_07h33	12.9163	[ABL2, ABLIM1, AGRN, ALDH1A3, AMIGO2, APOA1, ARHGAP35, ARHGEF10, ATP7A, ATRN, ATXN1, BCR, BIN1, BMP6, BMPR1A, BMPR2, CDON, CHRD, CNTF, CNTN1, CNTN4, CREB1, CRTAC1, CTC-554D6.1, CXCL12, DAB2IP, DCHS1, DDX6, DICER1, DLC1, DLG1, DYL1, FABP7, FAT4, FGFR2, FLRT2, FMOD, FN1, FOXP1, FRS2, FRYL, GAK, GAS7, GJA1, GLI2, GNAQ, GNB4, GPR124, GPR37L1, HAPLN3, HDAC4, HIPK1, HSPA5, HTT, IGF1R, IRS2, KCNMA1, KLF…
GO:0023014	signal transduction by protein phosphorylation	GO_BiologicalProcess-GOA_09.03.2016_07h33	15.4008	[ABL2, ASH1L, BMP6, BMPR1A, BMPR2, CAV2, CCL5, CCLI10, CDON, CTC-554D6.1, CTGF, CYR61, DAB2IP, DLG1, DUSP14, EDA2R, EIF2AK2, FGF12, FGFR2, FLT4, FN1, FOXO1, FRS2, GAREM, GPR37L1, HIPK3, HSPH1, IGF1R, IGFBP3, ITGAV, KITLG, LOC100859853, LOC101749001, LOC417414, LOC425792, LPAR1, LRRK2, MAGI3, MAP3K1, MAP3K3, MAPK8IP3, NCOR1, NF1, NOD1, NR2C2, NRP1, PAK3, PDE5A, PELI2, PIK3CG, PPM1L, PRKCE, PRKCZ, …
GO:0030510	regulation of BMP signaling pathway	GO_BiologicalProcess-GOA_09.03.2016_07h33	27.6923	[BMPR2, CHRD, CHRDL1, CYR61, FSTL3, HTRA3, MSX1, MSX2, NEO1, NOG, NOTCH1, RBPJ, SFRP1, SFRP2, SKI, SOST, SULF1, WNT5A]
GO:0048589	developmental growth	GO_BiologicalProcess-GOA_09.03.2016_07h33	16.2667	[AGRN, ANXA1, ARID5B, ATRN, BMPR1A, BMPR2, CCM2, CREB1, DICER1, EPB41L5, ESR1, FGFR2, FMOD, FN1, FOXO3, FTO, GJA1, GLI2, GPAM, GPX1, LLGL2, LRP6, MAP1B, MBD5, MSX2, NCOA3, NCOR1, NOG, NOTCH1, NOV, NRP1, NTN1, OSTN, PDE4D, PIK3CA, PLXND1, PRKCZ, PRLR, RAPH1, RBPJ, RC3H2, RIMS1, SEMA3C, SEMA3D, SEMA3F, SEMA5A, SEMA5B, SFRP1, SFRP2, SLC12A2, SLC1A2, SLC6A4, SMAD3, SMURF1, SOD1, STC2, TGFBR2, TTC8, U…
GO:0031328	positive regulation of cellular biosynthetic process	GO_BiologicalProcess-GOA_09.03.2016_07h33	13.2683	[AATF, ABCA1, ABLIM1, ADGRD1, ADORA2A, AFF1, AGO1, AGRN, AGTR2, APOA1, ARID5B, ASH1L, ASXL1, ASXL2, ATMIN, ATXN1, BMP6, BMPR1A, BMPR2, CARD11, CCL5, CCNT2, CCR7, CDH1, CDON, CEBPA, CLOCK, CREB1, CREB3L2, CREB5, CREBBP, CRTC1, CYR61, DAB2IP, EDA2R, EIF2AK2, EPAS1, EPC1, ESR1, ESRRB, FAM129A, FGFR2, FOXK1, FOXO1, FOXO3, FOXP1, FSTL3, GLI2, GNAL, GUCY1A2, HDAC4, HOXD8, HSPB1, HSPH1, IGF1R, JAK2, KAT…
GO:0007507	heart development	GO_BiologicalProcess-GOA_09.03.2016_07h33	16.2983	[ADAM19, ASXL1, ASXL2, BICC1, BMPR1A, CCM2, CYR61, DCHS1, DICER1, DLC1, FAT4, FBN1, FGFR2, FLRT2, FN1, FREM2, FRS2, FSTL3, GJA1, GLI2, GNAQ, KAT6A, LOX, LRP6, MDM4, MSX1, MSX2, NCOA6, NF1, NFATC3, NOG, NOTCH1, NRP1, PARVA, PDGFRA, PITX2, PKD1, PLXND1, PRICKLE1, PSEN1, PSKH1, RBPJ, RP11-690P14.4, SEMA3C, SFRP2, SGCD, SH3PXD2B, SMAD3, SMARCD3, TBX18, TEAD1, TGFBR1, TGFBR2, TRPS1, TSC2, VCAM1, WNT16…
GO:0061448	connective tissue development	GO_BiologicalProcess-GOA_09.03.2016_07h33	20.1183	[ADAMTS12, ARID5B, ATP7A, BMPR1A, BMPR2, CREB3L2, CTGF, CYR61, DICER1, EFEMP1, FTO, GLI2, HYAL3, LRP5, LRP6, MSX1, MSX2, NOG, NOTCH1, NOV, PIK3CA, PKD1, SFRP2, SH3PXD2B, SMAD3, SMAD5, SMAD9, SULF1, TGFBR1, TGFBR2, TRPS1, WNT5A, XBP1, ZNF516]
GO:0061138	morphogenesis of a branching epithelium	GO_BiologicalProcess-GOA_09.03.2016_07h33	22.1311	[AGTR2, CXCL12, DCHS1, DICER1, DLG1, ESR1, FAT4, FGFR2, FRS2, GLI2, LGR4, LRP5, NFATC3, NOG, NOTCH1, NRP1, PGF, PITX2, PKD1, PLXND1, SEMA3C, SEMA5A, SFRP1, SFRP2, SULF1, TGFBR2, WNT5A]
GO:0014902	myotube differentiation	GO_BiologicalProcess-GOA_09.03.2016_07h33	26.3889	[CAPN2, CAV2, CDON, CXCL12, FAM65B, GPX1, HDAC4, NEO1, NFATC3, NOTCH1, NOV, P2RX2, PITX2, RBM38, SKI, SLC23A2, TANC1, XBP1, XK]
GO:0045785	positive regulation of cell adhesion	GO_BiologicalProcess-GOA_09.03.2016_07h33	18.9055	[ANXA1, APOA1, CARD11, CCL5, CCR7, CHRD, CTC-554D6.1, CXCL12, CYR61, CYTH3, EPB41L5, FN1, FOXP1, FSTL3, GLI2, GPAM, IGFBP2, ITGAV, JAK2, LOC100858414, NR4A3, PIK3R2, PPAP2B, PPM1F, PREX1, PRKCE, PRKCZ, RREB1, S100A10, SMOC2, TBX18, TGFBR2, THY1, TN, VCAM1, VTN, WNT5A, XBP1]
GO:1901699	cellular response to nitrogen compound	GO_BiologicalProcess-GOA_09.03.2016_07h33	18.3036	[AGO1, AQP9, ATP2B4, CAPN2, CAV2, CDH1, COL4A6, DENND4C, DGCR8, DICER1, DNMT1, FOXO1, IGF1R, IRS2, IRS4, JAK2, KCNQ1, LRRK2, MBD5, MZB1, NOD1, NR3C1, NR3C2, NR4A3, PDE4D, PDGFRA, PHIP, PIK3AP1, PIK3CG, PIK3R1, PIK3R2, PRKCZ, RNASEL, SFRP1, SOCS3, SOGA1, SSTR2, TSC2, UBR1, XBP1, ZC3HAV1]
GO:0051272	positive regulation of cellular component movement	GO_BiologicalProcess-GOA_09.03.2016_07h33	17.9916	[AMOTL1, BMPR2, CCL5, CCR7, CXCL12, CYR61, DAB2IP, DOCK4, DOCK5, EDN2, ENPP2, EPB41L5, FLT4, FN1, GPR124, HSPA5, HSPB1, IGF1R, IRS2, ITGAV, KITLG, MYO1C, NOTCH1, NRP1, NSMF, NTN1, PDGFRB, PIK3R1, PPAP2B, PPM1F, PRKCE, RREB1, SASH1, SEMA3C, SEMA3D, SEMA3F, SEMA5A, SEMA5B, SYNE2, TGFBR1, TGFBR2, VTN, WNT5A]
GO:0051056	regulation of small GTPase mediated signal transduction	GO_BiologicalProcess-GOA_09.03.2016_07h33	21.0145	[ABCA1, ABL2, ALS2CL, APOA1, ARFGEF2, ARFGEF3, ARHGAP35, ARHGEF10, ARHGEF26, ARHGEF9, BCR, CDON, CYTH3, DAB2IP, DENND1A, DLC1, FGD5, KITLG, LOC101752214, LPAR1, NF1, PREX1, PREX2, RALGPS1, RASAL2, RASGEF1A, SIPA1L2, TRIO, TSC2]
GO:0000165	MAPK cascade	GO_BiologicalProcess-GOA_09.03.2016_07h33	15.5405	[ABL2, ASH1L, BMP6, CAV2, CCL5, CCLI10, CDON, CTC-554D6.1, CTGF, CYR61, DAB2IP, DLG1, DUSP14, EDA2R, EIF2AK2, FGF12, FGFR2, FLT4, FN1, FOXO1, FRS2, GAREM, GPR37L1, HIPK3, HSPH1, IGF1R, IGFBP3, ITGAV, KITLG, LOC100859853, LOC101749001, LOC417414, LOC425792, LPAR1, LRRK2, MAGI3, MAP3K1, MAP3K3, MAPK8IP3, NCOR1, NF1, NOD1, NR2C2, NRP1, PAK3, PDE5A, PELI2, PIK3CG, PPM1L, PRKCE, PRKCZ, PSEN1, SASH1, S…
GO:1901698	response to nitrogen compound	GO_BiologicalProcess-GOA_09.03.2016_07h33	16.3743	[ADORA2A, AGO1, AQP9, ATP2B4, CAPN2, CAV2, CDH1, COL4A6, CREB1, DENND4C, DGCR8, DICER1, DNMT1, ERBB2IP, FOXO1, GNAL, HSPA2, IGF1R, IRS2, IRS4, JAK2, KCNQ1, LRRK2, MBD5, MZB1, NOD1, NOTCH1, NPFFR1, NR3C1, NR3C2, NR4A3, P2RX2, PDE4D, PDGFRA, PHIP, PIK3AP1, PIK3CG, PIK3R1, PIK3R2, PRKAA1, PRKCE, PRKCZ, RNASEL, SDK1, SFRP1, SLC1A2, SOCS3, SOGA1, SSTR2, TLR3, TNFAIP3, TRPC3, TSC2, UBR1, XBP1, ZC3HAV1]
GO:0002683	negative regulation of immune system process	GO_BiologicalProcess-GOA_09.03.2016_07h33	19.6532	[ADORA2A, ANXA1, APOA1, BCR, CBLB, CXCL12, DAB2IP, DHX58, DLG1, ERBB2IP, FOXP1, FSTL3, GLI2, GPAM, GPX1, INPP4B, KITLG, LGR4, LRRC17, NF1, NMI, NOTCH1, NOV, PDE5A, PIBF1, PIK3AP1, PIK3R1, PSMA1, PTGER4, RC3H1, SFRP1, THY1, TNFAIP3, TSC22D3]
GO:0010468	regulation of gene expression	GO_BiologicalProcess-GOA_09.03.2016_07h33	11.8421	[AATF, ABCA2, ABCG1, ABLIM1, AFF1, AGO1, AGRN, AGTR2, ARHGAP35, ARID5B, ASH1L, ASXL1, ASXL2, ATMIN, ATP2B4, ATP7A, ATXN1, ATXN1L, ATXN3, BACH2, BATF3, BMP6, BMPR1A, BMPR2, BRIP1, C8G, CARD11, CCL5, CCNT2, CDH1, CDON, CEBPA, CHRD, CHRDL1, CLOCK, CNOT6L, CNTF, CNTN1, CPEB3, CR1L, CREB1, CREB3L2, CREB5, CREBBP, CRTC1, CTGF, CYR61, DAB2IP, DDX6, DGCR8, DICER1, DKK3, DLG1, DNMT1, DYRK1A, EDA2R, EFEMP1…
GO:0010243	response to organonitrogen compound	GO_BiologicalProcess-GOA_09.03.2016_07h33	17	[ADORA2A, AQP9, ATP2B4, CAPN2, CAV2, CDH1, COL4A6, CREB1, DENND4C, DNMT1, ERBB2IP, FOXO1, GNAL, HSPA2, IGF1R, IRS2, IRS4, JAK2, KCNQ1, LRRK2, MBD5, MZB1, NOD1, NOTCH1, NPFFR1, NR3C1, NR3C2, NR4A3, P2RX2, PDE4D, PDGFRA, PHIP, PIK3AP1, PIK3CG, PIK3R1, PIK3R2, PRKAA1, PRKCE, PRKCZ, RNASEL, SDK1, SFRP1, SLC1A2, SOCS3, SOGA1, SSTR2, TNFAIP3, TRPC3, TSC2, UBR1, XBP1]
GO:0002520	immune system development	GO_BiologicalProcess-GOA_09.03.2016_07h33	15.0794	[ABL2, ANXA1, ANXA2, ASXL2, ATP11C, ATP7A, ATXN1L, BATF3, CACNB4, CARD11, CBLB, CCR7, CEBPA, CREB1, CTC-554D6.1, DACT2, DICER1, EIF2AK2, EPAS1, FAM20C, FNIP1, FOXO3, FOXP1, FSTL3, GAB3, GLI2, HDAC4, HSPD1, IL34, INPP4B, JAK2, KAT6A, KITLG, KMT2A, KMT2E, L3MBTL1, LOC419851, LRP5, LRRC17, LY6E, MFAP5, MYO1E, NBEAL2, NCOA6, NCOR1, NF1, NFATC3, NOTCH1, PDGFRA, PIK3R1, PITX2, PLCG2, PPARGC1B, PREX1, P…
GO:0001763	morphogenesis of a branching structure	GO_BiologicalProcess-GOA_09.03.2016_07h33	21.2121	[AGTR2, CXCL12, DCHS1, DICER1, DLG1, ESR1, FAT4, FGFR2, FRS2, GLI2, LGR4, LRP5, LRRK2, NFATC3, NOG, NOTCH1, NRP1, PGF, PITX2, PKD1, PLXND1, SEMA3C, SEMA5A, SFRP1, SFRP2, SULF1, TGFBR2, WNT5A]
GO:0045893	positive regulation of transcription, DNA-templated	GO_BiologicalProcess-GOA_09.03.2016_07h33	13.5535
GO:1903508	positive regulation of nucleic acid-templated transcription	GO_BiologicalProcess-GOA_09.03.2016_07h33	13.5535	[AATF, ABLIM1, AFF1, AGO1, AGRN, AGTR2, ARID5B, ASH1L, ASXL1, ASXL2, ATMIN, ATXN1, BMPR1A, BMPR2, CARD11, CCNT2, CDH1, CDON, CEBPA, CLOCK, CREB1, CREB3L2, CREB5, CREBBP, CRTC1, CYR61, DAB2IP, EDA2R, EIF2AK2, EPAS1, EPC1, ESR1, ESRRB, FGFR2, FOXK1, FOXO1, FOXO3, FOXP1, FSTL3, GLI2, HDAC4, HOXD8, HSPH1, JAK2, KAT6A, KAT6B, KDM5A, KDM7A, KLF5, KLF7, KMT2A, KMT2E, LGR4, LRP5, LRP6, MAML3, MED13, MED1…
GO:0030850	prostate gland development	GO_BiologicalProcess-GOA_09.03.2016_07h33	33.3333	[CTC-554D6.1, ESR1, FGFR2, FRS2, GLI2, IGF1R, NOG, NOTCH1, PRLR, SFRP1, SULF1, TNC, WNT5A]
GO:1902680	positive regulation of RNA biosynthetic process	GO_BiologicalProcess-GOA_09.03.2016_07h33	13.5227	[AATF, ABLIM1, AFF1, AGO1, AGRN, AGTR2, ARID5B, ASH1L, ASXL1, ASXL2, ATMIN, ATXN1, BMPR1A, BMPR2, CARD11, CCNT2, CDH1, CDON, CEBPA, CLOCK, CREB1, CREB3L2, CREB5, CREBBP, CRTC1, CYR61, DAB2IP, EDA2R, EIF2AK2, EPAS1, EPC1, ESR1, ESRRB, FGFR2, FOXK1, FOXO1, FOXO3, FOXP1, FSTL3, GLI2, HDAC4, HOXD8, HSPH1, JAK2, KAT6A, KAT6B, KDM5A, KDM7A, KLF5, KLF7, KMT2A, KMT2E, LGR4, LRP5, LRP6, MAML3, MED13, MED1…
GO:0030111	regulation of Wnt signaling pathway	GO_BiologicalProcess-GOA_09.03.2016_07h33	19.5402	[ABL2, ATP6V1C2, BICC1, CDK14, CTC-554D6.1, DAB2IP, DACT2, DKK3, FGFR2, FOXO1, FOXO3, GLI2, LGR4, LGR5, LRP5, LRP6, LRRK2, MCC, NOG, NOTCH1, NPHP4, PPAP2B, PRICKLE1, RBPJ, RSPO3, SCYL2, SFRP1, SFRP2, SMAD3, SOST, SULF1, TSC2, TSKU, WNT5A]
GO:0031347	regulation of defense response	GO_BiologicalProcess-GOA_09.03.2016_07h33	16.7192	[ADAMTS12, ADORA2A, ANXA1, APOA1, ASH1L, BCR, C8G, CASP1, CCLI10, CCR7, CLOCK, CR1L, CTSS, DAB2IP, DHX58, ERBB2IP, FOXP1, GGT1, GMIP, GPX1, HPX, HSF3, HSPD1, IFIH1, IRF7, JAK2, KCNQ1, LGR4, LOC101749001, LOC418892, MBD5, NMI, NOV, PARP9, PIK3AP1, PRKCE, PSMA1, PTGER4, RICTOR, RPS6KA3, RSAD2, SIN3A, SLC25A19, SMAD3, SMURF1, SOCS3, STK39, STOM, TLR3, TNFAIP3, UBE2K, WNT5A, ZC3HAV1]
GO:0014031	mesenchymal cell development	GO_BiologicalProcess-GOA_09.03.2016_07h33	21.6	[BMPR1A, CLASP2, DAB2IP, DICER1, EPB41L5, KITLG, LDLRAD4, LRP6, MSX1, MSX2, NOG, NOTCH1, NRP1, PITX2, RBPJ, SEMA3C, SEMA3D, SEMA3F, SEMA5A, SEMA5B, SFRP1, SFRP2, SMAD3, TGFBR1, TGFBR2, WNT16, WNT5A]
GO:0043549	regulation of kinase activity	GO_BiologicalProcess-GOA_09.03.2016_07h33	15.1329	[AGRN, ASPN, ATP2B4, C1H2ORF40, CCL5, CCND2, CCNT2, CDKN2C, CLSPN, CYR61, DAB2IP, DBNDD2, DLG1, DUSP14, EIF2AK2, FLRT2, FRS2, GNAQ, HIPK3, HSPA2, HSPA5, HSPB1, HSPH1, IFIH1, IGF1R, IRS2, JAK2, KITLG, LOC100859853, LOC417414, LOC425792, LPAR1, LRP5, LRP6, LRRK2, LRRTM4, MAGI3, MAP3K1, MAP3K3, MAPK8IP3, NF1, PAK3, PDE5A, PDGFRB, PIBF1, PIK3AP1, PIK3CA, PIK3CG, PIK3R1, PIK3R2, PIK3R4, PKD1, PPM1F, P…
GO:0048534	hematopoietic or lymphoid organ development	GO_BiologicalProcess-GOA_09.03.2016_07h33	15.222	[ABL2, ANXA1, ANXA2, ASXL2, ATP11C, ATP7A, ATXN1L, BATF3, CACNB4, CARD11, CCR7, CEBPA, CREB1, CTC-554D6.1, DACT2, DICER1, EIF2AK2, EPAS1, FAM20C, FNIP1, FOXO3, FOXP1, FSTL3, GAB3, GLI2, HDAC4, IL34, INPP4B, JAK2, KAT6A, KITLG, KMT2A, KMT2E, L3MBTL1, LOC419851, LRP5, LRRC17, LY6E, MFAP5, MYO1E, NBEAL2, NCOA6, NCOR1, NF1, NFATC3, NOTCH1, PDGFRA, PIK3R1, PITX2, PLCG2, PPARGC1B, PREX1, PRKCZ, PSEN1, …
GO:0010941	regulation of cell death	GO_BiologicalProcess-GOA_09.03.2016_07h33	13.7037	[AATF, ABL2, ADORA2A, AGRN, AGTR2, ALDH1A3, AMIGO2, ANXA1, ATP7A, BAG3, BIN1, BMF, BMP6, CARD11, CBL, CCL5, CNTF, CTC-554D6.1, CTGF, CXCL12, CYR61, DAB2IP, DHCR24, DICER1, DLC1, EEF1E1, EIF2AK2, ESR1, F3, FAP, FLT4, FNIP1, FOXO1, FOXO3, FRS2, G0S2, G2E3, GLI2, GPAM, GPR37L1, GPX1, GRK5, HIPK3, HSPB1, HSPD1, HSPH1, HTT, IGF1R, IGFBP3, IRS2, ITGAV, JAK2, KCNMA1, KITLG, LAMTOR5, LOC100859853, LOC776…
GO:0044267	cellular protein metabolic process	GO_BiologicalProcess-GOA_09.03.2016_07h33	11.3567	[A2ML1, ABCA1, ABL2, ADAMTS12, AGO1, AGRN, AGTR1, AGTR2, AIMP2, ANKLE2, ANOS1, ANXA1, ANXA2, APOA1, ARFGEF3, ASH1L, ASPN, ASXL1, ASXL2, ATP2B4, ATP7A, ATXN3, AUP1, B3GNT9, BACH2, BCR, BMP2K, BMP6, BMPR1A, BMPR2, C1H2ORF40, CASC5, CAV2, CBL, CBLB, CCL5, CCLI10, CCND2, CCNT2, CDK14, CDK19, CDKL5, CDKN2C, CDON, CHFR, CLOCK, CLSPN, CNOT6L, CNST, CNTF, COG3, CPEB3, CREB1, CREBBP, CTC-554D6.1, CTGF, CT…
GO:0043408	regulation of MAPK cascade	GO_BiologicalProcess-GOA_09.03.2016_07h33	15.6716	[ABL2, ASH1L, BMP6, CAV2, CCLI10, CDON, CTC-554D6.1, CTGF, CYR61, DAB2IP, DLG1, DUSP14, EDA2R, EIF2AK2, FGFR2, FLT4, FN1, FOXO1, FRS2, GAREM, GPR37L1, HIPK3, HSPH1, IGF1R, IGFBP3, KITLG, LOC100859853, LOC417414, LOC425792, LPAR1, LRRK2, MAGI3, MAP3K1, MAP3K3, MAPK8IP3, NCOR1, NF1, NOD1, NRP1, PAK3, PDE5A, PELI2, PIK3CG, PRKCE, PRKCZ, PSEN1, SASH1, SERPINF2, SFRP1, SFRP2, SH3RF1, SOD1, SORL1, SPRE…
GO:0060322	head development	GO_BiologicalProcess-GOA_09.03.2016_07h33	15.6028	[ABL2, ALDH1A3, ARHGAP35, ARID5B, ATP7A, ATRN, BCR, BMPR1A, CDON, CHRD, CNTN1, CREB1, CRISPLD1, CRISPLD2, CRTAC1, CXCL12, DAB2IP, DICER1, DLC1, DYL1, FABP7, FAT4, FGFR2, FRS2, GLI2, GNAQ, GNB4, GPR37L1, HSPA5, HTT, IGF1R, IRS2, KAT6A, LOC101749001, LRP6, LRRK2, MAPK8IP3, MSX1, NCOA6, NCOR1, NF1, NOG, NOTCH1, NR2C2, NR3C1, NR3C2, NR4A3, NRP1, PCDH19, PDGFRA, PITX2, PSEN1, PTPRS, RBPJ, SKI, SLC1A2,…
GO:0046328	regulation of JNK cascade	GO_BiologicalProcess-GOA_09.03.2016_07h33	23.4043	[CTGF, DAB2IP, EDA2R, FLT4, HIPK3, IGF1R, LOC100859853, LOC417414, MAGI3, MAP3K1, MAPK8IP3, NCOR1, NOD1, SASH1, SERPINF2, SFRP1, SFRP2, SH3RF1, TAOK1, TLR3, WNT16, WNT5A]
GO:0055091	phospholipid homeostasis	GO_BiologicalProcess-GOA_09.03.2016_07h33	66.6667	[ABCA1, ABCG1, APOA1, CETP, GPAM, LYST]
GO:0032874	positive regulation of stress-activated MAPK cascade	GO_BiologicalProcess-GOA_09.03.2016_07h33	25.3333	[CTGF, DAB2IP, EDA2R, EIF2AK2, FLT4, LOC100859853, LOC417414, MAGI3, MAP3K1, MAP3K3, MAPK8IP3, NOD1, SASH1, SERPINF2, TAOK1, TLR3, WNT16, WNT5A, XDH]
GO:0043410	positive regulation of MAPK cascade	GO_BiologicalProcess-GOA_09.03.2016_07h33	17.2285	[ABL2, CAV2, CCLI10, CDON, CTGF, DAB2IP, EDA2R, EIF2AK2, FGFR2, FLT4, FRS2, GAREM, GPR37L1, IGF1R, IGFBP3, KITLG, LOC100859853, LOC417414, LOC425792, LPAR1, LRRK2, MAGI3, MAP3K1, MAP3K3, MAPK8IP3, NOD1, NRP1, PAK3, PDE5A, PELI2, PIK3CG, PRKCE, PRKCZ, PSEN1, SASH1, SERPINF2, SOD1, ST5, TAOK1, TGFBR1, TLR3, TN, TNFRSF6B, WNT16, WNT5A, XDH]
GO:0060348	bone development	GO_BiologicalProcess-GOA_09.03.2016_07h33	21.6667	[ANXA2, ASXL1, ASXL2, BMP6, BMPR2, DCHS1, FAM20C, FAM73B, FAT4, FGFR2, GLI2, IFITM5, LRP5, LRRC17, MSX1, MSX2, NBEAL2, PITX2, SFRP2, SH3PXD2B, SKI, SMAD5, SMAD9, SULF1, TAL1, TGFBR2]
GO:0046578	regulation of Ras protein signal transduction	GO_BiologicalProcess-GOA_09.03.2016_07h33	21.6667	[ABCA1, ABL2, ALS2CL, APOA1, ARFGEF2, ARFGEF3, ARHGAP35, ARHGEF10, ARHGEF26, ARHGEF9, BCR, CYTH3, DAB2IP, DENND1A, DLC1, FGD5, KITLG, LOC101752214, LPAR1, NF1, PREX1, PREX2, RALGPS1, RASAL2, RASGEF1A, TRIO]
GO:0006357	regulation of transcription from RNA polymerase II promoter	GO_BiologicalProcess-GOA_09.03.2016_07h33	13.0028	[AATF, ABCA2, ABLIM1, AGO1, AGRN, ARHGAP35, ARID5B, ASH1L, ASXL1, ASXL2, ATP2B4, ATXN1, ATXN1L, BACH2, BATF3, BMP6, BMPR1A, BMPR2, BRIP1, CCNT2, CDON, CEBPA, CHRD, CHRDL1, CLOCK, CPEB3, CREB1, CREB3L2, CREBBP, CRTC1, CYR61, DAB2IP, DLG1, DNMT1, ELK4, EPAS1, EPC1, ESR1, ESRRB, FGFR2, FNIP1, FOXK1, FOXO1, FOXO3, FOXP1, FSTL3, GLI2, HDAC4, HIVEP1, HOXD8, HSF3, HSPH1, HTRA3, JAK2, KDM5A, KLF5, KMT2A,…
GO:0043086	negative regulation of catalytic activity	GO_BiologicalProcess-GOA_09.03.2016_07h33	15.534	[A2ML1, ANOS1, ANXA1, ANXA2, APOA1, ARFGEF3, ASPN, ATP2B4, ATP7A, C1H2ORF40, CASC5, CDKN2C, CNST, DAB2IP, DBNDD2, DHCR24, DUSP14, FLRT2, FNIP1, GEN1, GMIP, GNAQ, GPX1, HIPK3, HSPB1, IGF1R, IRS2, KDM5A, LAMTOR5, LMTK2, LOC100857133, LOC100859853, LOC418892, LRP5, LRP6, LRRK2, LRRTM4, NF1, NOTCH1, OBFC1, PPM1F, PPP1R26, PSEN1, PTX3, RNH1, RPS6KA3, RTN4RL2, SERPINB2, SERPINF2, SFRP1, SFRP2, SH3RF1, …
GO:0048864	stem cell development	GO_BiologicalProcess-GOA_09.03.2016_07h33	21.0938	[BMPR1A, CLASP2, DAB2IP, DICER1, EPB41L5, KITLG, LDLRAD4, LRP6, MSX1, MSX2, NOG, NOTCH1, NRP1, PITX2, RBPJ, SEMA3C, SEMA3D, SEMA3F, SEMA5A, SEMA5B, SFRP1, SFRP2, SMAD3, TGFBR1, TGFBR2, WNT16, WNT5A]
GO:0043067	regulation of programmed cell death	GO_BiologicalProcess-GOA_09.03.2016_07h33	13.7076	[AATF, ABL2, ADORA2A, AGRN, AGTR2, ALDH1A3, AMIGO2, ANXA1, ATP7A, BAG3, BIN1, BMF, BMP6, CARD11, CBL, CCL5, CNTF, CTC-554D6.1, CXCL12, CYR61, DAB2IP, DHCR24, DICER1, DLC1, EEF1E1, EIF2AK2, ESR1, F3, FAP, FLT4, FNIP1, FOXO1, FOXO3, FRS2, G0S2, G2E3, GLI2, GPAM, GPX1, GRK5, HIPK3, HSPB1, HSPD1, HSPH1, HTT, IGF1R, IGFBP3, IRS2, ITGAV, JAK2, KCNMA1, KITLG, LAMTOR5, LOC100859853, LRP5, LRP6, LRRK2, MA…
GO:0070304	positive regulation of stress-activated protein kinase signaling cascade	GO_BiologicalProcess-GOA_09.03.2016_07h33	25	[CTGF, DAB2IP, EDA2R, EIF2AK2, FLT4, LOC100859853, LOC417414, MAGI3, MAP3K1, MAP3K3, MAPK8IP3, NOD1, SASH1, SERPINF2, TAOK1, TLR3, WNT16, WNT5A, XDH]
GO:2000147	positive regulation of cell motility	GO_BiologicalProcess-GOA_09.03.2016_07h33	17.7489	[AMOTL1, BMPR2, CCL5, CCR7, CXCL12, CYR61, DAB2IP, DOCK4, DOCK5, EDN2, ENPP2, EPB41L5, FLT4, FN1, GPR124, HSPA5, HSPB1, IGF1R, IRS2, ITGAV, KITLG, MYO1C, NOTCH1, NSMF, NTN1, PDGFRB, PIK3R1, PPAP2B, PPM1F, PRKCE, RREB1, SASH1, SEMA3C, SEMA3D, SEMA3F, SEMA5A, SEMA5B, SYNE2, TGFBR2, VTN, WNT5A]
GO:0042981	regulation of apoptotic process	GO_BiologicalProcess-GOA_09.03.2016_07h33	13.7384	[AATF, ABL2, ADORA2A, AGRN, AGTR2, ALDH1A3, AMIGO2, ANXA1, ATP7A, BAG3, BIN1, BMF, BMP6, CARD11, CBL, CCL5, CNTF, CTC-554D6.1, CXCL12, CYR61, DAB2IP, DHCR24, DICER1, DLC1, EEF1E1, EIF2AK2, ESR1, F3, FAP, FLT4, FNIP1, FOXO1, FOXO3, FRS2, G0S2, G2E3, GLI2, GPAM, GPX1, GRK5, HIPK3, HSPB1, HSPD1, HSPH1, HTT, IGF1R, IGFBP3, IRS2, ITGAV, JAK2, KCNMA1, KITLG, LAMTOR5, LOC100859853, LRP5, LRP6, LRRK2, MA…
GO:0033554	cellular response to stress	GO_BiologicalProcess-GOA_09.03.2016_07h33	12.9895	[AATF, ABL2, AEN, APOA1, ATP2A3, ATP7A, ATXN3, AUP1, BMPR1A, BMPR2, BRIP1, C1H2ORF40, CLOCK, CLSPN, CREB3L2, CTC-554D6.1, CTGF, CXCL12, DAB2IP, DLG1, DNAJB2, DTL, DTX3L, DYRK1A, EDA2R, EEF1E1, EIF2AK2, EPAS1, FAAP100, FAM129A, FBLN5, FGF12, FLT4, FNIP1, FOXO1, FOXO3, FTO, GCH1, GEN1, GMIP, GPR37L1, GPX1, GTF2H5, HID1, HIPK1, HIPK3, HSF3, HSPA5, HSPB1, HSPH1, IGF1R, KAT6A, LOC100859853, LOC417414,…
GO:1900744	regulation of p38MAPK cascade	GO_BiologicalProcess-GOA_09.03.2016_07h33	53.8462	[DAB2IP, DLG1, HSPH1, LOC100859853, MAP3K3, SASH1, XDH]
GO:0033688	regulation of osteoblast proliferation	GO_BiologicalProcess-GOA_09.03.2016_07h33	53.8462	[CYR61, EIF2AK2, ITGAV, LRP5, NPR3, SFRP1, SMAD3]
GO:0038066	p38MAPK cascade	GO_BiologicalProcess-GOA_09.03.2016_07h33	47.0588	[DAB2IP, DLG1, HSPH1, LOC100859853, MAP3K3, NR2C2, SASH1, XDH]
GO:0071417	cellular response to organonitrogen compound	GO_BiologicalProcess-GOA_09.03.2016_07h33	18.5	[AQP9, ATP2B4, CAPN2, CAV2, CDH1, COL4A6, DENND4C, DNMT1, FOXO1, IGF1R, IRS2, IRS4, JAK2, KCNQ1, LRRK2, MBD5, MZB1, NOD1, NR3C1, NR3C2, NR4A3, PDE4D, PDGFRA, PHIP, PIK3AP1, PIK3CG, PIK3R1, PIK3R2, PRKCZ, RNASEL, SFRP1, SOCS3, SOGA1, SSTR2, TSC2, UBR1, XBP1]
GO:0001655	urogenital system development	GO_BiologicalProcess-GOA_09.03.2016_07h33	18.0952	[AGTR1, AGTR2, ARID5B, BMP6, CTC-554D6.1, DACT2, DCHS1, DLG1, ESR1, FAT4, FGFR2, FRAS1, FRS2, GLI2, IGF1R, LGR4, LGR5, LRRK2, MYO1E, NF1, NOG, NOTCH1, NRP1, PDGFRA, PDGFRB, PGF, PKD1, PRLR, SFRP1, SMAD3, SMAD5, SMAD9, SULF1, TBX18, TGFBR1, TNC, TTC8, WNT5A]
GO:0003007	heart morphogenesis	GO_BiologicalProcess-GOA_09.03.2016_07h33	19.3939	[ASXL1, ASXL2, BMPR1A, CYR61, DCHS1, DICER1, DLC1, FAT4, FGFR2, FLRT2, FN1, GJA1, KAT6A, MDM4, MSX1, MSX2, NOTCH1, PARVA, PITX2, PLXND1, PSEN1, RBPJ, SEMA3C, SFRP2, SMAD3, SMARCD3, TEAD1, TGFBR1, TGFBR2, WNT16, WNT5A, ZMIZ1]
GO:0010557	positive regulation of macromolecule biosynthetic process	GO_BiologicalProcess-GOA_09.03.2016_07h33	13.1334	[AATF, ABLIM1, AFF1, AGO1, AGRN, AGTR2, ARID5B, ASH1L, ASXL1, ASXL2, ATMIN, ATXN1, BMPR1A, BMPR2, CARD11, CCNT2, CCR7, CDH1, CDON, CEBPA, CLOCK, CREB1, CREB3L2, CREB5, CREBBP, CRTC1, CYR61, DAB2IP, EDA2R, EIF2AK2, EPAS1, EPC1, ESR1, ESRRB, FAM129A, FGFR2, FOXK1, FOXO1, FOXO3, FOXP1, FSTL3, GLI2, HDAC4, HOXD8, HSPB1, HSPH1, IGF1R, JAK2, KAT6A, KAT6B, KDM5A, KDM7A, KITLG, KLF5, KLF7, KMT2A, KMT2E, …
GO:0048608	reproductive structure development	GO_BiologicalProcess-GOA_09.03.2016_07h33	19.2771	[ARID5B, BMP6, CTC-554D6.1, DHCR24, DICER1, DLG1, ESR1, FGFR2, FOXO3, FRS2, GLI2, HID1, IGF1R, KITLG, LGR4, LRP6, NCOA3, NOG, NOTCH1, NRIP1, PDGFRA, PGR, PKD1, PRDX4, PRLR, SFRP1, SFRP2, SOD1, SULF1, TGFBR1, TNC, WNT5A]
GO:0030335	positive regulation of cell migration	GO_BiologicalProcess-GOA_09.03.2016_07h33	17.6991	[AMOTL1, BMPR2, CCL5, CCR7, CXCL12, CYR61, DAB2IP, DOCK4, DOCK5, EDN2, ENPP2, EPB41L5, FLT4, FN1, GPR124, HSPA5, HSPB1, IGF1R, IRS2, ITGAV, KITLG, MYO1C, NOTCH1, NSMF, PDGFRB, PIK3R1, PPAP2B, PPM1F, PRKCE, RREB1, SASH1, SEMA3C, SEMA3D, SEMA3F, SEMA5A, SEMA5B, SYNE2, TGFBR2, VTN, WNT5A]
GO:1902548	negative regulation of cellular response to vascular endothelial growth factor stimulus	GO_BiologicalProcess-GOA_09.03.2016_07h33	100	[ADAMTS12, DAB2IP, GPR124, XDH]
GO:0051492	regulation of stress fiber assembly	GO_BiologicalProcess-GOA_09.03.2016_07h33	30.9524	[ALMS1, APOA1, ARHGEF10, CTGF, DLC1, LPAR1, PIK3R1, PIK3R2, PPM1F, PTGER4, S100A10, SERPINF2, TTC8]
GO:0048762	mesenchymal cell differentiation	GO_BiologicalProcess-GOA_09.03.2016_07h33	20.438	[BMPR1A, CLASP2, DAB2IP, DICER1, EPB41L5, FGFR2, KITLG, LDLRAD4, LRP6, MSX1, MSX2, NOG, NOTCH1, NRP1, PITX2, RBPJ, SEMA3C, SEMA3D, SEMA3F, SEMA5A, SEMA5B, SFRP1, SFRP2, SMAD3, TGFBR1, TGFBR2, WNT16, WNT5A]
GO:0040017	positive regulation of locomotion	GO_BiologicalProcess-GOA_09.03.2016_07h33	17.3554	[AMOTL1, BMPR2, CCL5, CCR7, CXCL12, CYR61, DAB2IP, DOCK4, DOCK5, EDN2, ENPP2, EPB41L5, FLT4, FN1, GPR124, HSPA5, HSPB1, IGF1R, IRS2, ITGAV, KITLG, MYO1C, NOTCH1, NRP1, NSMF, NTN1, PDGFRB, PIK3R1, PPAP2B, PPM1F, PRKCE, RREB1, SASH1, SEMA3C, SEMA3D, SEMA3F, SEMA5A, SEMA5B, SYNE2, TGFBR2, VTN, WNT5A]
GO:0030097	hemopoiesis	GO_BiologicalProcess-GOA_09.03.2016_07h33	15.0901	[ABL2, ANXA1, ANXA2, ASXL2, ATP11C, ATP7A, ATXN1L, BATF3, CARD11, CCR7, CEBPA, CREB1, CTC-554D6.1, DACT2, EIF2AK2, EPAS1, FAM20C, FNIP1, FOXO3, FOXP1, FSTL3, GAB3, GLI2, HDAC4, IL34, INPP4B, JAK2, KAT6A, KITLG, KMT2A, KMT2E, L3MBTL1, LOC419851, LRRC17, LY6E, MFAP5, MYO1E, NBEAL2, NCOA6, NCOR1, NF1, NFATC3, NOTCH1, PDGFRA, PIK3R1, PLCG2, PPARGC1B, PREX1, PRKCZ, PSEN1, PTGER4, RBPJ, RC3H1, RC3H2, R…
GO:0014909	smooth muscle cell migration	GO_BiologicalProcess-GOA_09.03.2016_07h33	40.9091	[CCL5, DOCK4, DOCK5, GTF2H4, IGFBP3, NOV, PARVA, SORL1, VTN]
GO:0006366	transcription from RNA polymerase II promoter	GO_BiologicalProcess-GOA_09.03.2016_07h33	12.8182	[AATF, ABCA2, ABLIM1, AGO1, AGRN, ARHGAP35, ARID5B, ASH1L, ASXL1, ASXL2, ATP2B4, ATXN1, ATXN1L, BACH2, BATF3, BMP6, BMPR1A, BMPR2, BRIP1, CCNT2, CDON, CEBPA, CHRD, CHRDL1, CLOCK, CPEB3, CREB1, CREB3L2, CREBBP, CRTC1, CYR61, DAB2IP, DLG1, DNMT1, ELK4, EPAS1, EPC1, ESR1, ESRRB, FGFR2, FNIP1, FOXK1, FOXO1, FOXO3, FOXP1, FSTL3, GLI2, GTF2E2, HDAC4, HIVEP1, HOXD8, HSF3, HSPH1, HTRA3, JAK2, KDM5A, KLF5…
GO:0032870	cellular response to hormone stimulus	GO_BiologicalProcess-GOA_09.03.2016_07h33	16.3399	[ACACA, ANXA1, CAV2, CLOCK, CTSS, DENND4C, ESR1, ESRRB, FOXO1, IGF1R, IRS2, IRS4, JAK2, LOC101749744, MBD5, MED13, MED14, MSX2, MZB1, NCOA1, NCOA2, NCOA3, NCOR1, NOTCH1, NPFFR1, NR2C2, NR3C1, NR3C2, NR4A3, NRIP1, NSMF, PGR, PHIP, PIK3AP1, PIK3R1, PIK3R2, PPARGC1B, PRKAA1, PRKCE, PRKCZ, PRLR, RNASEL, SFRP1, SOCS3, SOGA1, SOST, SSTR2, TSC2, UFM1, XBP1]
GO:0071772	response to BMP	GO_BiologicalProcess-GOA_09.03.2016_07h33	21.6216	[ADAMTS12, BMP6, BMPR1A, BMPR2, CHRD, CHRDL1, CYR61, FSTL3, HTRA3, MSX1, MSX2, NEO1, NOG, NOTCH1, RBPJ, RGMB, SFRP1, SFRP2, SKI, SMAD5, SMAD9, SOST, SULF1, WNT5A]
GO:0071773	cellular response to BMP stimulus	GO_BiologicalProcess-GOA_09.03.2016_07h33	21.6216	[ADAMTS12, BMP6, BMPR1A, BMPR2, CHRD, CHRDL1, CYR61, FSTL3, HTRA3, MSX1, MSX2, NEO1, NOG, NOTCH1, RBPJ, RGMB, SFRP1, SFRP2, SKI, SMAD5, SMAD9, SOST, SULF1, WNT5A]
GO:0007420	brain development	GO_BiologicalProcess-GOA_09.03.2016_07h33	15.5216	[ABL2, ALDH1A3, ARHGAP35, ATP7A, ATRN, BCR, BMPR1A, CDON, CHRD, CNTN1, CREB1, CRTAC1, CXCL12, DAB2IP, DICER1, DLC1, DYL1, FABP7, FAT4, FGFR2, FRS2, GLI2, GNAQ, GNB4, GPR37L1, HSPA5, HTT, IGF1R, IRS2, LOC101749001, LRP6, LRRK2, MAPK8IP3, MSX1, NCOA6, NCOR1, NF1, NOG, NOTCH1, NR2C2, NR3C1, NR3C2, NR4A3, NRP1, PCDH19, PITX2, PSEN1, PTPRS, RBPJ, SKI, SLC1A2, SLC23A1, SLC6A4, SMAD9, STK36, TGFBR2, TSK…
GO:0050678	regulation of epithelial cell proliferation	GO_BiologicalProcess-GOA_09.03.2016_07h33	19.2547	[BMP6, BMPR1A, BMPR2, CAV2, CCL5, CTC-554D6.1, DAB2IP, DLG1, F3, FGFR2, FLT4, FRS2, MCC, NF1, NOG, NOTCH1, NR4A3, PGR, PPP1R16B, PTPRK, SFRP1, SFRP2, SMAD3, SULF1, TBX18, TGFBR1, TNFAIP3, TNMD, WNT5A, XBP1, XDH]
GO:0045669	positive regulation of osteoblast differentiation	GO_BiologicalProcess-GOA_09.03.2016_07h33	30.2326	[BMP6, BMPR1A, BMPR2, CEBPA, CYR61, FAM20C, FBN2, GJA1, GLI2, MSX2, SFRP2, SMAD5, ZHX3]
GO:0035640	exploration behavior	GO_BiologicalProcess-GOA_09.03.2016_07h33	44.4444	[ABL2, AGTR2, ATXN3, KMT2A, LOC101749001, LRRK2, LSAMP, PRKCE]
GO:0007254	JNK cascade	GO_BiologicalProcess-GOA_09.03.2016_07h33	22.1154	[CTGF, DAB2IP, EDA2R, FGF12, FLT4, HIPK3, IGF1R, LOC100859853, LOC417414, MAGI3, MAP3K1, MAPK8IP3, NCOR1, NOD1, SASH1, SERPINF2, SFRP1, SFRP2, SH3RF1, TAOK1, TLR3, WNT16, WNT5A]
GO:0030155	regulation of cell adhesion	GO_BiologicalProcess-GOA_09.03.2016_07h33	15.8046	[ABL2, ADORA2A, ANXA1, APOA1, CARD11, CBLB, CCL5, CCR7, CDH1, CHRD, CTC-554D6.1, CXCL12, CYR61, CYTH3, DACT2, DLC1, DLG1, EPB41L5, FN1, FOXP1, FSTL3, GLI2, GPAM, GTF2H4, IGFBP2, ITGAV, JAK2, LAMA4, LOC100858414, NF1, NOTCH1, NR4A3, PDE5A, PIK3CB, PIK3R1, PIK3R2, PKD1, PPAP2B, PPM1F, PREX1, PRKCE, PRKCZ, PRLR, RC3H1, RREB1, S100A10, SMOC2, TBX18, TGFBR2, THY1, TN, VCAM1, VTN, WNT5A, XBP1]
GO:1903034	regulation of response to wounding	GO_BiologicalProcess-GOA_09.03.2016_07h33	17.8404	[ADAMTS12, ADORA2A, ANXA1, ANXA2, APOA1, ASH1L, BCR, C8G, CASP1, CCLI10, CCR7, CLOCK, CR1L, CTSS, FOXP1, GGT1, GPX1, HSF3, JAK2, LOC418892, NOV, PIK3AP1, PPAP2B, PRKCE, PSMA1, PTGER4, PTPRF, RICTOR, RREB1, SERPINF2, SMAD3, SOCS3, STK39, STXBP5, TLR3, TN, TNFAIP3, WNT5A]
GO:0048286	lung alveolus development	GO_BiologicalProcess-GOA_09.03.2016_07h33	31.5789	[ASXL1, ATP7A, ATXN1, ATXN1L, BMPR2, CREB1, EDN2, FGFR2, MAPK8IP3, PGR, RC3H2, TNS3]
GO:0033687	osteoblast proliferation	GO_BiologicalProcess-GOA_09.03.2016_07h33	50	[CYR61, EIF2AK2, ITGAV, LRP5, NPR3, SFRP1, SMAD3]
GO:0042592	homeostatic process	GO_BiologicalProcess-GOA_09.03.2016_07h33	13.1669	[ABCA1, ABCA2, ABCG1, ABL2, ACACA, ACTG1, ADCY5, ADRA1D, AGTR1, AMPD3, ANXA1, ANXA2, APOA1, ATP2A3, ATP2B4, ATP7A, BMP6, BTBD9, C2CD2L, CA2, CACNB4, CCL5, CCR7, CEBPA, CETP, CP, CTC-554D6.1, CTGF, EDN2, EPAS1, EPHX2, FOXO1, FOXO3, FOXP1, FTH1, FTO, GJA1, GLRX5, GPAM, GPX1, HSF3, HSPB1, HTT, IGF1R, ILDR2, INPP4B, JAK2, KCNMA1, KITLG, KMT2A, KMT2E, LGR4, LIPA, LOC101749001, LOC417414, LPAR1, LPL, L…
GO:0080135	regulation of cellular response to stress	GO_BiologicalProcess-GOA_09.03.2016_07h33	15.7143	[BMPR1A, CTGF, CXCL12, DAB2IP, DLG1, DYRK1A, EDA2R, EEF1E1, EIF2AK2, FBLN5, FLT4, FOXO1, GCH1, GPR37L1, GPX1, HIPK3, HSPB1, HSPH1, IGF1R, LOC100859853, LOC417414, LRRK2, MAGI3, MAP3K1, MAP3K3, MAPK8IP3, MCL1, NCOR1, NOD1, NR4A3, PIK3R1, PIKFYVE, PTPRF, QSOX1, RNF169, RSL1D1, SASH1, SDF2, SERPINF2, SFRP1, SFRP2, SH3RF1, SOD1, SPRED2, TAOK1, TBC1D14, TLR3, TSPO, ULK1, WNT16, WNT5A, XBP1, XDH, ZDHHC…
GO:0030900	forebrain development	GO_BiologicalProcess-GOA_09.03.2016_07h33	17.1548	[ALDH1A3, ARHGAP35, ATP7A, BMPR1A, CDON, CHRD, CREB1, CRTAC1, DAB2IP, DICER1, DLC1, FABP7, FAT4, FRS2, GLI2, GNAQ, HTT, LOC101749001, LRP6, LRRK2, MAPK8IP3, MSX1, NCOR1, NF1, NOG, NOTCH1, NR3C1, NR3C2, NR4A3, NRP1, PITX2, PSEN1, PTPRS, RBPJ, SKI, SLC1A2, SLC6A4, TSKU, TTC21B, TTC8, WNT5A]
GO:0060284	regulation of cell development	GO_BiologicalProcess-GOA_09.03.2016_07h33	14.5383	[ABL2, APOA1, ARHGAP35, ATXN1, BIN1, BMP6, BMPR1A, BMPR2, CDON, CLASP2, CLOCK, CNTF, CNTN1, CNTN4, DAB2IP, DDX6, DICER1, EPB41L5, FLRT2, FMOD, FN1, GAK, GLI2, GPR124, GPR37L1, HDAC4, LDLRAD4, LOC101749001, LOC101749744, LPAR1, LRRK2, MAP1B, NCOA1, NCOA3, NEGR1, NF1, NOG, NOTCH1, NRP1, NSMF, NTN1, PDE5A, PLXND1, PREX1, PSEN1, PTPRF, RIMS1, RREB1, S100A10, SARM1, SDK1, SEMA3C, SEMA3D, SEMA3F, SEMA5…
GO:0045859	regulation of protein kinase activity	GO_BiologicalProcess-GOA_09.03.2016_07h33	14.9554	[AGRN, ASPN, ATP2B4, C1H2ORF40, CCL5, CCND2, CCNT2, CDKN2C, CLSPN, CYR61, DAB2IP, DBNDD2, DLG1, DUSP14, EIF2AK2, FLRT2, FRS2, GNAQ, HIPK3, HSPA2, HSPA5, HSPB1, HSPH1, IFIH1, IGF1R, JAK2, KITLG, LOC100859853, LOC417414, LOC425792, LPAR1, LRP5, LRP6, LRRK2, LRRTM4, MAGI3, MAP3K1, MAP3K3, MAPK8IP3, NF1, PAK3, PDE5A, PIBF1, PIK3CA, PIK3CG, PKD1, PPM1F, PRLR, PSEN1, RTN4RL2, SASH1, SFRP1, SFRP2, SOCS3…
GO:0042692	muscle cell differentiation	GO_BiologicalProcess-GOA_09.03.2016_07h33	17.3913	[ACTG1, APOA1, BIN1, CACNB4, CAPN2, CAV2, CDON, CXCL12, DICER1, EPAS1, FAM65B, FGFR2, GPX1, HDAC4, IGFBP3, MSX1, NEO1, NFATC3, NOTCH1, NOV, NR2C2, P2RX2, PDGFRA, PITX2, PRICKLE1, QKI, RBM38, RBPJ, SGCD, SKI, SLC23A2, SMARCD3, SYNE1, TANC1, TBX18, TMEM204, WNT5A, XBP1, XK, ZFHX3]
GO:0001935	endothelial cell proliferation	GO_BiologicalProcess-GOA_09.03.2016_07h33	25	[APOA1, BMP6, BMPR2, CAV2, DLG1, F3, FLT4, LOC417414, NF1, PIK3CB, PPP1R16B, SULF1, TGFBR1, TNMD, WNT5A, XBP1, XDH]
GO:0032231	regulation of actin filament bundle assembly	GO_BiologicalProcess-GOA_09.03.2016_07h33	28	[ALMS1, APOA1, ARHGEF10, CTGF, DLC1, LOC101749001, LPAR1, PIK3R1, PIK3R2, PPM1F, PTGER4, S100A10, SERPINF2, TTC8]
GO:0030038	contractile actin filament bundle assembly	GO_BiologicalProcess-GOA_09.03.2016_07h33	28	[ALMS1, APOA1, ARHGEF10, CTGF, DLC1, ELN, LPAR1, PIK3R1, PIK3R2, PPM1F, PTGER4, S100A10, SERPINF2, TTC8]
GO:0043149	stress fiber assembly	GO_BiologicalProcess-GOA_09.03.2016_07h33	28	[ALMS1, APOA1, ARHGEF10, CTGF, DLC1, ELN, LPAR1, PIK3R1, PIK3R2, PPM1F, PTGER4, S100A10, SERPINF2, TTC8]
GO:0061458	reproductive system development	GO_BiologicalProcess-GOA_09.03.2016_07h33	18.9349	[ARID5B, BMP6, CTC-554D6.1, DHCR24, DICER1, DLG1, ESR1, FGFR2, FOXO3, FRS2, GLI2, HID1, IGF1R, KITLG, LGR4, LRP6, NCOA3, NOG, NOTCH1, NRIP1, PDGFRA, PGR, PKD1, PRDX4, PRLR, SFRP1, SFRP2, SOD1, SULF1, TGFBR1, TNC, WNT5A]
GO:0006954	inflammatory response	GO_BiologicalProcess-GOA_09.03.2016_07h33	16.7939	[ADAMTS12, ADORA2A, AGTR2, ANXA1, APOA1, ASH1L, BCR, BMP6, C8G, CASP1, CCL5, CCLI10, CCR7, CLOCK, CR1L, CTSS, F3, FN1, FOXP1, GGT1, GPX1, HDAC4, HSF3, HYAL3, JAK2, LIPA, LOC418892, NOTCH1, NOV, PIK3AP1, PIK3CA, PIK3CB, PIK3CG, PSMA1, PTGER4, RBPJ, RICTOR, SMAD3, SOCS3, STK39, TLR3, TNFAIP3, TNFRSF6B, WNT5A]
GO:0000902	cell morphogenesis	GO_BiologicalProcess-GOA_09.03.2016_07h33	13.3838	[ABL2, ABLIM1, ANTXR1, ANXA1, APOA1, ARHGAP35, ARHGEF26, ATMIN, ATP7A, BMPR2, CLASP2, CNTN4, CREB1, CTC-554D6.1, CXCL12, DAB2IP, DACT2, DLC1, DLG1, DYL1, ENPP2, EPB41L5, FGFR2, FLNB, FLRT2, FMOD, FN1, FOXP1, FRYL, GAS7, GLI2, HTT, ICK, ITGAV, KLF7, LAMC1, LDLRAD4, LHFPL5, LIPA, LOC101749001, LPAR1, LRP6, LRRK2, MAP1B, MAP3K1, MAPK8IP3, MSX1, MSX2, NBEAL2, NEO1, NFASC, NOG, NOTCH1, NR4A3, NRK, NRP…
GO:0032101	regulation of response to external stimulus	GO_BiologicalProcess-GOA_09.03.2016_07h33	14.6751	[ADAMTS12, ADORA2A, ANXA1, ANXA2, APOA1, ASH1L, BCR, BMP6, BMPR2, C8G, CASP1, CCL5, CCLI10, CCR7, CLOCK, CR1L, CTSS, CXCL12, DHX58, EDN2, FABP7, FOXP1, GGT1, GMIP, GPR124, GPX1, HSF3, HSPB1, JAK2, KCNQ1, LOC418892, MBD5, MST1, NOTCH1, NOV, NRP1, NRXN1, PIK3AP1, PIKFYVE, PLXND1, PPM1F, PSMA1, PTGER4, PTPRF, QSOX1, RICTOR, SASH1, SEMA3C, SEMA3D, SEMA3F, SEMA5A, SEMA5B, SERPINF2, SIN3A, SLC25A19, SM…
GO:0001654	eye development	GO_BiologicalProcess-GOA_09.03.2016_07h33	16.9355	[ALDH1A3, ARHGAP35, BMP6, BMPR2, CDON, CHRDL1, CNTF, CTC-554D6.1, DLG1, EFEMP1, FBN1, FBN2, FGFR2, FRS2, GJA1, GLI2, HIPK1, LIPA, LRP5, LRP6, MAB21L2, MAP3K1, NF1, NOG, NPHP4, NRP1, PDGFRA, PITX2, SDK1, SH3PXD2B, SKI, SMAD3, SMARCD3, SMOC1, TGFBR1, TGFBR2, THY1, TSKU, TTC8, VIM, WNT16, WNT5A]
GO:0040013	negative regulation of locomotion	GO_BiologicalProcess-GOA_09.03.2016_07h33	19.4631	[ABHD2, BCR, CHRD, CXCL12, DAB2IP, DLC1, IGFBP3, ITGAV, LDLRAD4, MCC, MID2, NF1, NOG, NOTCH1, NOV, NRP1, PTGER4, PTPRK, PTX3, SEMA3C, SEMA3D, SEMA3F, SEMA5A, SEMA5B, SFRP1, SFRP2, SULF1, THY1, WNT5A]
GO:0060325	face morphogenesis	GO_BiologicalProcess-GOA_09.03.2016_07h33	37.5	[ARID5B, CRISPLD1, CRISPLD2, KAT6A, LRP6, MSX1, NOG, PDGFRA, SKI]
GO:0002521	leukocyte differentiation	GO_BiologicalProcess-GOA_09.03.2016_07h33	16.4835	[ABL2, ANXA1, ANXA2, ASXL2, ATP11C, ATP7A, BATF3, CARD11, CCR7, CEBPA, CREB1, CTC-554D6.1, FAM20C, FNIP1, FOXP1, FSTL3, GAB3, GLI2, HDAC4, IL34, INPP4B, KITLG, KMT2E, LOC419851, LRRC17, NCOR1, NF1, NFATC3, PIK3R1, PLCG2, PPARGC1B, PREX1, PRKCZ, PSEN1, PTGER4, RBPJ, RC3H1, RC3H2, RSAD2, SFRP1, SH3PXD2A, SNX10, TAL1, TGFBR2, XBP1]
GO:0034599	cellular response to oxidative stress	GO_BiologicalProcess-GOA_09.03.2016_07h33	20.9091	[ATP7A, EPAS1, FBLN5, FOXO1, FOXO3, GCH1, GPR37L1, GPX1, HSPB1, HSPH1, LRRK2, MCL1, MGST1, NR4A3, PPARGC1B, PRKAA1, PTPRK, SOD1, TNFAIP3, TXN, WNT16, XBP1, ZNF277]
GO:0001667	ameboidal-type cell migration	GO_BiologicalProcess-GOA_09.03.2016_07h33	17.3709	[AMOTL1, APOA1, ARID5B, BMPR2, CXCL12, DAB2IP, ENPP2, EPB41L5, FAP, FERMT1, FLT4, GPR124, GPX1, HSPB1, KITLG, LRP5, MCC, NF1, NOTCH1, NOV, NRP1, PITX2, PLXND1, PPAP2B, PPM1F, PRKCE, RREB1, SASH1, SEMA3C, SEMA3D, SEMA3F, SEMA5A, SEMA5B, SYNE2, TGFBR1, TGFBR2, WNT5A]
GO:0045671	negative regulation of osteoclast differentiation	GO_BiologicalProcess-GOA_09.03.2016_07h33	54.5455	[FSTL3, INPP4B, LRRC17, NF1, PIK3R1, SFRP1]
GO:0022612	gland morphogenesis	GO_BiologicalProcess-GOA_09.03.2016_07h33	25	[ESR1, FGFR2, FRS2, GLI2, IGF1R, NOG, NOTCH1, NRP1, PLXND1, SEMA3C, SFRP1, SULF1, TNC, TNFAIP3, WNT5A, XBP1]
GO:0060485	mesenchyme development	GO_BiologicalProcess-GOA_09.03.2016_07h33	18.7879	[BMPR1A, CLASP2, DAB2IP, DICER1, EPB41L5, FGFR2, HTT, KITLG, LDLRAD4, LRP6, MDM4, MSX1, MSX2, NOG, NOTCH1, NRP1, PITX2, RBPJ, SEMA3C, SEMA3D, SEMA3F, SEMA5A, SEMA5B, SFRP1, SFRP2, SMAD3, TEAD1, TGFBR1, TGFBR2, WNT16, WNT5A]
GO:0051338	regulation of transferase activity	GO_BiologicalProcess-GOA_09.03.2016_07h33	14.1805	[AGRN, ASPN, ATP2B4, C1H2ORF40, CCL5, CCND2, CCNT2, CDKN2C, CLSPN, CYR61, DAB2IP, DBNDD2, DLG1, DUSP14, EIF2AK2, FLRT2, FRS2, GEN1, GNAQ, HIPK3, HSPA2, HSPA5, HSPB1, HSPH1, IFIH1, IGF1R, IRS2, JAK2, KITLG, LOC100859853, LOC417414, LOC425792, LPAR1, LRP5, LRP6, LRRK2, LRRTM4, MAGI3, MAP3K1, MAP3K3, MAPK8IP3, NF1, OBFC1, PAK3, PDE5A, PDGFRB, PIBF1, PIK3AP1, PIK3CA, PIK3CG, PIK3R1, PIK3R2, PIK3R4, P…
GO:0002684	positive regulation of immune system process	GO_BiologicalProcess-GOA_09.03.2016_07h33	15.1133	[ABCB1LB, ANXA1, ASXL2, ATP11C, ATXN1L, C8G, CACNB4, CARD11, CBLB, CCL5, CCR7, CD79B, CR1L, CREB1, CXCL12, DAB2IP, DHX58, EDN2, ERBB2IP, FOXO3, FOXP1, GLI2, GPAM, HPX, HSPD1, IFIH1, IGFBP2, IL34, IRF7, IRS2, KITLG, KMT2E, LGR4, LOC418892, LOC419851, LYST, MZB1, NOD1, NR4A3, PDE4D, PIK3AP1, PLCG2, PPARGC1B, PRKCE, PRKCZ, PSEN1, RC3H1, RPS6KA3, RSAD2, SIN3A, TAP2, TGFBR2, THY1, TLR3, TNFAIP3, UBE2K…
GO:0018210	peptidyl-threonine modification	GO_BiologicalProcess-GOA_09.03.2016_07h33	26.9231	[DYRK1A, GALNT11, GALNT2, HIPK3, LMTK2, LRRK2, PHIP, SPRED2, STK39, TGFBR1, TGFBR2, TNKS, UBE2K, WNT5A]
GO:0010629	negative regulation of gene expression	GO_BiologicalProcess-GOA_09.03.2016_07h33	13.1611	[AGO1, ARHGAP35, ARID5B, ASXL1, ASXL2, ATXN1, ATXN1L, BACH2, BATF3, BMP6, CCL5, CEBPA, CLOCK, CNOT6L, CPEB3, CREB1, CREBBP, CTGF, DAB2IP, DGCR8, DICER1, DKK3, DLG1, DNMT1, DYRK1A, EIF2AK2, ELK4, EPC1, ERBB2IP, ESR1, FGFR2, FNIP1, FOXK1, FOXO1, FOXO3, FOXP1, GJA1, GLI2, HDAC4, HIVEP1, HOXD8, HSPA8, IGF1R, KAT6A, KAT6B, KCNQ1, KDM5A, KLF5, L3MBTL1, LGR4, LOC101749744, LRRK2, MDM4, MED13, MID2, MOV1…
GO:0012501	programmed cell death	GO_BiologicalProcess-GOA_09.03.2016_07h33	12.9244	[AATF, ABL2, ADORA2A, AEN, AGRN, AGTR2, ALDH1A3, AMIGO2, ANXA1, ATP2A3, ATP7A, BAG3, BIN1, BMF, BMP6, BMPR2, CARD11, CASP1, CBL, CCL5, CNTF, CTC-554D6.1, CXCL12, CYR61, DAB2IP, DHCR24, DICER1, DLC1, DNASE1L3, EDA2R, EEF1E1, EIF2AK2, ESR1, F3, FAP, FGFR2, FLT4, FNIP1, FOXO1, FOXO3, FRS2, G0S2, G2E3, GLI2, GPAM, GPX1, GRK5, HIPK1, HIPK3, HSPB1, HSPD1, HSPH1, HTT, IGF1R, IGFBP3, IRS2, ITGAV, JAK2, K…
GO:0008219	cell death	GO_BiologicalProcess-GOA_09.03.2016_07h33	12.7812	[AATF, ABL2, ADORA2A, AEN, AGRN, AGTR2, ALDH1A3, AMIGO2, ANXA1, ATP2A3, ATP7A, BAG3, BIN1, BMF, BMP6, BMPR2, CARD11, CASP1, CBL, CCL5, CNTF, CTC-554D6.1, CTGF, CXCL12, CYR61, DAB2IP, DHCR24, DICER1, DLC1, DNASE1L3, EDA2R, EEF1E1, EIF2AK2, ESR1, F3, FAP, FGFR2, FLT4, FNIP1, FOXO1, FOXO3, FRS2, G0S2, G2E3, GLI2, GPAM, GPR37L1, GPX1, GRK5, HIPK1, HIPK3, HSPB1, HSPD1, HSPH1, HTT, IGF1R, IGFBP3, IRS2,…
GO:0060548	negative regulation of cell death	GO_BiologicalProcess-GOA_09.03.2016_07h33	14.3737	[AATF, ABL2, AMIGO2, ATP7A, BAG3, BMF, CBL, CCL5, CNTF, CTC-554D6.1, CTGF, CXCL12, CYR61, DHCR24, EIF2AK2, FLT4, FNIP1, FOXO1, G2E3, GLI2, GPAM, GPR37L1, GPX1, GRK5, HIPK3, HSPB1, HSPD1, HSPH1, HTT, IGF1R, IRS2, ITGAV, JAK2, KITLG, LAMTOR5, LOC776271, LRP6, LRRK2, MCL1, MDM4, MST1, MSX1, MSX2, NOG, NOTCH1, NOV, NR4A3, NRP1, PHIP, PIK3CA, PIK3CG, PIK3R1, PLCG2, PRKAA1, PSEN1, RPS6KA3, SFRP1, SFRP2…
GO:0022603	regulation of anatomical structure morphogenesis	GO_BiologicalProcess-GOA_09.03.2016_07h33	14.1527	[ABL2, ADAMTS12, AGTR2, ANXA1, APOA1, ARHGAP35, BCR, BMPR1A, BMPR2, CLASP2, CNTF, CXCL12, DAB2IP, DLC1, DLG1, ENPP2, EPB41L5, ESR1, F3, FGFR2, FLT4, FMOD, FN1, FRS2, GAS7, GPR124, HSPB1, HTT, LDLRAD4, LGR4, LOC101749001, LPAR1, LRRK2, MAP1B, NF1, NOG, NOTCH1, NRP1, NTN1, PGF, PHIP, PLXND1, PPP1R16B, PREX1, PSEN1, RBPJ, RC3H1, RIMS1, RNH1, RREB1, S100A10, SARM1, SASH1, SEMA3C, SEMA3D, SEMA3F, SEMA…
GO:0030279	negative regulation of ossification	GO_BiologicalProcess-GOA_09.03.2016_07h33	29.2683	[CHRD, HDAC4, LRP5, NOG, NOTCH1, OSTN, RBPJ, SFRP1, SKI, SMAD3, SMURF1, SOST]
GO:0045778	positive regulation of ossification	GO_BiologicalProcess-GOA_09.03.2016_07h33	25.4237	[ASXL2, BMP6, BMPR1A, BMPR2, CEBPA, CYR61, FAM20C, FBN2, GJA1, GLI2, MSX2, SFRP2, SMAD5, WNT5A, ZHX3]
GO:0035270	endocrine system development	GO_BiologicalProcess-GOA_09.03.2016_07h33	22.3529	[APOA1, ARID5B, BMP6, BMPR1A, CLOCK, CREB1, DKK3, GLI2, NF1, NOG, NR3C1, NR3C2, PDGFRA, PDGFRB, PITX2, RBPJ, SMAD3, TGFBR1, WNT5A]
GO:0050679	positive regulation of epithelial cell proliferation	GO_BiologicalProcess-GOA_09.03.2016_07h33	22.3529	[BMP6, BMPR1A, BMPR2, CAV2, CCL5, F3, FGFR2, FLT4, NF1, NOG, NOTCH1, NR4A3, PPP1R16B, SFRP1, TBX18, TGFBR1, TNFAIP3, WNT5A, XBP1]
GO:0006915	apoptotic process	GO_BiologicalProcess-GOA_09.03.2016_07h33	12.932	[AATF, ABL2, ADORA2A, AEN, AGRN, AGTR2, ALDH1A3, AMIGO2, ANXA1, ATP2A3, ATP7A, BAG3, BIN1, BMF, BMP6, BMPR2, CARD11, CASP1, CBL, CCL5, CNTF, CTC-554D6.1, CXCL12, CYR61, DAB2IP, DHCR24, DICER1, DLC1, DNASE1L3, EDA2R, EEF1E1, EIF2AK2, ESR1, F3, FAP, FGFR2, FLT4, FNIP1, FOXO1, FOXO3, FRS2, G0S2, G2E3, GLI2, GPAM, GPX1, GRK5, HIPK1, HIPK3, HSPB1, HSPD1, HSPH1, HTT, IGF1R, IGFBP3, IRS2, ITGAV, JAK2, K…
GO:0045668	negative regulation of osteoblast differentiation	GO_BiologicalProcess-GOA_09.03.2016_07h33	36	[CHRD, HDAC4, LRP5, NOG, NOTCH1, OSTN, SFRP1, SKI, SMAD3]
GO:1902532	negative regulation of intracellular signal transduction	GO_BiologicalProcess-GOA_09.03.2016_07h33	16.0839	[ABL2, ARHGAP35, ASH1L, ASPN, ATP2B4, CTC-554D6.1, CXCL12, DAB2IP, DHX58, DLC1, DLG1, DUSP14, DYRK1A, ERBB2IP, ESR1, FLRT2, FNIP1, FOXO1, G2E3, GPX1, HIPK3, HSPB1, HSPH1, IGF1R, LRRK2, LRRTM4, MAGI2, MCL1, NCOR1, NF1, NOV, PIBF1, PRKAA1, RASAL2, RTN4RL2, SFRP1, SFRP2, SOCS3, SORL1, SPRED2, TBC1D7, TNFAIP3, TSC2, UBR1, XBP1, XDH]
GO:0007411	axon guidance	GO_BiologicalProcess-GOA_09.03.2016_07h33	19.403	[ABLIM1, BMPR2, CNTN4, CXCL12, FLRT2, FMOD, FOXP1, GLI2, KLF7, MAPK8IP3, NEO1, NFASC, NOG, NR4A3, NRP1, NTN1, PIK3CA, PLXND1, SEMA3C, SEMA3D, SEMA3F, SEMA5A, SEMA5B, TTC8, UNC5A, WNT5A]
GO:0051017	actin filament bundle assembly	GO_BiologicalProcess-GOA_09.03.2016_07h33	22.7848	[ABL2, ALMS1, APOA1, ARHGEF10, CTGF, DLC1, ELN, GAS7, LOC101749001, LPAR1, PIK3R1, PIK3R2, PPM1F, PTGER4, S100A10, SERPINF2, SPIRE2, TTC8]
GO:0019538	protein metabolic process	GO_BiologicalProcess-GOA_09.03.2016_07h33	10.9585	[A2ML1, AATF, ABCA1, ABCG1, ABL2, ACACA, ADAM19, ADAMTS12, ADAMTS5, ADAMTSL2, AGO1, AGRN, AGTR1, AGTR2, AIMP2, ANKLE2, ANOS1, ANXA1, ANXA2, APOA1, ARFGEF3, ASH1L, ASPN, ASXL1, ASXL2, ATP2B4, ATP7A, ATXN3, AUP1, B3GNT9, BACH2, BCR, BMP2K, BMP6, BMPR1A, BMPR2, C1H2ORF40, C8G, CAPN2, CARD11, CASC5, CASP1, CAV2, CBL, CBLB, CCL5, CCLI10, CCND2, CCNT2, CCR7, CDK14, CDK19, CDKL5, CDKN2C, CDON, CHFR, CLO…
GO:0042026	protein refolding	GO_BiologicalProcess-GOA_09.03.2016_07h33	62.5	[DNAJA4, DNAJB2, HSPA2, HSPA8, HSPD1]
GO:0072091	regulation of stem cell proliferation	GO_BiologicalProcess-GOA_09.03.2016_07h33	23.2877	[ATXN1L, BMPR1A, CHRD, DGCR8, EIF2AK2, FGFR2, GLI2, IRS2, KITLG, LRP5, LRRK2, NCOA3, NF1, SMARCD3, TBX18, TGFBR2, WNT5A]
GO:0010171	body morphogenesis	GO_BiologicalProcess-GOA_09.03.2016_07h33	28.5714	[ARID5B, CDON, CLASP2, CRISPLD1, CRISPLD2, KAT6A, LRP6, MAB21L2, MSX1, NOG, PDGFRA, SKI]
GO:0030509	BMP signaling pathway	GO_BiologicalProcess-GOA_09.03.2016_07h33	21.2121	[BMP6, BMPR2, CHRD, CHRDL1, CYR61, FSTL3, HTRA3, MSX1, MSX2, NEO1, NOG, NOTCH1, RBPJ, RGMB, SFRP1, SFRP2, SKI, SMAD9, SOST, SULF1, WNT5A]
GO:0048754	branching morphogenesis of an epithelial tube	GO_BiologicalProcess-GOA_09.03.2016_07h33	21.2121	[AGTR2, CXCL12, DCHS1, DICER1, DLG1, FAT4, FGFR2, GLI2, LGR4, LRP5, NFATC3, NOG, NOTCH1, NRP1, PGF, PITX2, PKD1, PLXND1, SEMA5A, SFRP2, TGFBR2]
GO:0030316	osteoclast differentiation	GO_BiologicalProcess-GOA_09.03.2016_07h33	25.9259	[ANXA2, ASXL2, CREB1, CTC-554D6.1, FAM20C, FSTL3, INPP4B, LRRC17, NF1, PIK3R1, PPARGC1B, SFRP1, SH3PXD2A, SNX10]
GO:0043010	camera-type eye development	GO_BiologicalProcess-GOA_09.03.2016_07h33	17.0507	[ALDH1A3, ARHGAP35, BMPR2, CDON, CTC-554D6.1, DLG1, EFEMP1, FBN1, FBN2, FGFR2, FRS2, GJA1, GLI2, HIPK1, LIPA, LRP5, LRP6, MAB21L2, MAP3K1, NF1, NOG, NPHP4, NRP1, PDGFRA, PITX2, SDK1, SKI, SMAD3, SMARCD3, TGFBR1, TGFBR2, THY1, TSKU, TTC8, VIM, WNT16, WNT5A]
GO:0010558	negative regulation of macromolecule biosynthetic process	GO_BiologicalProcess-GOA_09.03.2016_07h33	13.1613	[AATF, AGO1, ARHGAP35, ARID5B, ASXL1, ASXL2, ATXN1, ATXN1L, BACH2, BATF3, BMP6, BMPR2, CCL5, CEBPA, CLOCK, CNOT6L, CPEB3, CREB1, CREBBP, DAB2IP, DGCR8, DICER1, DKK3, DLG1, DNMT1, EIF2AK2, ELK4, EPC1, ERBB2IP, ESR1, FGFR2, FNIP1, FOXK1, FOXO1, FOXO3, FOXP1, GLI2, HDAC4, HIVEP1, HOXD8, HSPA8, IGF1R, ITGAV, KAT6A, KAT6B, KDM5A, KLF5, L3MBTL1, LGR4, LOC101749744, MDM4, MED13, MID2, MOV10, MSX1, MSX2,…
GO:0033700	phospholipid efflux	GO_BiologicalProcess-GOA_09.03.2016_07h33	80	[ABCA1, ABCA2, ABCG1, APOA1]
GO:0044332	Wnt signaling pathway involved in dorsal/ventral axis specification	GO_BiologicalProcess-GOA_09.03.2016_07h33	80	[LRP5, LRP6, SFRP1, SOST]
GO:0051128	regulation of cellular component organization	GO_BiologicalProcess-GOA_09.03.2016_07h33	12.2433	[ABL2, AGRN, ALMS1, AMIGO2, ANKFY1, ANXA1, ANXA2, APOA1, ARHGAP35, ARHGEF10, ASXL2, BCR, BIN1, BMPR2, BTBD9, CAPN2, CAV2, CDKN2C, CLASP2, CNOT6L, CNTN1, CRK, CTC-554D6.1, CTGF, CXCL12, CYR61, DAB2IP, DLC1, DLG1, DNAJA4, DNAJB2, DNMT1, DPP10, EIF2AK2, ELN, ENPP2, EPB41L5, FAP, FGFR2, FLRT2, FMOD, FN1, FNIP1, FOXK1, FOXP1, GAK, GAS7, GEN1, GJA1, GPX1, GTF2H4, HSPA2, HSPA8, HSPB1, HTRA3, HTT, IGF1R,…
GO:0046330	positive regulation of JNK cascade	GO_BiologicalProcess-GOA_09.03.2016_07h33	23.8806	[CTGF, DAB2IP, EDA2R, FLT4, LOC100859853, LOC417414, MAGI3, MAP3K1, MAPK8IP3, NOD1, SASH1, SERPINF2, TAOK1, TLR3, WNT16, WNT5A]
GO:0048863	stem cell differentiation	GO_BiologicalProcess-GOA_09.03.2016_07h33	17.2414	[BMPR1A, CLASP2, DAB2IP, DICER1, EIF2AK2, EPB41L5, FGFR2, KITLG, LDLRAD4, LOC101749744, LRP6, MSX1, MSX2, NCOA3, NOG, NOTCH1, NRP1, PITX2, PRICKLE1, RBPJ, SEMA3C, SEMA3D, SEMA3F, SEMA5A, SEMA5B, SFRP1, SFRP2, SHC4, SMAD3, TAL1, TEAD1, TGFBR1, TGFBR2, WNT16, WNT5A]
GO:0060828	regulation of canonical Wnt signaling pathway	GO_BiologicalProcess-GOA_09.03.2016_07h33	20	[BICC1, CDK14, CTC-554D6.1, DAB2IP, DKK3, FGFR2, FOXO1, FOXO3, GLI2, LGR4, LGR5, LRP5, LRRK2, MCC, NOG, NOTCH1, NPHP4, PRICKLE1, RBPJ, RSPO3, SCYL2, SFRP1, SFRP2, SMAD3]
GO:0009952	anterior/posterior pattern specification	GO_BiologicalProcess-GOA_09.03.2016_07h33	18.543	[BMPR1A, BMPR2, CDON, CTC-554D6.1, EPB41L5, FN1, FRS2, GLI2, HIPK1, HOXD8, HTT, KMT2A, LRP5, LRP6, MSX1, MSX2, NOG, NOTCH1, PCSK6, PSEN1, SEMA3C, SFRP1, SFRP2, SKI, SMAD3, TBX18, TGFBR1, WNT5A]
GO:0006469	negative regulation of protein kinase activity	GO_BiologicalProcess-GOA_09.03.2016_07h33	18.543	[ASPN, C1H2ORF40, CDKN2C, DAB2IP, DBNDD2, DUSP14, FLRT2, GNAQ, HIPK3, HSPB1, IGF1R, LOC100859853, LRP5, LRP6, LRRTM4, NF1, PPM1F, PSEN1, RTN4RL2, SFRP1, SFRP2, SOCS3, SORL1, SPRED2, THY1, TNFAIP3, TSC2, ZFYVE28]
GO:0072001	renal system development	GO_BiologicalProcess-GOA_09.03.2016_07h33	17.8771	[AGTR1, AGTR2, ARID5B, BMP6, CTC-554D6.1, DACT2, DCHS1, DLG1, FAT4, FGFR2, FRAS1, GLI2, LGR4, LGR5, LRRK2, MYO1E, NF1, NOG, NOTCH1, NRP1, PDGFRA, PDGFRB, PGF, PKD1, SFRP1, SMAD3, SMAD5, SMAD9, SULF1, TBX18, TGFBR1, TTC8]
GO:0048841	regulation of axon extension involved in axon guidance	GO_BiologicalProcess-GOA_09.03.2016_07h33	34.6154	[BMPR2, NRP1, PLXND1, SEMA3C, SEMA3D, SEMA3F, SEMA5A, SEMA5B, WNT5A]
GO:0007417	central nervous system development	GO_BiologicalProcess-GOA_09.03.2016_07h33	14.1434	[ABL2, ALDH1A3, ARHGAP35, ATP7A, ATRN, BCR, BIN1, BMPR1A, CDON, CHRD, CNTN1, CREB1, CRTAC1, CXCL12, DAB2IP, DICER1, DLC1, DYL1, FABP7, FAT4, FGFR2, FOXP1, FRS2, GLI2, GNAQ, GNB4, GPR124, GPR37L1, HAPLN3, HSPA5, HTT, IGF1R, IRS2, LOC101749001, LRP6, LRRK2, MAPK8IP3, MSX1, NCOA6, NCOR1, NF1, NOG, NOTCH1, NR2C2, NR3C1, NR3C2, NR4A3, NRP1, PCDH19, PITX2, PKD1, PPAP2B, PSEN1, PTPRS, RBPJ, SEMA3F, SKI,…
GO:0061572	actin filament bundle organization	GO_BiologicalProcess-GOA_09.03.2016_07h33	22.2222	[ABL2, ALMS1, APOA1, ARHGEF10, CTGF, DLC1, ELN, GAS7, LOC101749001, LPAR1, PIK3R1, PIK3R2, PPM1F, PTGER4, S100A10, SERPINF2, SPIRE2, TTC8]
GO:0021536	diencephalon development	GO_BiologicalProcess-GOA_09.03.2016_07h33	26.5306	[BMPR1A, CREB1, GLI2, LRP6, NCOR1, NOG, NR3C1, NR3C2, NRP1, PITX2, RBPJ, SLC6A4, WNT5A]
GO:0061061	muscle structure development	GO_BiologicalProcess-GOA_09.03.2016_07h33	15.2941	[ACTG1, APOA1, ARID5B, BIN1, CACNB4, CAPN2, CAV2, CDON, CNTF, CXCL12, DICER1, ELN, EPAS1, FAM65B, FGFR2, FLNB, GJA1, GPX1, HDAC4, IGFBP3, KLF5, MSX1, NEO1, NF1, NFATC3, NOG, NOTCH1, NOV, NR2C2, P2RX2, PDGFRA, PITX2, PRICKLE1, PRKAA1, QKI, RBM38, RBPJ, SGCD, SKI, SLC23A2, SMAD3, SMARCD3, SVIL, SYNE1, TANC1, TBX18, TMEM204, TSC22D3, WNT5A, XBP1, XK, ZFHX3]
GO:0035023	regulation of Rho protein signal transduction	GO_BiologicalProcess-GOA_09.03.2016_07h33	23.5294	[ABCA1, ABL2, ALS2CL, APOA1, ARHGAP35, ARHGEF10, ARHGEF26, ARHGEF9, BCR, DLC1, FGD5, LOC101752214, LPAR1, PREX1, PREX2, TRIO]
GO:0007369	gastrulation	GO_BiologicalProcess-GOA_09.03.2016_07h33	19.6721	[APOA1, BMPR1A, BMPR2, CHRD, CLASP2, EPB41L5, FN1, FRS2, HTT, ITGAV, LAMB3, LRP5, LRP6, NOG, NR4A3, PPAP2B, SFRP1, SFRP2, SMAD3, TAL1, TGFBR2, TNRC6C, VTN, WNT5A]
GO:2000113	negative regulation of cellular macromolecule biosynthetic process	GO_BiologicalProcess-GOA_09.03.2016_07h33	13.1544	[AATF, AGO1, ARHGAP35, ARID5B, ASXL1, ASXL2, ATXN1, ATXN1L, BACH2, BATF3, BMP6, BMPR2, CEBPA, CLOCK, CNOT6L, CPEB3, CREB1, CREBBP, DAB2IP, DGCR8, DICER1, DKK3, DLG1, DNMT1, EIF2AK2, ELK4, EPC1, ERBB2IP, ESR1, FGFR2, FNIP1, FOXK1, FOXO1, FOXO3, FOXP1, GLI2, HDAC4, HIVEP1, HOXD8, HSPA8, IGF1R, KAT6A, KAT6B, KDM5A, KLF5, L3MBTL1, LGR4, LOC101749744, MDM4, MED13, MOV10, MSX1, MSX2, MXD1, MXI1, MYBBP1…
GO:0031175	neuron projection development	GO_BiologicalProcess-GOA_09.03.2016_07h33	14.1684	[ABL2, ABLIM1, APOA1, ARHGAP35, ATP7A, BMPR2, CNTN1, CNTN4, CREB1, CRTAC1, CTC-554D6.1, CXCL12, DAB2IP, FGFR2, FLRT2, FMOD, FN1, FOXP1, FRYL, GAK, GAS7, GLI2, KLF7, LAMC1, LOC101749001, LPAR1, LRRK2, MAP1B, MAP4, MAPK8IP3, NEGR1, NEO1, NFASC, NOG, NOTCH1, NR4A3, NRK, NRP1, NTN1, PAK3, PIK3CA, PLXND1, PPP1R9A, PREX2, PRKCZ, PSEN1, PTPRF, RAPH1, RIMS1, SARM1, SDK1, SEMA3C, SEMA3D, SEMA3F, SEMA5A, S…
GO:0009743	response to carbohydrate	GO_BiologicalProcess-GOA_09.03.2016_07h33	22.6667	[ADCY5, C2CD2L, GPAM, IGF1R, ILDR2, IRS2, LOC417414, LRP5, MPC2, NRXN1, P2RX2, PIK3CA, PRKCE, SARM1, SIN3A, VCAM1, XBP1]
GO:0030099	myeloid cell differentiation	GO_BiologicalProcess-GOA_09.03.2016_07h33	17.2589	[ANXA2, ASXL2, BATF3, CCR7, CEBPA, CREB1, CTC-554D6.1, EPAS1, FAM20C, FOXO3, FSTL3, GAB3, IL34, INPP4B, JAK2, KAT6A, KITLG, KMT2E, L3MBTL1, LRRC17, NBEAL2, NCOA6, NCOR1, NF1, PIK3R1, PPARGC1B, PSEN1, RBPJ, SFRP1, SH3PXD2A, SMAD5, SNX10, TAL1, TGFBR2]
GO:0051093	negative regulation of developmental process	GO_BiologicalProcess-GOA_09.03.2016_07h33	14.3162	[ABCA5, ADAMTS12, ANXA1, ASXL1, BCR, BMPR1A, CHRD, CNTF, CNTN4, CTC-554D6.1, DAB2IP, DDX6, DICER1, EFEMP1, FOXP1, FSTL3, GAK, GLI2, GPR37L1, HDAC4, INPP4B, ITGAV, LDLRAD4, LPAR1, LRP5, LRRC17, MSX1, MSX2, NCOA3, NF1, NOG, NOTCH1, NOV, NRP1, NTN1, OSTN, PIK3R1, PRICKLE1, PSEN1, RBPJ, RC3H1, SEMA3C, SEMA3D, SEMA3F, SEMA5A, SEMA5B, SFRP1, SFRP2, SKI, SLC6A4, SMAD3, SORL1, SOST, STC2, SULF1, SUZ12, T…
GO:0097485	neuron projection guidance	GO_BiologicalProcess-GOA_09.03.2016_07h33	19.2593	[ABLIM1, BMPR2, CNTN4, CXCL12, FLRT2, FMOD, FOXP1, GLI2, KLF7, MAPK8IP3, NEO1, NFASC, NOG, NR4A3, NRP1, NTN1, PIK3CA, PLXND1, SEMA3C, SEMA3D, SEMA3F, SEMA5A, SEMA5B, TTC8, UNC5A, WNT5A]
GO:0045670	regulation of osteoclast differentiation	GO_BiologicalProcess-GOA_09.03.2016_07h33	31.25	[ASXL2, CREB1, CTC-554D6.1, FSTL3, INPP4B, LRRC17, NF1, PIK3R1, PPARGC1B, SFRP1]
GO:0014812	muscle cell migration	GO_BiologicalProcess-GOA_09.03.2016_07h33	31.25	[ANXA1, CCL5, DOCK4, DOCK5, GTF2H4, IGFBP3, NOV, PARVA, SORL1, VTN]
GO:0048846	axon extension involved in axon guidance	GO_BiologicalProcess-GOA_09.03.2016_07h33	31.25	[BMPR2, FMOD, NRP1, PLXND1, SEMA3C, SEMA3D, SEMA3F, SEMA5A, SEMA5B, WNT5A]
GO:1902284	neuron projection extension involved in neuron projection guidance	GO_BiologicalProcess-GOA_09.03.2016_07h33	31.25	[BMPR2, FMOD, NRP1, PLXND1, SEMA3C, SEMA3D, SEMA3F, SEMA5A, SEMA5B, WNT5A]
GO:0033673	negative regulation of kinase activity	GO_BiologicalProcess-GOA_09.03.2016_07h33	18.239	[ASPN, C1H2ORF40, CDKN2C, DAB2IP, DBNDD2, DUSP14, FLRT2, GNAQ, HIPK3, HSPB1, IGF1R, IRS2, LOC100859853, LRP5, LRP6, LRRTM4, NF1, PPM1F, PSEN1, RTN4RL2, SFRP1, SFRP2, SOCS3, SORL1, SPRED2, THY1, TNFAIP3, TSC2, ZFYVE28]
GO:1901652	response to peptide	GO_BiologicalProcess-GOA_09.03.2016_07h33	18.239	[CAV2, CREB1, DENND4C, ERBB2IP, FOXO1, IGF1R, IRS2, IRS4, JAK2, MBD5, MZB1, NOD1, NOTCH1, NPFFR1, NR3C1, NR3C2, NR4A3, PHIP, PIK3AP1, PIK3R1, PIK3R2, PRKCZ, RNASEL, SOCS3, SOGA1, SSTR2, TNFAIP3, TSC2, XBP1]
GO:0051216	cartilage development	GO_BiologicalProcess-GOA_09.03.2016_07h33	19.1176	[ADAMTS12, ATP7A, BMPR1A, BMPR2, CREB3L2, CTGF, CYR61, DICER1, EFEMP1, GLI2, HYAL3, LRP6, MSX1, MSX2, NOG, NOV, PKD1, SFRP2, SMAD3, SMAD5, SMAD9, SULF1, TGFBR1, TGFBR2, TRPS1, WNT5A]
GO:0006952	defense response	GO_BiologicalProcess-GOA_09.03.2016_07h33	13.5484	[ABL2, ADAMTS12, ADAMTS5, ADORA2A, AGTR2, ANXA1, APOA1, ASH1L, BCR, BMP6, C8G, CASP1, CCL5, CCLI10, CCR7, CLOCK, CR1L, CTSS, DAB2IP, DDX60, DHX58, DICER1, ERBB2IP, F3, FN1, FOXP1, GCH1, GGT1, GMIP, GPAM, GPX1, HDAC4, HPX, HSF3, HSPD1, HYAL3, IFIH1, IFIT5, IRF7, JAK1, JAK2, KCNQ1, LGR4, LIPA, LOC101749001, LOC418892, LYST, LYZ, MBD5, MID2, NMI, NOD1, NOTCH1, NOV, OASL, PARP9, PIK3AP1, PIK3CA, PIK3…
GO:1903523	negative regulation of blood circulation	GO_BiologicalProcess-GOA_09.03.2016_07h33	41.1765	[ADRA1D, AGTR2, BMPR2, DOCK4, DOCK5, PDE4D, PDE5A]
GO:0060560	developmental growth involved in morphogenesis	GO_BiologicalProcess-GOA_09.03.2016_07h33	18.9781	[BMPR2, EPB41L5, ESR1, FGFR2, FMOD, FN1, LRP6, MAP1B, NOTCH1, NRP1, NTN1, PLXND1, PRKCZ, RAPH1, RIMS1, SEMA3C, SEMA3D, SEMA3F, SEMA5A, SEMA5B, SFRP1, SFRP2, SMURF1, TGFBR2, ULK1, WNT5A]
GO:0030514	negative regulation of BMP signaling pathway	GO_BiologicalProcess-GOA_09.03.2016_07h33	28.9474	[CHRD, CHRDL1, FSTL3, HTRA3, NOG, NOTCH1, SFRP1, SFRP2, SKI, SOST, WNT5A]
GO:0048741	skeletal muscle fiber development	GO_BiologicalProcess-GOA_09.03.2016_07h33	33.3333	[CAV2, FAM65B, GPX1, HDAC4, NFATC3, P2RX2, SKI, SLC23A2, XK]
GO:0051049	regulation of transport	GO_BiologicalProcess-GOA_09.03.2016_07h33	12.7018	[ABCA1, ABCA2, ABCG1, ABL2, ADCY5, ANKFY1, ANXA1, ANXA2, APOA1, BCR, BIN1, BMP6, BMPR1A, BTBD9, C2CD2L, CA2, CACNB4, CCL5, CCR7, CDH1, CETP, CLCN6, CLOCK, CNTN1, CREB1, CTSS, DAB2IP, DLG1, DNAJC13, FGF12, FN1, FOXP1, GJA1, GLI2, GNAQ, GPAM, HSPA2, HTT, INPP4B, IRS2, ITGAV, KCNB2, KCNG2, KCNJ5, KCNMA1, KCNQ1, KMT2A, LGR4, LLGL2, LOC101749001, LRP5, LRRK2, MAGI2, MAP1B, MPC2, MYO1C, MZB1, NALCN, NC…
GO:0009894	regulation of catabolic process	GO_BiologicalProcess-GOA_09.03.2016_07h33	14.8649	[ANXA2, APOA1, ATP2B4, CBLB, CHFR, CPEB3, CTC-554D6.1, DAB2IP, DNAJB2, FAP, FOXO1, GEN1, GPX1, HDAC4, IRS2, KIF25, LOC100857133, LOC101749744, LRRK2, MDM4, NCOR1, PGAM1, PIAS1, PIKFYVE, PKD1, PNPLA2, PRICKLE1, PRKAA1, PRKCE, PSEN1, PSMC1, PSMD14, QSOX1, SAMD9L, SMAD3, SMURF1, SNF8, SOGA1, SORL1, TBC1D14, TBC1D5, TIMP4, TMEM150A, TNFAIP3, TNRC6C, TSPO, UBE2K, ULK1, USP44, VMP1, WNT5A, XBP1, ZC3HAV…
GO:0001837	epithelial to mesenchymal transition	GO_BiologicalProcess-GOA_09.03.2016_07h33	22.3684	[CLASP2, DAB2IP, EPB41L5, LDLRAD4, LRP6, MSX1, MSX2, NOG, NOTCH1, RBPJ, SFRP1, SFRP2, SMAD3, TGFBR1, TGFBR2, WNT16, WNT5A]
GO:0043068	positive regulation of programmed cell death	GO_BiologicalProcess-GOA_09.03.2016_07h33	15.5405	[ADORA2A, AGRN, AGTR2, ALDH1A3, ANXA1, BIN1, BMF, CCL5, CTC-554D6.1, CYR61, DAB2IP, DLC1, EEF1E1, F3, FAP, FNIP1, FOXO1, FOXO3, G0S2, HSPD1, IGFBP3, JAK2, KCNMA1, LOC100859853, LRRK2, MCL1, MSX1, MSX2, MYBBP1A, NCOA1, NF1, NOD1, NOTCH1, NR3C1, NR4A3, PPM1F, PSEN1, SFRP1, SFRP2, SMAD3, SOD1, TGFBR1, TRPS1, WNT5A, XBP1, XDH]
GO:1901653	cellular response to peptide	GO_BiologicalProcess-GOA_09.03.2016_07h33	19.2	[CAV2, DENND4C, FOXO1, IGF1R, IRS2, IRS4, JAK2, MBD5, MZB1, NOD1, NR3C1, NR3C2, NR4A3, PHIP, PIK3AP1, PIK3R1, PIK3R2, PRKCZ, RNASEL, SOCS3, SOGA1, SSTR2, TSC2, XBP1]
GO:0009890	negative regulation of biosynthetic process	GO_BiologicalProcess-GOA_09.03.2016_07h33	12.9151	[AATF, AGO1, ARHGAP35, ARID5B, ASXL1, ASXL2, ATP2B4, ATXN1, ATXN1L, BACH2, BATF3, BMP6, BMPR2, CCL5, CEBPA, CLOCK, CNOT6L, CPEB3, CREB1, CREBBP, DAB2IP, DGCR8, DICER1, DKK3, DLG1, DNMT1, EIF2AK2, ELK4, EPC1, ERBB2IP, ESR1, FGFR2, FNIP1, FOXK1, FOXO1, FOXO3, FOXP1, GLI2, HDAC4, HIVEP1, HOXD8, HSPA8, IGF1R, ITGAV, KAT6A, KAT6B, KDM5A, KLF5, L3MBTL1, LGR4, LOC101749744, MDM4, MED13, MID2, MOV10, MSX…
GO:0045944	positive regulation of transcription from RNA polymerase II promoter	GO_BiologicalProcess-GOA_09.03.2016_07h33	13.4585	[AATF, ABLIM1, AGO1, AGRN, ASH1L, ASXL1, ASXL2, ATXN1, BMPR1A, BMPR2, CCNT2, CDON, CEBPA, CLOCK, CREB1, CREB3L2, CREBBP, CRTC1, CYR61, DAB2IP, EPAS1, EPC1, ESR1, ESRRB, FGFR2, FOXO1, FOXO3, FOXP1, FSTL3, GLI2, HOXD8, HSPH1, JAK2, KLF5, KMT2A, LRP5, LRP6, MAML3, MED13, MED14, MSX1, MYSM1, NCOA1, NCOA2, NCOA3, NCOA6, NFAT5, NFATC3, NFIA, NOG, NOTCH1, NR2C2, NR3C1, NR4A3, NRIP1, PGR, PHIP, PIK3R2, P…
GO:0034284	response to monosaccharide	GO_BiologicalProcess-GOA_09.03.2016_07h33	22.8571	[ADCY5, C2CD2L, GPAM, IGF1R, ILDR2, IRS2, LOC417414, LRP5, MPC2, NRXN1, PIK3CA, PRKCE, SARM1, SIN3A, VCAM1, XBP1]
GO:0009746	response to hexose	GO_BiologicalProcess-GOA_09.03.2016_07h33	22.8571	[ADCY5, C2CD2L, GPAM, IGF1R, ILDR2, IRS2, LOC417414, LRP5, MPC2, NRXN1, PIK3CA, PRKCE, SARM1, SIN3A, VCAM1, XBP1]
GO:0009749	response to glucose	GO_BiologicalProcess-GOA_09.03.2016_07h33	22.8571	[ADCY5, C2CD2L, GPAM, IGF1R, ILDR2, IRS2, LOC417414, LRP5, MPC2, NRXN1, PIK3CA, PRKCE, SARM1, SIN3A, VCAM1, XBP1]
GO:0018209	peptidyl-serine modification	GO_BiologicalProcess-GOA_09.03.2016_07h33	17.5141	[ATP2B4, CLSPN, DYRK1A, FNIP1, GALNT2, HIPK3, LMTK2, LOC100858414, LOC417414, LRRK2, MAST2, MAST4, NSD1, PDE4D, PDK3, PHIP, PIK3CA, PKD1, PPM1F, PRKAA1, PRKCE, PRKCZ, RICTOR, SFRP2, STK38L, STK39, TGFBR1, TGFBR2, TNKS, ULK1, WNT5A]
GO:0032989	cellular component morphogenesis	GO_BiologicalProcess-GOA_09.03.2016_07h33	12.8235	[ABL2, ABLIM1, ACTG1, ANTXR1, ANXA1, APOA1, ARHGAP35, ARHGEF26, ATMIN, ATP7A, BMPR2, CLASP2, CNTN4, CREB1, CTC-554D6.1, CXCL12, DAB2IP, DACT2, DLC1, DLG1, DYL1, ENPP2, EPB41L5, FGFR2, FLNB, FLRT2, FMOD, FN1, FOXP1, FRYL, GAS7, GLI2, HTT, ICK, ITGAV, KLF7, LAMC1, LDLRAD4, LHFPL5, LIPA, LOC101749001, LPAR1, LRP6, LRRK2, MAP1B, MAP3K1, MAPK8IP3, MSX1, MSX2, NBEAL2, NEO1, NFASC, NOG, NOTCH1, NR4A3, N…
GO:1900407	regulation of cellular response to oxidative stress	GO_BiologicalProcess-GOA_09.03.2016_07h33	30.303	[FBLN5, GCH1, GPR37L1, GPX1, HSPB1, HSPH1, LRRK2, MCL1, NR4A3, SOD1]
GO:0046636	negative regulation of alpha-beta T cell activation	GO_BiologicalProcess-GOA_09.03.2016_07h33	46.1538	[ADORA2A, ANXA1, CBLB, FOXP1, GLI2, RC3H1]
GO:0002088	lens development in camera-type eye	GO_BiologicalProcess-GOA_09.03.2016_07h33	25.4902	[CDON, DLG1, FGFR2, FRS2, GJA1, HIPK1, NOG, SKI, SMAD3, TGFBR1, TGFBR2, VIM, WNT5A]
GO:0031589	cell-substrate adhesion	GO_BiologicalProcess-GOA_09.03.2016_07h33	17.4157	[ADAMTS12, ANTXR1, APOA1, CTGF, CYR61, DLC1, EPB41L5, EPDR1, FN1, GTF2H4, ITGAV, JAK2, LAMC1, LOC100857892, LOC100858414, NF1, NOTCH1, PEAK1, PIK3CB, PIK3R1, PPM1F, PREX1, PRKCE, PTPRK, RREB1, S100A10, SMOC2, THY1, TN, VCAM1, VTN]
GO:0060525	prostate glandular acinus development	GO_BiologicalProcess-GOA_09.03.2016_07h33	55.5556	[ESR1, FGFR2, FRS2, NOTCH1, SFRP1]
GO:1902547	regulation of cellular response to vascular endothelial growth factor stimulus	GO_BiologicalProcess-GOA_09.03.2016_07h33	55.5556	[ADAMTS12, DAB2IP, GPR124, MYO1C, XDH]
GO:0032102	negative regulation of response to external stimulus	GO_BiologicalProcess-GOA_09.03.2016_07h33	18.1818	[ADORA2A, ANXA2, APOA1, ASH1L, BCR, DHX58, FABP7, FOXP1, GPX1, NOTCH1, NOV, NRP1, NRXN1, PSMA1, PTGER4, QSOX1, SEMA3C, SEMA3D, SEMA3F, SEMA5A, SEMA5B, SERPINF2, SMAD3, SOCS3, TN, TNFAIP3, TSPO, WNT5A]
GO:0097285	cell-type specific apoptotic process	GO_BiologicalProcess-GOA_09.03.2016_07h33	16.0784	[ABL2, AGRN, ANXA1, ATP7A, BAG3, BMPR2, CCL5, CNTF, CXCL12, DICER1, FAP, FNIP1, FOXO3, GLI2, GPAM, GPX1, HIPK1, HTT, IRS2, KITLG, LRP6, MCL1, MST1, MSX1, MSX2, NF1, NR3C1, NR4A3, NRP1, PIK3CA, PIK3CG, PSEN1, SFRP1, SFRP2, SOD1, TGFBR2, TN, TNFAIP3, TSC22D3, WNT5A, XBP1]
GO:0022604	regulation of cell morphogenesis	GO_BiologicalProcess-GOA_09.03.2016_07h33	15.3595	[ANXA1, APOA1, ARHGAP35, BMPR2, CLASP2, DAB2IP, DLC1, DLG1, ENPP2, EPB41L5, FMOD, FN1, GAS7, HTT, LDLRAD4, LOC101749001, LPAR1, MAP1B, NOTCH1, NRP1, NTN1, PHIP, PLXND1, PREX1, PSEN1, RIMS1, RREB1, S100A10, SARM1, SEMA3C, SEMA3D, SEMA3F, SEMA5A, SEMA5B, SFRP1, SFRP2, SMAD3, SMURF1, SSH2, SYNE3, TBC1D7, TGFBR1, TGFBR2, THY1, WIPF3, WNT5A, XK]
GO:0051271	negative regulation of cellular component movement	GO_BiologicalProcess-GOA_09.03.2016_07h33	18.4397	[ABHD2, BCR, CHRD, CXCL12, DAB2IP, DLC1, IGFBP3, LDLRAD4, MCC, NF1, NOG, NOTCH1, NOV, NRP1, PTGER4, PTPRK, SEMA3C, SEMA3D, SEMA3F, SEMA5A, SEMA5B, SFRP1, SFRP2, SULF1, THY1, WNT5A]
GO:0014065	phosphatidylinositol 3-kinase signaling	GO_BiologicalProcess-GOA_09.03.2016_07h33	22.5352	[CBL, CCL5, DAB2IP, NCOR1, NF1, PIK3AP1, PIK3C2A, PIK3CA, PIK3CB, PIK3CG, PIK3R1, PPP1R16B, PREX2, TSC2, WNT16, XBP1]
GO:1902667	regulation of axon guidance	GO_BiologicalProcess-GOA_09.03.2016_07h33	32.1429	[BMPR2, NRP1, PLXND1, SEMA3C, SEMA3D, SEMA3F, SEMA5A, SEMA5B, WNT5A]
GO:0034614	cellular response to reactive oxygen species	GO_BiologicalProcess-GOA_09.03.2016_07h33	24.1379	[ATP7A, FBLN5, FOXO1, GCH1, GPR37L1, HSPH1, LRRK2, NR4A3, PPARGC1B, PRKAA1, PTPRK, SOD1, TNFAIP3, ZNF277]
GO:0016125	sterol metabolic process	GO_BiologicalProcess-GOA_09.03.2016_07h33	24.1379	[ABCA1, ABCG1, APOA1, CEBPA, CETP, CYP39A1, CYP51A1, DHCR24, EPHX2, HSD17B7, LRP5, MSMO1, SOD1, SORL1]
GO:0071407	cellular response to organic cyclic compound	GO_BiologicalProcess-GOA_09.03.2016_07h33	16.1157	[ADCY5, AGO1, ANXA1, AQP9, ATP2B4, CCL5, CDH1, CEBPA, CLOCK, DGCR8, DICER1, ESR1, ESRRB, GLI2, JAK2, KCNQ1, LOC101749744, LRP6, LRRK2, MED13, MED14, MSX2, NCOA3, NR2C2, NR3C1, NR3C2, NR4A3, NRIP1, PAK3, PDE4D, PGR, PIK3CG, PPARGC1B, SFRP1, SMAD5, SMAD9, SSTR2, UFM1, ZC3HAV1]
GO:0051171	regulation of nitrogen compound metabolic process	GO_BiologicalProcess-GOA_09.03.2016_07h33	11.3647	[AATF, ABCA1, ABCA2, ABCG1, ABLIM1, ADGRD1, ADORA2A, AFF1, AGO1, AGRN, AGTR2, ARHGAP35, ARID5B, ASH1L, ASXL1, ASXL2, ATMIN, ATP2B4, ATP7A, ATXN1, ATXN1L, ATXN3, BACH2, BATF3, BMP6, BMPR1A, BMPR2, BRIP1, CARD11, CCL5, CCNT2, CDH1, CDON, CEBPA, CHRD, CHRDL1, CLOCK, CNOT6L, CPEB3, CREB1, CREB3L2, CREB5, CREBBP, CRTC1, CTC-554D6.1, CYR61, DAB2IP, DDX6, DGCR8, DICER1, DKK3, DLG1, DNMT1, DYRK1A, EDA2R,…
GO:0003006	developmental process involved in reproduction	GO_BiologicalProcess-GOA_09.03.2016_07h33	15.5797	[AFF4, ARID5B, BMP6, BMPR1A, CTC-554D6.1, CXCL12, DHCR24, DICER1, DLG1, ESR1, FGFR2, FOXO3, FRS2, GLI2, HID1, HSPA2, IGF1R, KIAA0430, KITLG, LGR4, LGR5, LRP6, NCOA3, NOG, NOTCH1, NRIP1, PDE5A, PDGFRA, PGR, PKD1, PRDX4, PRLR, PSME4, QKI, SFRP1, SFRP2, SMAD5, SOD1, SULF1, TDRD6, TGFBR1, TNC, WNT5A]
GO:0090311	regulation of protein deacetylation	GO_BiologicalProcess-GOA_09.03.2016_07h33	38.8889	[DYRK1A, FOXP1, KDM5A, NCOR1, SKI, SPRED2, TRPS1]
GO:0048015	phosphatidylinositol-mediated signaling	GO_BiologicalProcess-GOA_09.03.2016_07h33	21.9512	[CBL, CCL5, DAB2IP, IGF1R, NCOR1, NF1, PI4KA, PIK3AP1, PIK3C2A, PIK3CA, PIK3CB, PIK3CG, PIK3R1, PPP1R16B, PREX2, TSC2, WNT16, XBP1]
GO:0048666	neuron development	GO_BiologicalProcess-GOA_09.03.2016_07h33	13.5274	[ABL2, ABLIM1, APOA1, ARHGAP35, ATP7A, BMPR2, CNTF, CNTN1, CNTN4, CREB1, CRTAC1, CTC-554D6.1, CXCL12, DAB2IP, DICER1, FAT4, FGFR2, FLRT2, FMOD, FN1, FOXP1, FRYL, GAK, GAS7, GLI2, GNAQ, HTT, KLF7, LAMC1, LHFPL5, LOC101749001, LPAR1, LRRK2, MAP1B, MAP4, MAPK8IP3, NEGR1, NEO1, NFASC, NOG, NOTCH1, NPHP4, NR4A3, NRK, NRP1, NTN1, PAK3, PIK3CA, PLXND1, PPP1R9A, PREX2, PRKCZ, PSEN1, PTPRF, RAPH1, RIMS1, …
GO:0045892	negative regulation of transcription, DNA-templated	GO_BiologicalProcess-GOA_09.03.2016_07h33	13.302	[ARHGAP35, ARID5B, ASXL1, ASXL2, ATXN1, ATXN1L, BACH2, BATF3, BMP6, CEBPA, CLOCK, CPEB3, CREB1, CREBBP, DAB2IP, DKK3, DLG1, DNMT1, ELK4, EPC1, ERBB2IP, ESR1, FGFR2, FNIP1, FOXK1, FOXO1, FOXO3, FOXP1, GLI2, HDAC4, HIVEP1, HOXD8, HSPA8, IGF1R, KAT6A, KAT6B, KDM5A, KLF5, L3MBTL1, LGR4, LOC101749744, MDM4, MED13, MSX1, MSX2, MXD1, MXI1, MYBBP1A, NCOA2, NCOR1, NFIA, NOG, NOTCH1, NR4A3, NRIP1, PDLIM7, …
GO:0060253	negative regulation of glial cell proliferation	GO_BiologicalProcess-GOA_09.03.2016_07h33	100	[DICER1, NOTCH1, SKI]
GO:1904016	response to Thyroglobulin triiodothyronine	GO_BiologicalProcess-GOA_09.03.2016_07h33	100	[NCOA1, NCOA2, NCOR1]
GO:1904017	cellular response to Thyroglobulin triiodothyronine	GO_BiologicalProcess-GOA_09.03.2016_07h33	100	[NCOA1, NCOA2, NCOR1]
GO:1901475	pyruvate transmembrane transport	GO_BiologicalProcess-GOA_09.03.2016_07h33	100	[MPC1, MPC2, SLC16A7]
GO:0006848	pyruvate transport	GO_BiologicalProcess-GOA_09.03.2016_07h33	100	[MPC1, MPC2, SLC16A7]
GO:0045906	negative regulation of vasoconstriction	GO_BiologicalProcess-GOA_09.03.2016_07h33	100	[BMPR2, DOCK4, DOCK5]
GO:2000053	regulation of Wnt signaling pathway involved in dorsal/ventral axis specification	GO_BiologicalProcess-GOA_09.03.2016_07h33	100	[LRP6, SFRP1, SOST]
GO:1900747	negative regulation of vascular endothelial growth factor signaling pathway	GO_BiologicalProcess-GOA_09.03.2016_07h33	100	[DAB2IP, GPR124, XDH]
GO:0031064	negative regulation of histone deacetylation	GO_BiologicalProcess-GOA_09.03.2016_07h33	100	[FOXP1, KDM5A, SKI]
GO:0060324	face development	GO_BiologicalProcess-GOA_09.03.2016_07h33	27.5	[ALDH1A3, ARID5B, CRISPLD1, CRISPLD2, KAT6A, LRP6, MSX1, NOG, PDGFRA, SKI, WNT5A]
GO:0019219	regulation of nucleobase-containing compound metabolic process	GO_BiologicalProcess-GOA_09.03.2016_07h33	11.4402	[AATF, ABCA1, ABCA2, ABCG1, ABLIM1, ADGRD1, ADORA2A, AFF1, AGO1, AGRN, AGTR2, ARHGAP35, ARID5B, ASH1L, ASXL1, ASXL2, ATMIN, ATP2B4, ATP7A, ATXN1, ATXN1L, ATXN3, BACH2, BATF3, BMP6, BMPR1A, BMPR2, BRIP1, CARD11, CCL5, CCNT2, CDH1, CDON, CEBPA, CHRD, CHRDL1, CLOCK, CPEB3, CREB1, CREB3L2, CREB5, CREBBP, CRTC1, CYR61, DAB2IP, DICER1, DKK3, DLG1, DNMT1, DYRK1A, EDA2R, EFEMP1, EIF2AK2, ELK4, EPAS1, EPC…
GO:0010942	positive regulation of cell death	GO_BiologicalProcess-GOA_09.03.2016_07h33	15.3333	[ADORA2A, AGRN, AGTR2, ALDH1A3, ANXA1, BIN1, BMF, CCL5, CTC-554D6.1, CYR61, DAB2IP, DLC1, EEF1E1, F3, FAP, FNIP1, FOXO1, FOXO3, G0S2, HSPD1, IGFBP3, JAK2, KCNMA1, LOC100859853, LRRK2, MCL1, MSX1, MSX2, MYBBP1A, NCOA1, NF1, NOD1, NOTCH1, NR3C1, NR4A3, PPM1F, PSEN1, SFRP1, SFRP2, SMAD3, SOD1, TGFBR1, TRPS1, WNT5A, XBP1, XDH]
GO:0051348	negative regulation of transferase activity	GO_BiologicalProcess-GOA_09.03.2016_07h33	17.1123	[ASPN, C1H2ORF40, CDKN2C, DAB2IP, DBNDD2, DUSP14, FLRT2, GEN1, GNAQ, HIPK3, HSPB1, IGF1R, IRS2, LOC100859853, LRP5, LRP6, LRRTM4, NF1, OBFC1, PPM1F, PSEN1, RTN4RL2, SFRP1, SFRP2, SOCS3, SORL1, SPRED2, THY1, TNFAIP3, TSC2, USP44, ZFYVE28]
GO:0061564	axon development	GO_BiologicalProcess-GOA_09.03.2016_07h33	15.493	[ABLIM1, BMPR2, CNTN4, CREB1, CRTAC1, CTC-554D6.1, CXCL12, FGFR2, FLRT2, FMOD, FN1, FOXP1, GLI2, KLF7, MAP1B, MAPK8IP3, NEO1, NFASC, NOG, NOTCH1, NR4A3, NRP1, NTN1, PAK3, PIK3CA, PLXND1, PSEN1, PTPRF, RAPH1, SEMA3C, SEMA3D, SEMA3F, SEMA5A, SEMA5B, SPRY3, SSH2, THY1, TNC, TSKU, TTC8, ULK1, UNC5A, WNT5A, XK]
GO:0002761	regulation of myeloid leukocyte differentiation	GO_BiologicalProcess-GOA_09.03.2016_07h33	23.7288	[ASXL2, CREB1, CTC-554D6.1, FSTL3, IL34, INPP4B, KITLG, KMT2E, LRRC17, NF1, PIK3R1, PPARGC1B, SFRP1, TAL1]
GO:0043066	negative regulation of apoptotic process	GO_BiologicalProcess-GOA_09.03.2016_07h33	14.1256	[AATF, ABL2, AMIGO2, ATP7A, BAG3, BMF, CBL, CCL5, CNTF, CTC-554D6.1, CXCL12, CYR61, DHCR24, EIF2AK2, FLT4, FNIP1, FOXO1, G2E3, GLI2, GPAM, GPX1, GRK5, HIPK3, HSPB1, HSPD1, HSPH1, HTT, IGF1R, IRS2, ITGAV, JAK2, KITLG, LAMTOR5, LRP6, LRRK2, MCL1, MDM4, MST1, MSX1, MSX2, NOG, NOTCH1, NR4A3, NRP1, PHIP, PIK3CA, PIK3CG, PIK3R1, PRKAA1, PSEN1, RPS6KA3, SFRP1, SFRP2, SH3RF1, SIN3A, SOCS3, SOD1, TGFBR1, …
GO:0048017	inositol lipid-mediated signaling	GO_BiologicalProcess-GOA_09.03.2016_07h33	21.4286	[CBL, CCL5, DAB2IP, IGF1R, NCOR1, NF1, PI4KA, PIK3AP1, PIK3C2A, PIK3CA, PIK3CB, PIK3CG, PIK3R1, PPP1R16B, PREX2, TSC2, WNT16, XBP1]
GO:0009725	response to hormone	GO_BiologicalProcess-GOA_09.03.2016_07h33	14.6814	[ABCA2, ACACA, ANXA1, CAV2, CLOCK, CREB1, CTSS, DENND4C, ESR1, ESRRB, FOXO1, HSPA2, IGF1R, IRS2, IRS4, JAK2, LOC101749744, MBD5, MED13, MED14, MSX2, MZB1, NCOA1, NCOA2, NCOA3, NCOR1, NOTCH1, NPFFR1, NR2C2, NR3C1, NR3C2, NR4A3, NRIP1, NSMF, PGR, PHIP, PIK3AP1, PIK3R1, PIK3R2, PPARGC1B, PRKAA1, PRKCE, PRKCZ, PRLR, RNASEL, SFRP1, SOCS3, SOGA1, SOST, SSTR2, TSC2, UFM1, XBP1]
GO:0022008	neurogenesis	GO_BiologicalProcess-GOA_09.03.2016_07h33	12.628	[ABL2, ABLIM1, APOA1, ARHGAP35, ARHGEF10, ATP7A, ATXN1, BIN1, BMP6, BMPR1A, BMPR2, CDON, CNTF, CNTN1, CNTN4, CREB1, CRTAC1, CTC-554D6.1, CXCL12, DAB2IP, DCHS1, DDX6, DICER1, FABP7, FAT4, FGFR2, FLRT2, FMOD, FN1, FOXP1, FRS2, FRYL, GAK, GAS7, GJA1, GLI2, GNAQ, GPR37L1, HIPK1, HTT, KCNMA1, KLF7, LAMC1, LHFPL5, LLGL2, LOC101749001, LPAR1, LRRK2, MAP1B, MAP4, MAPK8IP3, NAV1, NCOA1, NEGR1, NEO1, NF1, …
GO:1902679	negative regulation of RNA biosynthetic process	GO_BiologicalProcess-GOA_09.03.2016_07h33	13.1818	[ARHGAP35, ARID5B, ASXL1, ASXL2, ATXN1, ATXN1L, BACH2, BATF3, BMP6, CCL5, CEBPA, CLOCK, CPEB3, CREB1, CREBBP, DAB2IP, DKK3, DLG1, DNMT1, ELK4, EPC1, ERBB2IP, ESR1, FGFR2, FNIP1, FOXK1, FOXO1, FOXO3, FOXP1, GLI2, HDAC4, HIVEP1, HOXD8, HSPA8, IGF1R, KAT6A, KAT6B, KDM5A, KLF5, L3MBTL1, LGR4, LOC101749744, MDM4, MED13, MID2, MSX1, MSX2, MXD1, MXI1, MYBBP1A, NCOA2, NCOR1, NFIA, NOG, NOTCH1, NR4A3, NRI…
GO:1901998	toxin transport	GO_BiologicalProcess-GOA_09.03.2016_07h33	31.0345	[ABCG1, ANTXR2, CCT8, DNM1, HSPA5, LRP6, LRRC10, NRP1, VAMP4]
GO:0048010	vascular endothelial growth factor receptor signaling pathway	GO_BiologicalProcess-GOA_09.03.2016_07h33	31.0345	[BMPR2, DAB2IP, FLT4, HSPB1, LOC422316, NRP1, SULF1, TMEM204, XBP1]
GO:0060193	positive regulation of lipase activity	GO_BiologicalProcess-GOA_09.03.2016_07h33	31.0345	[ABL2, AGTR1, APOA1, CCL5, CYR61, FGFR2, LPAR1, PDGFRB, RHOC]
GO:0043069	negative regulation of programmed cell death	GO_BiologicalProcess-GOA_09.03.2016_07h33	14.0969	[AATF, ABL2, AMIGO2, ATP7A, BAG3, BMF, CBL, CCL5, CNTF, CTC-554D6.1, CXCL12, CYR61, DHCR24, EIF2AK2, FLT4, FNIP1, FOXO1, G2E3, GLI2, GPAM, GPX1, GRK5, HIPK3, HSPB1, HSPD1, HSPH1, HTT, IGF1R, IRS2, ITGAV, JAK2, KITLG, LAMTOR5, LRP6, LRRK2, MCL1, MDM4, MST1, MSX1, MSX2, NOG, NOTCH1, NR4A3, NRP1, PHIP, PIK3CA, PIK3CG, PIK3R1, PLCG2, PRKAA1, PSEN1, RPS6KA3, SFRP1, SFRP2, SH3RF1, SIN3A, SOCS3, SOD1, T…
GO:0060526	prostate glandular acinus morphogenesis	GO_BiologicalProcess-GOA_09.03.2016_07h33	66.6667	[ESR1, FGFR2, FRS2, SFRP1]
GO:0060527	prostate epithelial cord arborization involved in prostate glandular acinus morphogenesis	GO_BiologicalProcess-GOA_09.03.2016_07h33	66.6667	[ESR1, FGFR2, FRS2, SFRP1]
GO:0090084	negative regulation of inclusion body assembly	GO_BiologicalProcess-GOA_09.03.2016_07h33	66.6667	[DNAJA4, DNAJB2, HSPA2, SORL1]
GO:1900745	positive regulation of p38MAPK cascade	GO_BiologicalProcess-GOA_09.03.2016_07h33	66.6667	[LOC100859853, MAP3K3, SASH1, XDH]
GO:0046113	nucleobase catabolic process	GO_BiologicalProcess-GOA_09.03.2016_07h33	66.6667	[AOX1, DPYS, GDA, XDH]
GO:0048771	tissue remodeling	GO_BiologicalProcess-GOA_09.03.2016_07h33	21.1765	[ANXA1, ATP7A, BCR, BMPR2, EPAS1, FLT4, GJA1, INPP4B, LGR4, LIPA, LRP5, NF1, NFATC3, PPARGC1B, RBPJ, SEMA3C, SFRP1, WNT16]
GO:0035282	segmentation	GO_BiologicalProcess-GOA_09.03.2016_07h33	21.9178	[BMPR1A, EPB41L5, FN1, FRS2, LRP6, NOTCH1, NRP1, PCSK6, PSEN1, SEMA3C, SEMA3F, SFRP1, SFRP2, SMAD3, TBX18, WNT5A]
GO:0048699	generation of neurons	GO_BiologicalProcess-GOA_09.03.2016_07h33	12.7737	[ABL2, ABLIM1, APOA1, ARHGAP35, ATP7A, ATXN1, BIN1, BMP6, BMPR1A, BMPR2, CDON, CNTF, CNTN1, CNTN4, CREB1, CRTAC1, CTC-554D6.1, CXCL12, DAB2IP, DDX6, DICER1, FAT4, FGFR2, FLRT2, FMOD, FN1, FOXP1, FRS2, FRYL, GAK, GAS7, GJA1, GLI2, GNAQ, GPR37L1, HIPK1, HTT, KCNMA1, KLF7, LAMC1, LHFPL5, LOC101749001, LPAR1, LRRK2, MAP1B, MAP4, MAPK8IP3, NAV1, NCOA1, NEGR1, NEO1, NF1, NFASC, NOG, NOTCH1, NPHP4, NR4A…
GO:0016055	Wnt signaling pathway	GO_BiologicalProcess-GOA_09.03.2016_07h33	15.748	[ABL2, ATP6V1C2, BICC1, CDK14, CTC-554D6.1, DAB2IP, DACT2, DKK3, FGFR2, FOXO1, FOXO3, GLI2, LGR4, LGR5, LRP5, LRP6, LRRK2, MCC, MGAT3, NOG, NOTCH1, NPHP4, PITX2, PPAP2B, PRICKLE1, PSEN1, RBPJ, RSPO3, SCYL2, SFRP1, SFRP2, SMAD3, SOST, STRN, SULF1, TNKS, TSC2, TSKU, WNT16, WNT5A]
GO:0071326	cellular response to monosaccharide stimulus	GO_BiologicalProcess-GOA_09.03.2016_07h33	25.5319	[ADCY5, C2CD2L, IGF1R, LOC417414, LRP5, MPC2, NRXN1, PIK3CA, PRKCE, SIN3A, VCAM1, XBP1]
GO:0071331	cellular response to hexose stimulus	GO_BiologicalProcess-GOA_09.03.2016_07h33	25.5319	[ADCY5, C2CD2L, IGF1R, LOC417414, LRP5, MPC2, NRXN1, PIK3CA, PRKCE, SIN3A, VCAM1, XBP1]
GO:0071333	cellular response to glucose stimulus	GO_BiologicalProcess-GOA_09.03.2016_07h33	25.5319	[ADCY5, C2CD2L, IGF1R, LOC417414, LRP5, MPC2, NRXN1, PIK3CA, PRKCE, SIN3A, VCAM1, XBP1]
GO:0051252	regulation of RNA metabolic process	GO_BiologicalProcess-GOA_09.03.2016_07h33	11.5128	[AATF, ABCA2, ABCG1, ABLIM1, AFF1, AGO1, AGRN, AGTR2, ARHGAP35, ARID5B, ASH1L, ASXL1, ASXL2, ATMIN, ATP2B4, ATXN1, ATXN1L, ATXN3, BACH2, BATF3, BMP6, BMPR1A, BMPR2, BRIP1, CARD11, CCL5, CCNT2, CDH1, CDON, CEBPA, CHRD, CHRDL1, CLOCK, CPEB3, CREB1, CREB3L2, CREB5, CREBBP, CRTC1, CYR61, DAB2IP, DICER1, DKK3, DLG1, DNMT1, DYRK1A, EDA2R, EFEMP1, EIF2AK2, ELK4, EPAS1, EPC1, ERBB2IP, ESR1, ESRRB, FGFR2,…
GO:0045932	negative regulation of muscle contraction	GO_BiologicalProcess-GOA_09.03.2016_07h33	42.8571	[ATP2A3, DOCK4, DOCK5, KCNMA1, PDE5A, SOD1]
GO:0051154	negative regulation of striated muscle cell differentiation	GO_BiologicalProcess-GOA_09.03.2016_07h33	42.8571	[HDAC4, MSX1, NOTCH1, NOV, PRICKLE1, XBP1]
GO:0043065	positive regulation of apoptotic process	GO_BiologicalProcess-GOA_09.03.2016_07h33	15.3584	[ADORA2A, AGRN, AGTR2, ALDH1A3, ANXA1, BIN1, BMF, CCL5, CTC-554D6.1, CYR61, DAB2IP, DLC1, EEF1E1, F3, FAP, FNIP1, FOXO1, FOXO3, G0S2, HSPD1, IGFBP3, JAK2, KCNMA1, LOC100859853, MCL1, MSX1, MSX2, MYBBP1A, NCOA1, NF1, NOD1, NOTCH1, NR3C1, NR4A3, PPM1F, PSEN1, SFRP1, SFRP2, SMAD3, SOD1, TGFBR1, TRPS1, WNT5A, XBP1, XDH]
GO:0001678	cellular glucose homeostasis	GO_BiologicalProcess-GOA_09.03.2016_07h33	23.3333	[ADCY5, C2CD2L, IGF1R, LOC417414, LRP5, MPC2, NRXN1, PIK3CA, PIK3R1, PIK3R2, PRKCE, SIN3A, VCAM1, XBP1]
GO:0050795	regulation of behavior	GO_BiologicalProcess-GOA_09.03.2016_07h33	18.75	[BMPR2, CCL5, CCR7, CXCL12, EDN2, GPR124, HSPB1, LOC101749001, MST1, NOTCH1, NOV, NR2C2, NR4A3, NRP1, NRXN1, PLXND1, PPM1F, PTGDS, SEMA3C, SEMA3D, SEMA3F, SEMA5A, SEMA5B, WNT5A]
GO:0018105	peptidyl-serine phosphorylation	GO_BiologicalProcess-GOA_09.03.2016_07h33	17.4699	[ATP2B4, CLSPN, DYRK1A, FNIP1, HIPK3, LMTK2, LOC417414, LRRK2, MAST2, MAST4, NSD1, PDE4D, PDK3, PHIP, PIK3CA, PKD1, PPM1F, PRKAA1, PRKCE, PRKCZ, RICTOR, SFRP2, STK38L, STK39, TGFBR1, TGFBR2, TNKS, ULK1, WNT5A]
GO:0048812	neuron projection morphogenesis	GO_BiologicalProcess-GOA_09.03.2016_07h33	14.7309	[ABL2, ABLIM1, ATP7A, BMPR2, CNTN4, CREB1, CTC-554D6.1, CXCL12, DAB2IP, FGFR2, FLRT2, FMOD, FN1, FOXP1, GAS7, GLI2, KLF7, LOC101749001, LRRK2, MAP1B, MAPK8IP3, NEO1, NFASC, NOG, NOTCH1, NR4A3, NRK, NRP1, NTN1, PAK3, PIK3CA, PLXND1, PREX2, PRKCZ, PSEN1, RAPH1, RIMS1, SARM1, SEMA3C, SEMA3D, SEMA3F, SEMA5A, SEMA5B, SMURF1, SSH2, THY1, TSKU, TTC8, ULK1, UNC5A, WNT5A, XK]
GO:0051100	negative regulation of binding	GO_BiologicalProcess-GOA_09.03.2016_07h33	22.3881	[ANXA2, BTAF1, CRTAC1, EPB41L5, JAK2, LRRK2, MSX1, MSX2, NOG, PTPRF, SIN3A, SORL1, TDG, TNKS, ZNF462]
GO:0031327	negative regulation of cellular biosynthetic process	GO_BiologicalProcess-GOA_09.03.2016_07h33	12.7475	[AATF, AGO1, ARHGAP35, ARID5B, ASXL1, ASXL2, ATP2B4, ATXN1, ATXN1L, BACH2, BATF3, BMP6, BMPR2, CCL5, CEBPA, CLOCK, CNOT6L, CPEB3, CREB1, CREBBP, DAB2IP, DGCR8, DICER1, DKK3, DLG1, DNMT1, EIF2AK2, ELK4, EPC1, ERBB2IP, ESR1, FGFR2, FNIP1, FOXK1, FOXO1, FOXO3, FOXP1, GLI2, HDAC4, HIVEP1, HOXD8, HSPA8, IGF1R, KAT6A, KAT6B, KDM5A, KLF5, L3MBTL1, LGR4, LOC101749744, MDM4, MED13, MID2, MOV10, MSX1, MSX2…
GO:0008203	cholesterol metabolic process	GO_BiologicalProcess-GOA_09.03.2016_07h33	24.0741	[ABCA1, ABCG1, APOA1, CEBPA, CETP, CYP39A1, CYP51A1, DHCR24, EPHX2, HSD17B7, LRP5, SOD1, SORL1]
GO:0030522	intracellular receptor signaling pathway	GO_BiologicalProcess-GOA_09.03.2016_07h33	18.4615	[ALDH1A3, ASXL1, ASXL2, CLOCK, DHX58, ERBB2IP, ESR1, IFIH1, KMT2E, LOC101749744, MED13, MED14, NCOA1, NCOR1, NR2C2, NR3C1, NR4A3, PDK3, PGR, PPARGC1B, SFRP1, TNFAIP3, UFM1, ZC3HAV1]
GO:0036092	phosphatidylinositol-3-phosphate biosynthetic process	GO_BiologicalProcess-GOA_09.03.2016_07h33	50	[PIK3C2A, PIK3CA, PIK3CB, PIK3CG, PIK3R2]
GO:0051172	negative regulation of nitrogen compound metabolic process	GO_BiologicalProcess-GOA_09.03.2016_07h33	12.7139	[AGO1, ARHGAP35, ARID5B, ASXL1, ASXL2, ATP2B4, ATXN1, ATXN1L, BACH2, BATF3, BMP6, BMPR2, CCL5, CEBPA, CLOCK, CNOT6L, CPEB3, CREB1, CREBBP, DAB2IP, DGCR8, DICER1, DKK3, DLG1, DNMT1, DYRK1A, EIF2AK2, ELK4, EPC1, ERBB2IP, ESR1, FGFR2, FNIP1, FOXK1, FOXO1, FOXO3, FOXP1, GLI2, HDAC4, HIVEP1, HOXD8, HSPA8, IGF1R, KAT6A, KAT6B, KDM5A, KLF5, L3MBTL1, LGR4, LOC101749744, MDM4, MED13, MID2, MOV10, MSX1, MS…
GO:0008285	negative regulation of cell proliferation	GO_BiologicalProcess-GOA_09.03.2016_07h33	14.7493	[AIMP2, BMPR2, CAV2, CBLB, CDKN2C, CTC-554D6.1, DAB2IP, DICER1, DLC1, DLG1, EEF1E1, EIF2AK2, FAP, FGFR2, FOXP1, FTH1, GLI2, GTF2H4, HDAC4, IGFBP3, JAK2, KMT2A, MCC, MSX1, MSX2, NF1, NOG, NOTCH1, NOV, PDE5A, PRDX4, PTGDS, PTPN14, PTPRK, RBM38, RBPJ, RC3H1, SFRP1, SFRP2, SKI, SMAD3, SSTR2, STRN, SULF1, TGFBR1, TNFAIP3, TNMD, TSC2, WNT5A, XDH]
GO:1901362	organic cyclic compound biosynthetic process	GO_BiologicalProcess-GOA_09.03.2016_07h33	11.2835	[AATF, ABCA1, ABCA2, ABCG1, ABLIM1, ACACA, ADCY5, ADGRD1, ADORA2A, AFF1, AGO1, AGRN, AGTR2, AMPD3, APOA1, ARHGAP35, ARID5B, ASH1L, ASXL1, ASXL2, ATMIN, ATP2B4, ATP5G3, ATP7A, ATXN1, ATXN1L, ATXN3, BACH2, BATF3, BMP6, BMPR1A, BMPR2, BRIP1, C10ORF2, CARD11, CCL5, CCNT2, CDH1, CDON, CEBPA, CHRD, CHRDL1, CLOCK, CMPK2, CPEB3, CREB1, CREB3L2, CREB5, CREBBP, CRTC1, CYP51A1, CYR61, DAB2IP, DKK3, DLG1, DN…
GO:0018107	peptidyl-threonine phosphorylation	GO_BiologicalProcess-GOA_09.03.2016_07h33	25	[DYRK1A, HIPK3, LMTK2, LRRK2, PHIP, SPRED2, STK39, TGFBR1, TGFBR2, TNKS, UBE2K, WNT5A]
GO:2000648	positive regulation of stem cell proliferation	GO_BiologicalProcess-GOA_09.03.2016_07h33	25	[ATXN1L, BMPR1A, CHRD, FGFR2, GLI2, IRS2, KITLG, LRP5, SMARCD3, TBX18, TGFBR2, WNT5A]
GO:0050919	negative chemotaxis	GO_BiologicalProcess-GOA_09.03.2016_07h33	30	[APOA1, FLRT2, ITGAV, SEMA3C, SEMA3D, SEMA3F, SEMA5A, SEMA5B, WNT5A]
GO:1901654	response to ketone	GO_BiologicalProcess-GOA_09.03.2016_07h33	26.1905	[ACACA, ADCY5, HSPA2, JAK2, NR3C1, NR3C2, PGR, PRKAA1, PRKCE, SFRP1, SIN3A]
GO:0060070	canonical Wnt signaling pathway	GO_BiologicalProcess-GOA_09.03.2016_07h33	17.0588	[BICC1, CDK14, CTC-554D6.1, DAB2IP, DKK3, FGFR2, FOXO1, FOXO3, GLI2, LGR4, LGR5, LRP5, LRP6, LRRK2, MCC, MGAT3, NOG, NOTCH1, NPHP4, PPAP2B, PRICKLE1, PSEN1, RBPJ, RSPO3, SCYL2, SFRP1, SFRP2, SMAD3, WNT5A]
GO:0001822	kidney development	GO_BiologicalProcess-GOA_09.03.2016_07h33	17.0588	[AGTR1, AGTR2, ARID5B, BMP6, CTC-554D6.1, DACT2, DCHS1, DLG1, FAT4, FGFR2, FRAS1, GLI2, LGR4, LRRK2, MYO1E, NF1, NOG, NOTCH1, NRP1, PDGFRA, PDGFRB, PGF, PKD1, SFRP1, SMAD3, SMAD5, SMAD9, SULF1, TGFBR1]
GO:0001816	cytokine production	GO_BiologicalProcess-GOA_09.03.2016_07h33	15.0327	[ABCA1, ABL2, ANXA1, APOA1, ARFGEF2, ASH1L, CARD11, CCR7, DHX58, DLG1, EIF2AK2, ERBB2IP, FLT4, FN1, FOXP1, FSTL1, FSTL3, GPAM, HSPB1, HSPD1, IFIH1, LGR4, LIPA, MAST2, NFAT5, NMI, NOD1, NOTCH1, NR4A3, PDE4D, PIBF1, PIK3R1, PLCG2, PRKCZ, PTGER4, RBPJ, RSAD2, SERPINF2, SMAD3, SOD1, SULF1, TLR3, TNFAIP3, WNT5A, XBP1, ZC3HAV1]
GO:0060326	cell chemotaxis	GO_BiologicalProcess-GOA_09.03.2016_07h33	18.1818	[AGTR1, ANXA1, CCL5, CCLI10, CCR7, CXCL12, DOCK4, EDN2, HSPB1, ITGA9, LPAR1, LYST, MST1, NOTCH1, NOV, NRP1, PARVA, PDE4D, PDGFRB, PIK3CA, PIK3CB, PIK3CG, PREX1, WNT5A]
GO:0051253	negative regulation of RNA metabolic process	GO_BiologicalProcess-GOA_09.03.2016_07h33	12.9985	[ARHGAP35, ARID5B, ASXL1, ASXL2, ATXN1, ATXN1L, BACH2, BATF3, BMP6, CCL5, CEBPA, CLOCK, CPEB3, CREB1, CREBBP, DAB2IP, DKK3, DLG1, DNMT1, DYRK1A, ELK4, EPC1, ERBB2IP, ESR1, FGFR2, FNIP1, FOXK1, FOXO1, FOXO3, FOXP1, GLI2, HDAC4, HIVEP1, HOXD8, HSPA8, IGF1R, KAT6A, KAT6B, KDM5A, KLF5, L3MBTL1, LGR4, LOC101749744, MDM4, MED13, MID2, MSX1, MSX2, MXD1, MXI1, MYBBP1A, NCOA2, NCOR1, NFIA, NOG, NOTCH1, NR…
GO:0071375	cellular response to peptide hormone stimulus	GO_BiologicalProcess-GOA_09.03.2016_07h33	18.8525	[CAV2, DENND4C, FOXO1, IGF1R, IRS2, IRS4, JAK2, MBD5, MZB1, NR3C1, NR3C2, NR4A3, PHIP, PIK3AP1, PIK3R1, PIK3R2, PRKCZ, RNASEL, SOCS3, SOGA1, SSTR2, TSC2, XBP1]
GO:0071559	response to transforming growth factor beta	GO_BiologicalProcess-GOA_09.03.2016_07h33	19.0909	[ADAMTSL2, ASPN, CAV2, EPB41L5, FBN2, HPGD, HSPA5, HTRA3, LDLRAD4, MAP3K1, PTPRK, SFRP1, SKI, SMAD3, SMAD5, SMAD9, SMURF1, TGFBR1, TGFBR2, WNT5A, ZFHX3]
GO:0002053	positive regulation of mesenchymal cell proliferation	GO_BiologicalProcess-GOA_09.03.2016_07h33	32	[BMPR1A, CHRD, FGFR2, IRS2, LRP5, TBX18, TGFBR2, WNT5A]
GO:0071900	regulation of protein serine/threonine kinase activity	GO_BiologicalProcess-GOA_09.03.2016_07h33	15.3285	[ATP2B4, C1H2ORF40, CCND2, CCNT2, CDKN2C, DAB2IP, DUSP14, EIF2AK2, FRS2, HIPK3, HSPA2, HSPB1, IFIH1, IGF1R, KITLG, LOC100859853, LOC417414, LOC425792, LPAR1, LRP5, LRP6, LRRK2, MAGI3, MAP3K1, MAPK8IP3, NF1, PAK3, PDE5A, PIK3CG, PKD1, PSEN1, SASH1, SFRP1, SFRP2, SOD1, SORL1, SPRED2, TAOK1, TEAD1, TGFBR1, TNFAIP3, WNT5A]
GO:0007389	pattern specification process	GO_BiologicalProcess-GOA_09.03.2016_07h33	14.8387	[BICC1, BMPR1A, BMPR2, CDON, CHRD, CTC-554D6.1, CXCL12, EPB41L5, FGFR2, FN1, FRS2, GJA1, GLI2, HIPK1, HOXD8, HTT, KMT2A, LRP5, LRP6, MSX1, MSX2, NFATC3, NOG, NOTCH1, NRP1, PCSK6, PITX2, PLXND1, PSEN1, PSKH1, RBPJ, RP11-690P14.4, SEMA3C, SEMA3F, SEMA5A, SFRP1, SFRP2, SKI, SMAD3, SMARCD3, SOST, TBX18, TGFBR1, TGFBR2, TTC21B, WNT5A]
GO:0050768	negative regulation of neurogenesis	GO_BiologicalProcess-GOA_09.03.2016_07h33	17.5676	[BMPR1A, CNTF, CNTN4, DDX6, DICER1, GAK, GLI2, GPR37L1, LPAR1, NF1, NOG, NOTCH1, NRP1, NTN1, PSEN1, SEMA3C, SEMA3D, SEMA3F, SEMA5A, SEMA5B, SKI, SORL1, THY1, VIM, WNT5A, ZHX2]
GO:0048878	chemical homeostasis	GO_BiologicalProcess-GOA_09.03.2016_07h33	13.3945	[ABCA1, ABCA2, ABCG1, ABL2, ACACA, ADCY5, ADRA1D, AGTR1, ANXA2, APOA1, ATP2A3, ATP2B4, ATP7A, BMP6, BTBD9, C2CD2L, CA2, CACNB4, CCL5, CEBPA, CETP, CP, EDN2, EPAS1, EPHX2, FOXO1, FOXO3, FTH1, GJA1, GPAM, HTT, IGF1R, INPP4B, KCNMA1, LOC417414, LPAR1, LPL, LRP5, LRRK2, LYST, MBD5, MED13, MPC2, NCOR1, NEO1, NR3C2, NRXN1, PDE4D, PIK3CA, PIK3CB, PIK3R1, PIK3R2, PLCG2, PRKAA1, PRKCE, PSEN1, RGN, RXFP3, …
GO:0045860	positive regulation of protein kinase activity	GO_BiologicalProcess-GOA_09.03.2016_07h33	15.2174	[AGRN, ATP2B4, CCL5, CCND2, CCNT2, CLSPN, CYR61, DAB2IP, DLG1, EIF2AK2, FRS2, HSPA2, HSPA5, HSPH1, IFIH1, JAK2, KITLG, LOC100859853, LOC417414, LOC425792, LPAR1, LRRK2, MAGI3, MAP3K1, MAP3K3, MAPK8IP3, PAK3, PDE5A, PIBF1, PIK3CA, PIK3CG, PKD1, PRLR, PSEN1, SASH1, SOD1, STK39, TAOK1, TEAD1, TGFBR1, TGFBR2, WNT5A]
GO:2001141	regulation of RNA biosynthetic process	GO_BiologicalProcess-GOA_09.03.2016_07h33	11.4764	[AATF, ABCA2, ABCG1, ABLIM1, AFF1, AGO1, AGRN, AGTR2, ARHGAP35, ARID5B, ASH1L, ASXL1, ASXL2, ATMIN, ATP2B4, ATXN1, ATXN1L, ATXN3, BACH2, BATF3, BMP6, BMPR1A, BMPR2, BRIP1, CARD11, CCL5, CCNT2, CDH1, CDON, CEBPA, CHRD, CHRDL1, CLOCK, CPEB3, CREB1, CREB3L2, CREB5, CREBBP, CRTC1, CYR61, DAB2IP, DKK3, DLG1, DNMT1, EDA2R, EFEMP1, EIF2AK2, ELK4, EPAS1, EPC1, ERBB2IP, ESR1, ESRRB, FGFR2, FNIP1, FOXK1, F…
GO:0048645	organ formation	GO_BiologicalProcess-GOA_09.03.2016_07h33	25.5814	[BMPR1A, FN1, FRS2, GLI2, NOG, NOTCH1, RBPJ, SMARCD3, SULF1, TGFBR2, WNT5A]
GO:0030325	adrenal gland development	GO_BiologicalProcess-GOA_09.03.2016_07h33	35	[APOA1, ARID5B, DKK3, NF1, NR3C1, PDGFRA, PDGFRB]
GO:0042093	T-helper cell differentiation	GO_BiologicalProcess-GOA_09.03.2016_07h33	35	[ANXA1, ATP7A, FOXP1, PRKCZ, PTGER4, RC3H1, RC3H2]
GO:0048843	negative regulation of axon extension involved in axon guidance	GO_BiologicalProcess-GOA_09.03.2016_07h33	35	[NRP1, SEMA3C, SEMA3D, SEMA3F, SEMA5A, SEMA5B, WNT5A]
GO:0021983	pituitary gland development	GO_BiologicalProcess-GOA_09.03.2016_07h33	29.0323	[BMPR1A, CREB1, GLI2, NOG, NR3C1, NR3C2, PITX2, RBPJ, WNT5A]
GO:0060323	head morphogenesis	GO_BiologicalProcess-GOA_09.03.2016_07h33	29.0323	[ARID5B, CRISPLD1, CRISPLD2, KAT6A, LRP6, MSX1, NOG, PDGFRA, SKI]
GO:0014904	myotube cell development	GO_BiologicalProcess-GOA_09.03.2016_07h33	29.0323	[CAV2, FAM65B, GPX1, HDAC4, NFATC3, P2RX2, SKI, SLC23A2, XK]
GO:0043367	CD4-positive, alpha-beta T cell differentiation	GO_BiologicalProcess-GOA_09.03.2016_07h33	29.0323	[ANXA1, ATP7A, FOXP1, NCOR1, PRKCZ, PTGER4, RC3H1, RC3H2, RSAD2]
GO:1902652	secondary alcohol metabolic process	GO_BiologicalProcess-GOA_09.03.2016_07h33	23.2143	[ABCA1, ABCG1, APOA1, CEBPA, CETP, CYP39A1, CYP51A1, DHCR24, EPHX2, HSD17B7, LRP5, SOD1, SORL1]
GO:0010631	epithelial cell migration	GO_BiologicalProcess-GOA_09.03.2016_07h33	17.4497	[AMOTL1, APOA1, BMPR2, DAB2IP, ENPP2, EPB41L5, FAP, FERMT1, FLT4, GPR124, GPX1, HSPB1, MCC, NF1, NOTCH1, NOV, NRP1, PLXND1, PPAP2B, PPM1F, PRKCE, RREB1, SASH1, TGFBR1, TGFBR2, WNT5A]
GO:0014070	response to organic cyclic compound	GO_BiologicalProcess-GOA_09.03.2016_07h33	14.4444	[ABCA2, ADCY5, AGO1, ANXA1, AQP9, ATP2B4, CCL5, CDH1, CEBPA, CLOCK, DGCR8, DICER1, ESR1, ESRRB, GLI2, GNAL, HID1, HSPA2, JAK2, KCNQ1, LOC101749744, LRP6, LRRK2, MED13, MED14, MSX2, NCOA3, NR2C2, NR3C1, NR3C2, NR4A3, NRIP1, P2RX2, PAK3, PDE4D, PGR, PIK3CG, PPARGC1B, PRKAA1, PRKCE, SDK1, SFRP1, SMAD5, SMAD9, SSTR2, TGFBR1, TGFBR2, TLR3, TRPC3, UFM1, USP18, ZC3HAV1]
GO:0009889	regulation of biosynthetic process	GO_BiologicalProcess-GOA_09.03.2016_07h33	11.256	[AATF, ABCA1, ABCA2, ABCG1, ABLIM1, ADGRD1, ADORA2A, AFF1, AGO1, AGRN, AGTR2, APOA1, ARHGAP35, ARID5B, ASH1L, ASXL1, ASXL2, ATMIN, ATP2B4, ATXN1, ATXN1L, ATXN3, BACH2, BATF3, BMP6, BMPR1A, BMPR2, BRIP1, CARD11, CCL5, CCNT2, CCR7, CDH1, CDON, CEBPA, CHRD, CHRDL1, CLOCK, CNOT6L, CPEB3, CREB1, CREB3L2, CREB5, CREBBP, CRTC1, CYR61, DAB2IP, DDX6, DGCR8, DICER1, DKK3, DLG1, DNMT1, EDA2R, EFEMP1, EIF1, …
GO:0018130	heterocycle biosynthetic process	GO_BiologicalProcess-GOA_09.03.2016_07h33	11.256	[AATF, ABCA1, ABCA2, ABCG1, ABLIM1, ACACA, ADCY5, ADGRD1, ADORA2A, AFF1, AGO1, AGRN, AGTR2, AMPD3, ARHGAP35, ARID5B, ASH1L, ASXL1, ASXL2, ATMIN, ATP2B4, ATP5G3, ATXN1, ATXN1L, ATXN3, BACH2, BATF3, BMP6, BMPR1A, BMPR2, BRIP1, C10ORF2, CARD11, CCL5, CCNT2, CDH1, CDON, CEBPA, CHRD, CHRDL1, CLOCK, CMPK2, CPEB3, CREB1, CREB3L2, CREB5, CREBBP, CRTC1, CYR61, DAB2IP, DKK3, DLG1, DNMT1, DTL, EDA2R, EFEMP1…
GO:0043393	regulation of protein binding	GO_BiologicalProcess-GOA_09.03.2016_07h33	19.4175	[ABL2, ANXA2, CDON, CRTAC1, DAB2IP, EPB41, EPB41L5, HDAC4, LRRK2, MAPRE1, NOG, PKD1, PLXND1, PSEN1, PTPRF, SMARCD3, SORL1, TDG, TGFBR1, VTN]
GO:0019725	cellular homeostasis	GO_BiologicalProcess-GOA_09.03.2016_07h33	14.0741	[ABL2, ADCY5, ADRA1D, AGTR1, ATP2A3, ATP2B4, ATP7A, BMP6, C2CD2L, CA2, CACNB4, CCL5, CP, CTC-554D6.1, EDN2, FTH1, GLRX5, GPX1, HTT, IGF1R, INPP4B, KCNMA1, LOC101749001, LOC417414, LPAR1, LRP5, LRRC8A, MPC2, NR3C2, NRXN1, PDE4D, PIK3CA, PIK3CB, PIK3R1, PIK3R2, PLCG2, PRDX4, PRKCE, PSEN1, QSOX1, QSOX2, RGN, RXFP3, SIN3A, SLC26A2, SLC30A1, SLC4A11, SLC8B1, SOD1, THY1, TPCN1, TRPC3, TXN, UBE2K, VCAM1…
GO:0006355	regulation of transcription, DNA-templated	GO_BiologicalProcess-GOA_09.03.2016_07h33	11.4889	[AATF, ABCA2, ABCG1, ABLIM1, AFF1, AGO1, AGRN, AGTR2, ARHGAP35, ARID5B, ASH1L, ASXL1, ASXL2, ATMIN, ATP2B4, ATXN1, ATXN1L, ATXN3, BACH2, BATF3, BMP6, BMPR1A, BMPR2, BRIP1, CARD11, CCNT2, CDH1, CDON, CEBPA, CHRD, CHRDL1, CLOCK, CPEB3, CREB1, CREB3L2, CREB5, CREBBP, CRTC1, CYR61, DAB2IP, DKK3, DLG1, DNMT1, EDA2R, EFEMP1, EIF2AK2, ELK4, EPAS1, EPC1, ERBB2IP, ESR1, ESRRB, FGFR2, FNIP1, FOXK1, FOXO1, …
GO:0031329	regulation of cellular catabolic process	GO_BiologicalProcess-GOA_09.03.2016_07h33	14.9502	[ANXA2, APOA1, ATP2B4, CHFR, CPEB3, DAB2IP, DNAJB2, FOXO1, GEN1, GPX1, HDAC4, IRS2, KIF25, LOC100857133, LOC101749744, LRRK2, NCOR1, PGAM1, PIAS1, PIKFYVE, PKD1, PNPLA2, PRICKLE1, PRKAA1, PSEN1, PSMC1, PSMD14, QSOX1, SMURF1, SOGA1, TBC1D14, TBC1D5, TIMP4, TMEM150A, TNFAIP3, TNRC6C, TSPO, UBE2K, ULK1, USP44, VMP1, XBP1, ZC3HAV1, ZDHHC8, ZFAND2A]
GO:0001819	positive regulation of cytokine production	GO_BiologicalProcess-GOA_09.03.2016_07h33	16.6667	[ABL2, ANXA1, ARFGEF2, CARD11, CCR7, DHX58, EIF2AK2, FLT4, FOXP1, FSTL1, FSTL3, HSPB1, HSPD1, IFIH1, NOD1, NR4A3, PDE4D, PIBF1, PIK3R1, PLCG2, PRKCZ, PTGER4, RSAD2, SERPINF2, SOD1, SULF1, TLR3, WNT5A, XBP1, ZC3HAV1]
GO:1903507	negative regulation of nucleic acid-templated transcription	GO_BiologicalProcess-GOA_09.03.2016_07h33	13.0368	[ARHGAP35, ARID5B, ASXL1, ASXL2, ATXN1, ATXN1L, BACH2, BATF3, BMP6, CEBPA, CLOCK, CPEB3, CREB1, CREBBP, DAB2IP, DKK3, DLG1, DNMT1, ELK4, EPC1, ERBB2IP, ESR1, FGFR2, FNIP1, FOXK1, FOXO1, FOXO3, FOXP1, GLI2, HDAC4, HIVEP1, HOXD8, HSPA8, IGF1R, KAT6A, KAT6B, KDM5A, KLF5, L3MBTL1, LGR4, LOC101749744, MDM4, MED13, MSX1, MSX2, MXD1, MXI1, MYBBP1A, NCOA2, NCOR1, NFIA, NOG, NOTCH1, NR4A3, NRIP1, PDLIM7, …
GO:0015748	organophosphate ester transport	GO_BiologicalProcess-GOA_09.03.2016_07h33	24	[ABCA1, ABCA2, ABCG1, APOA1, ATP11A, ATP11C, ATP8B3, CETP, LOC431656, SLC25A36, SLC35B2, SLC35E3]
GO:0071322	cellular response to carbohydrate stimulus	GO_BiologicalProcess-GOA_09.03.2016_07h33	24	[ADCY5, C2CD2L, IGF1R, LOC417414, LRP5, MPC2, NRXN1, PIK3CA, PRKCE, SIN3A, VCAM1, XBP1]
GO:0043207	response to external biotic stimulus	GO_BiologicalProcess-GOA_09.03.2016_07h33	14.1753	[ABCA1, ADAMTS5, BATF3, BCR, BMP6, CCL5, CCR7, CMPK2, DAB2IP, DDX60, DHX58, DICER1, EIF2AK2, ERBB2IP, FOXP1, GCH1, GLI2, GMIP, GPAM, GPX1, HSPB1, HYAL3, IFIH1, IFIT5, JAK2, KCNQ1, LYST, LYZ, MBD5, NOD1, OASL, PDE4D, PIK3CA, PLCG2, PRKCE, PTGER4, PTX3, RBPJ, RNASEL, RPS6KA3, RSAD2, SASH1, SIN3A, SLC25A19, SMAD3, SMURF1, STOM, TAP2, TLR3, TN, TNFAIP3, TNFRSF6B, WNT5A, XBP1, ZC3HAV1]
GO:0051707	response to other organism	GO_BiologicalProcess-GOA_09.03.2016_07h33	14.1753	[ABCA1, ADAMTS5, BATF3, BCR, BMP6, CCL5, CCR7, CMPK2, DAB2IP, DDX60, DHX58, DICER1, EIF2AK2, ERBB2IP, FOXP1, GCH1, GLI2, GMIP, GPAM, GPX1, HSPB1, HYAL3, IFIH1, IFIT5, JAK2, KCNQ1, LYST, LYZ, MBD5, NOD1, OASL, PDE4D, PIK3CA, PLCG2, PRKCE, PTGER4, PTX3, RBPJ, RNASEL, RPS6KA3, RSAD2, SASH1, SIN3A, SLC25A19, SMAD3, SMURF1, STOM, TAP2, TLR3, TN, TNFAIP3, TNFRSF6B, WNT5A, XBP1, ZC3HAV1]
GO:0050708	regulation of protein secretion	GO_BiologicalProcess-GOA_09.03.2016_07h33	16.5746	[ABL2, ADCY5, ANXA1, APOA1, C2CD2L, CCL5, CCR7, CLOCK, FN1, FOXP1, GPAM, IRS2, LGR4, LLGL2, LRP5, MPC2, NEO1, NOV, NRXN1, PRKCE, PRKCZ, PTGER4, RAB11FIP1, RSAD2, SFRP1, SLC8B1, STXBP5, TN, WNT5A, XBP1]
GO:0030308	negative regulation of cell growth	GO_BiologicalProcess-GOA_09.03.2016_07h33	19.7802	[BMPR2, CDKN2C, FOXK1, GJA1, MSX1, NOV, NRP1, NTN1, SEMA3C, SEMA3D, SEMA3F, SEMA5A, SEMA5B, SERTAD2, SFRP1, SFRP2, SMAD3, WNT5A]
GO:0040008	regulation of growth	GO_BiologicalProcess-GOA_09.03.2016_07h33	14.4509	[AGRN, ATRN, BMPR2, CDKN2C, CREB1, CTGF, CYR61, FGFR2, FN1, FOXK1, FTO, GJA1, GPAM, GTF2H4, HTRA3, IGFBP2, IGFBP3, LOC776271, MAP1B, MBD5, MSX1, NCOR1, NOG, NOTCH1, NOV, NRP1, NTN1, PHIP, PIK3CA, PLXND1, PPM1F, RBPJ, RIMS1, SEMA3C, SEMA3D, SEMA3F, SEMA5A, SEMA5B, SERTAD2, SFRP1, SFRP2, SLC6A4, SMAD3, SMURF1, SOCS3, SOD1, STC2, TGFBR1, TGFBR2, WNT5A]
GO:0018193	peptidyl-amino acid modification	GO_BiologicalProcess-GOA_09.03.2016_07h33	12.8799	[ABL2, APOA1, ASH1L, ASXL2, ATP2B4, ATP7A, CCL5, CLOCK, CLSPN, CNTF, CREBBP, DNMT1, DOHH, DYRK1A, EFEMP1, ENPP2, EPC1, FGFR2, FLT4, FNIP1, FOXP1, GALNT11, GALNT2, GTF2H4, HDAC4, HIPK3, HPX, HSPH1, IFIH1, IGF1R, JAK1, JAK2, KAT6A, KAT6B, KITLG, KMT2A, KMT2E, LMTK2, LOC100858414, LOC101751150, LOC417414, LOC422316, LOC425792, LRRK2, MAST2, MAST4, NCOA1, NCOA3, NCOA6, NRP1, NSD1, P4HA3, PDE4D, PDGFR…
GO:0000186	activation of MAPKK activity	GO_BiologicalProcess-GOA_09.03.2016_07h33	30.7692	[EIF2AK2, LOC100859853, LOC425792, LRRK2, MAP3K1, PSEN1, TAOK1, TGFBR1]
GO:0048667	cell morphogenesis involved in neuron differentiation	GO_BiologicalProcess-GOA_09.03.2016_07h33	14.5897	[ABL2, ABLIM1, ATP7A, BMPR2, CNTN4, CREB1, CTC-554D6.1, CXCL12, FGFR2, FLRT2, FMOD, FN1, FOXP1, GLI2, KLF7, LHFPL5, LOC101749001, MAP1B, MAPK8IP3, NEO1, NFASC, NOG, NOTCH1, NR4A3, NRP1, NTN1, PAK3, PIK3CA, PLXND1, PREX2, PSEN1, RAPH1, SARM1, SEMA3C, SEMA3D, SEMA3F, SEMA5A, SEMA5B, SOD1, SSH2, THY1, TSKU, TTC8, ULK1, UNC5A, UNK, WNT5A, XK]
GO:0060841	venous blood vessel development	GO_BiologicalProcess-GOA_09.03.2016_07h33	45.4545	[BMPR2, CCM2, NOTCH1, PITX2, SEMA3C]
GO:0060039	pericardium development	GO_BiologicalProcess-GOA_09.03.2016_07h33	45.4545	[CCM2, LRP6, NOTCH1, SMAD3, WNT5A]
GO:0061311	cell surface receptor signaling pathway involved in heart development	GO_BiologicalProcess-GOA_09.03.2016_07h33	45.4545	[MSX1, MSX2, NOTCH1, RBPJ, WNT5A]
GO:0010556	regulation of macromolecule biosynthetic process	GO_BiologicalProcess-GOA_09.03.2016_07h33	11.2698	[AATF, ABCA2, ABCG1, ABLIM1, AFF1, AGO1, AGRN, AGTR2, ARHGAP35, ARID5B, ASH1L, ASXL1, ASXL2, ATMIN, ATP2B4, ATXN1, ATXN1L, ATXN3, BACH2, BATF3, BMP6, BMPR1A, BMPR2, BRIP1, CARD11, CCL5, CCNT2, CCR7, CDH1, CDON, CEBPA, CHRD, CHRDL1, CLOCK, CNOT6L, CPEB3, CREB1, CREB3L2, CREB5, CREBBP, CRTC1, CYR61, DAB2IP, DDX6, DGCR8, DICER1, DKK3, DLG1, DNMT1, EDA2R, EFEMP1, EIF1, EIF2AK2, EIF3J, EIF5, ELK4, EPA…
GO:0060688	regulation of morphogenesis of a branching structure	GO_BiologicalProcess-GOA_09.03.2016_07h33	26.3158	[AGTR2, ESR1, FGFR2, LGR4, LRRK2, NOG, PGF, SFRP1, SULF1, WNT5A]
GO:1902882	regulation of response to oxidative stress	GO_BiologicalProcess-GOA_09.03.2016_07h33	26.3158	[FBLN5, GCH1, GPR37L1, GPX1, HSPB1, HSPH1, LRRK2, MCL1, NR4A3, SOD1]
GO:1900121	negative regulation of receptor binding	GO_BiologicalProcess-GOA_09.03.2016_07h33	57.1429	[ANXA2, CRTAC1, NOG, PTPRF]
GO:0071869	response to catecholamine	GO_BiologicalProcess-GOA_09.03.2016_07h33	57.1429	[ATP2B4, LRRK2, NR4A3, PDE4D]
GO:0071868	cellular response to monoamine stimulus	GO_BiologicalProcess-GOA_09.03.2016_07h33	57.1429	[ATP2B4, LRRK2, NR4A3, PDE4D]
GO:0071870	cellular response to catecholamine stimulus	GO_BiologicalProcess-GOA_09.03.2016_07h33	57.1429	[ATP2B4, LRRK2, NR4A3, PDE4D]
GO:0002579	positive regulation of antigen processing and presentation	GO_BiologicalProcess-GOA_09.03.2016_07h33	57.1429	[ABCB1LB, CCR7, NOD1, TAP2]
GO:0031326	regulation of cellular biosynthetic process	GO_BiologicalProcess-GOA_09.03.2016_07h33	11.2305	[AATF, ABCA1, ABCA2, ABCG1, ABLIM1, ADGRD1, ADORA2A, AFF1, AGO1, AGRN, AGTR2, APOA1, ARHGAP35, ARID5B, ASH1L, ASXL1, ASXL2, ATMIN, ATP2B4, ATXN1, ATXN1L, ATXN3, BACH2, BATF3, BMP6, BMPR1A, BMPR2, BRIP1, CARD11, CCL5, CCNT2, CCR7, CDH1, CDON, CEBPA, CHRD, CHRDL1, CLOCK, CNOT6L, CPEB3, CREB1, CREB3L2, CREB5, CREBBP, CRTC1, CYR61, DAB2IP, DDX6, DGCR8, DICER1, DKK3, DLG1, DNMT1, EDA2R, EFEMP1, EIF1, …
GO:0016331	morphogenesis of embryonic epithelium	GO_BiologicalProcess-GOA_09.03.2016_07h33	18.4874	[ALDH1A3, ARHGAP35, DLC1, EPB41L5, FGFR2, GLI2, HTT, LLGL2, LOC101749001, LRP6, MTHFD1L, NOG, PRICKLE1, SFRP1, SFRP2, SKI, ST14, SULF1, TBX18, TSC2, WNT16, WNT5A]
GO:0098602	single organism cell adhesion	GO_BiologicalProcess-GOA_09.03.2016_07h33	13.9151	[ABL2, ACTG1, ADORA2A, ANTXR1, ANXA1, APOA1, ATP7A, CARD11, CBLB, CCL5, CCR7, CDH1, CSRP1, CTC-554D6.1, CXCL12, CYR61, DLG1, EPB41L5, FN1, FOXP1, FSTL3, GLI2, GPAM, HSPB1, HSPD1, IGFBP2, ITGAV, LAMC1, NCOR1, NEGR1, NFASC, NFATC3, NOV, NR4A3, NTN1, PARVA, PDE5A, PEAK1, PIK3CG, PKD1, PPAP2B, PREX1, PRKCZ, PSEN1, PTGER4, RC3H1, RC3H2, RREB1, RSAD2, S100A10, SMAD3, TBX18, TGFBR2, THY1, TN, VCAM1, VMP…
GO:1903506	regulation of nucleic acid-templated transcription	GO_BiologicalProcess-GOA_09.03.2016_07h33	11.4253	[AATF, ABCA2, ABCG1, ABLIM1, AFF1, AGO1, AGRN, AGTR2, ARHGAP35, ARID5B, ASH1L, ASXL1, ASXL2, ATMIN, ATP2B4, ATXN1, ATXN1L, ATXN3, BACH2, BATF3, BMP6, BMPR1A, BMPR2, BRIP1, CARD11, CCNT2, CDH1, CDON, CEBPA, CHRD, CHRDL1, CLOCK, CPEB3, CREB1, CREB3L2, CREB5, CREBBP, CRTC1, CYR61, DAB2IP, DKK3, DLG1, DNMT1, EDA2R, EFEMP1, EIF2AK2, ELK4, EPAS1, EPC1, ERBB2IP, ESR1, ESRRB, FGFR2, FNIP1, FOXK1, FOXO1, …
GO:0007265	Ras protein signal transduction	GO_BiologicalProcess-GOA_09.03.2016_07h33	16.4894	[ABCA1, ABL2, AGTR1, ALS2CL, APOA1, ARFGEF2, ARFGEF3, ARHGAP35, ARHGEF10, ARHGEF26, ARHGEF9, BCR, CYTH3, DAB2IP, DENND1A, DLC1, DNMT1, DOK3, FGD5, KITLG, LOC101752214, LPAR1, NF1, NTN1, PAK3, PREX1, PREX2, RALGPS1, RASAL2, RASGEF1A, TRIO]
GO:0010769	regulation of cell morphogenesis involved in differentiation	GO_BiologicalProcess-GOA_09.03.2016_07h33	16.1765	[APOA1, BMPR2, CLASP2, DAB2IP, EPB41L5, FMOD, FN1, LDLRAD4, LOC101749001, MAP1B, NOTCH1, NRP1, NTN1, PLXND1, PREX1, PSEN1, RREB1, S100A10, SARM1, SEMA3C, SEMA3D, SEMA3F, SEMA5A, SEMA5B, SFRP1, SFRP2, SMAD3, SSH2, TGFBR1, TGFBR2, THY1, WNT5A, XK]
GO:0050728	negative regulation of inflammatory response	GO_BiologicalProcess-GOA_09.03.2016_07h33	23.5294	[ADORA2A, APOA1, ASH1L, BCR, FOXP1, GPX1, NOV, PSMA1, PTGER4, SMAD3, SOCS3, TNFAIP3]
GO:0001775	cell activation	GO_BiologicalProcess-GOA_09.03.2016_07h33	13.7472	[ABL2, ACTG1, ADORA2A, ANXA1, ATP11C, ATP7A, BATF3, BCR, BLNK, CARD11, CBLB, CCL5, CCR7, CSRP1, CTC-554D6.1, CXCL12, DLG1, EDN2, ENTPD1, ENTPD8, FNIP1, FOXP1, GLI2, GPAM, HDAC4, HSPB1, HSPD1, IGFBP2, IRS2, KMT2E, LOC419851, LYST, MZB1, NCOR1, NFATC3, NR4A3, PDE5A, PIBF1, PIK3CA, PIK3CB, PIK3CG, PIK3R1, PLCG2, PREX1, PRKCE, PRKCZ, PSEN1, PTGER4, RBPJ, RC3H1, RC3H2, RSAD2, SFRP1, SMAD3, TGFBR1, TGF…
GO:0030182	neuron differentiation	GO_BiologicalProcess-GOA_09.03.2016_07h33	12.6685	[ABL2, ABLIM1, APOA1, ARHGAP35, ATP7A, BIN1, BMP6, BMPR2, CDON, CNTF, CNTN1, CNTN4, CREB1, CRTAC1, CTC-554D6.1, CXCL12, DAB2IP, DDX6, DICER1, FAT4, FGFR2, FLRT2, FMOD, FN1, FOXP1, FRYL, GAK, GAS7, GLI2, GNAQ, GPR37L1, HIPK1, HTT, KCNMA1, KLF7, LAMC1, LHFPL5, LOC101749001, LPAR1, LRRK2, MAP1B, MAP4, MAPK8IP3, NCOA1, NEGR1, NEO1, NFASC, NOG, NOTCH1, NPHP4, NR4A3, NRK, NRP1, NTN1, PAK3, PIK3CA, PLXN…
GO:1903053	regulation of extracellular matrix organization	GO_BiologicalProcess-GOA_09.03.2016_07h33	33.3333	[ABL2, CLASP2, FAP, GTF2H4, HSPA8, NOTCH1, SMAD3]
GO:1902668	negative regulation of axon guidance	GO_BiologicalProcess-GOA_09.03.2016_07h33	33.3333	[NRP1, SEMA3C, SEMA3D, SEMA3F, SEMA5A, SEMA5B, WNT5A]
GO:0055123	digestive system development	GO_BiologicalProcess-GOA_09.03.2016_07h33	19.5876	[DCHS1, DICER1, EPB41L5, FAT4, FGFR2, GLI2, IGF1R, KLF5, LGR4, NOTCH1, PDGFRA, PITX2, PKD1, SFRP1, SFRP2, SMAD3, TRPS1, WNT5A, XBP1]
GO:0019438	aromatic compound biosynthetic process	GO_BiologicalProcess-GOA_09.03.2016_07h33	11.2023	[AATF, ABCA1, ABCA2, ABCG1, ABLIM1, ACACA, ADCY5, ADGRD1, ADORA2A, AFF1, AGO1, AGRN, AGTR2, AMPD3, ARHGAP35, ARID5B, ASH1L, ASXL1, ASXL2, ATMIN, ATP2B4, ATP5G3, ATP7A, ATXN1, ATXN1L, ATXN3, BACH2, BATF3, BMP6, BMPR1A, BMPR2, BRIP1, C10ORF2, CARD11, CCL5, CCNT2, CDH1, CDON, CEBPA, CHRD, CHRDL1, CLOCK, CMPK2, CPEB3, CREB1, CREB3L2, CREB5, CREBBP, CRTC1, CYR61, DAB2IP, DKK3, DLG1, DNMT1, DTL, EDA2R,…
GO:0043933	macromolecular complex subunit organization	GO_BiologicalProcess-GOA_09.03.2016_07h33	11.7216	[ABCA1, ABCA5, ABCG1, ABL2, ACACA, AGO1, AGRN, ALMS1, ANXA2, APOA1, ARHGEF10, ARID1B, ASH1L, ASXL1, ASXL2, ATP7A, BIN1, C10ORF2, CAV2, CCL5, CCT8, CELF2, CETP, CLASP2, CLOCK, CNOT6L, COBLL1, CREBBP, CRTC1, CTC-554D6.1, CTGF, DAB2IP, DDX6, DENR, DGKD, DGKH, DIAPH1, DICER1, DLC1, DLG1, DNM1, DNMT1, DTX3L, EIF2AK2, EIF3J, ELK4, ELN, EPC1, FCHO2, FMOD, FN1, FNIP1, FOXP1, FRYL, GAS7, GCH1, GTF2H5, HDA…
GO:0016049	cell growth	GO_BiologicalProcess-GOA_09.03.2016_07h33	15.2344	[BMPR2, CDKN2C, CTGF, CYR61, EPB41L5, FMOD, FN1, FOXK1, GJA1, GTF2H4, HTRA3, IGFBP2, IGFBP3, ITGAV, LOC776271, MAP1B, MSX1, NOV, NRP1, NTN1, PLXND1, PRKCZ, RAPH1, RIMS1, SEMA3C, SEMA3D, SEMA3F, SEMA5A, SEMA5B, SERTAD2, SFRP1, SFRP2, SMAD3, SMURF1, TGFBR1, TGFBR2, ULK1, WNT5A, XBP1]
GO:0048565	digestive tract development	GO_BiologicalProcess-GOA_09.03.2016_07h33	20	[DCHS1, DICER1, EPB41L5, FAT4, FGFR2, GLI2, KLF5, LGR4, NOTCH1, PDGFRA, PITX2, PKD1, SFRP1, SFRP2, SMAD3, TRPS1, WNT5A]
GO:0000122	negative regulation of transcription from RNA polymerase II promoter	GO_BiologicalProcess-GOA_09.03.2016_07h33	13.8173	[ARHGAP35, ARID5B, ASXL1, ASXL2, ATXN1, ATXN1L, BACH2, BATF3, BMP6, CEBPA, CPEB3, CREBBP, DAB2IP, DLG1, DNMT1, ELK4, EPC1, FGFR2, FNIP1, FOXO1, FOXO3, FOXP1, GLI2, HDAC4, HIVEP1, HOXD8, KDM5A, KLF5, LOC101749744, MDM4, MED13, MSX1, MSX2, MXD1, MXI1, NCOA2, NCOR1, NFIA, NOG, NOTCH1, NR4A3, NRIP1, PIAS1, PITX2, PSEN1, RREB1, SIN3A, SKI, SUZ12, TAL1, TCF4, TDG, TRPS1, TSC22D3, XBP1, ZFHX3, ZHX2, ZHX…
GO:0002064	epithelial cell development	GO_BiologicalProcess-GOA_09.03.2016_07h33	16.9811	[ARHGEF26, BMP6, CCM2, CLOCK, DACT2, DICER1, EPB41L5, ESR1, FGFR2, FLNB, FRS2, GJA1, GPX1, KLF5, LHFPL5, MAP3K1, MYO1E, NOTCH1, PGR, PPP1R16B, PTPRS, SOD1, TNMD, VEZF1, VIM, WNT5A, XBP1]
GO:0085029	extracellular matrix assembly	GO_BiologicalProcess-GOA_09.03.2016_07h33	37.5	[ATP7A, CLASP2, LOX, NOTCH1, SMAD3, THSD4]
GO:0048339	paraxial mesoderm development	GO_BiologicalProcess-GOA_09.03.2016_07h33	37.5	[BMPR1A, EPB41L5, HTT, SMAD3, TEAD1, WNT5A]
GO:0045071	negative regulation of viral genome replication	GO_BiologicalProcess-GOA_09.03.2016_07h33	37.5	[CCL5, EIF2AK2, OASL, RNASEL, RSAD2, ZC3HAV1]
GO:0031348	negative regulation of defense response	GO_BiologicalProcess-GOA_09.03.2016_07h33	21.5385	[ADORA2A, APOA1, ASH1L, BCR, DHX58, FOXP1, GPX1, NMI, NOV, PSMA1, PTGER4, SMAD3, SOCS3, TNFAIP3]
GO:0072593	reactive oxygen species metabolic process	GO_BiologicalProcess-GOA_09.03.2016_07h33	18.1818	[AATF, ATP2B4, ATP7A, CTGF, CYR61, ESR1, FBLN5, FOXO1, FOXO3, GCH1, GPX1, LRRK2, PDK3, PRDX4, PREX1, PTX3, SH3PXD2A, SH3PXD2B, SOD1, TGFBR2, TSPO, XDH]
GO:0051961	negative regulation of nervous system development	GO_BiologicalProcess-GOA_09.03.2016_07h33	16.7702	[BMPR1A, CHRD, CNTF, CNTN4, DDX6, DICER1, GAK, GLI2, GPR37L1, LPAR1, NF1, NOG, NOTCH1, NRP1, NTN1, PSEN1, SEMA3C, SEMA3D, SEMA3F, SEMA5A, SEMA5B, SKI, SORL1, THY1, VIM, WNT5A, ZHX2]
GO:1903201	regulation of oxidative stress-induced cell death	GO_BiologicalProcess-GOA_09.03.2016_07h33	29.6296	[GPR37L1, GPX1, HSPB1, HSPH1, LRRK2, MCL1, NR4A3, SOD1]
GO:1901655	cellular response to ketone	GO_BiologicalProcess-GOA_09.03.2016_07h33	29.6296	[ACACA, ADCY5, JAK2, NR3C1, NR3C2, PRKAA1, PRKCE, SFRP1]
GO:0030513	positive regulation of BMP signaling pathway	GO_BiologicalProcess-GOA_09.03.2016_07h33	29.6296	[BMPR2, CYR61, MSX1, MSX2, NEO1, NOTCH1, RBPJ, SULF1]
GO:0050771	negative regulation of axonogenesis	GO_BiologicalProcess-GOA_09.03.2016_07h33	25.641	[NRP1, NTN1, PSEN1, SEMA3C, SEMA3D, SEMA3F, SEMA5A, SEMA5B, THY1, WNT5A]
GO:0071560	cellular response to transforming growth factor beta stimulus	GO_BiologicalProcess-GOA_09.03.2016_07h33	18.5185	[ADAMTSL2, ASPN, CAV2, EPB41L5, FBN2, HPGD, HSPA5, HTRA3, LDLRAD4, MAP3K1, PTPRK, SFRP1, SKI, SMAD3, SMAD5, SMAD9, SMURF1, TGFBR1, TGFBR2, WNT5A]
GO:1903706	regulation of hemopoiesis	GO_BiologicalProcess-GOA_09.03.2016_07h33	16.3842	[ANXA1, ASXL2, ATP11C, ATXN1L, CARD11, CREB1, CTC-554D6.1, EIF2AK2, FNIP1, FOXO3, FOXP1, FSTL3, GLI2, IL34, INPP4B, KITLG, KMT2E, L3MBTL1, LRRC17, NF1, NOTCH1, PIK3R1, PPARGC1B, PRKCZ, RC3H1, SFRP1, TAL1, TGFBR2, XBP1]
GO:0050922	negative regulation of chemotaxis	GO_BiologicalProcess-GOA_09.03.2016_07h33	27.2727	[NOTCH1, NOV, NRP1, SEMA3C, SEMA3D, SEMA3F, SEMA5A, SEMA5B, WNT5A]
GO:0001569	patterning of blood vessels	GO_BiologicalProcess-GOA_09.03.2016_07h33	27.2727	[CXCL12, LRP5, NFATC3, NRP1, PITX2, PLXND1, SEMA5A, SFRP2, TGFBR2]
GO:0006351	transcription, DNA-templated	GO_BiologicalProcess-GOA_09.03.2016_07h33	11.3572	[AATF, ABCA2, ABCG1, ABLIM1, AFF1, AGO1, AGRN, AGTR2, ARHGAP35, ARID5B, ASH1L, ASXL1, ASXL2, ATMIN, ATP2B4, ATXN1, ATXN1L, ATXN3, BACH2, BATF3, BMP6, BMPR1A, BMPR2, BRIP1, C10ORF2, CARD11, CCNT2, CDH1, CDON, CEBPA, CHRD, CHRDL1, CLOCK, CPEB3, CREB1, CREB3L2, CREB5, CREBBP, CRTC1, CYR61, DAB2IP, DKK3, DLG1, DNMT1, EDA2R, EFEMP1, EIF2AK2, ELK4, EPAS1, EPC1, ERBB2IP, ESR1, ESRRB, FGFR2, FNIP1, FOXK1…
GO:0007266	Rho protein signal transduction	GO_BiologicalProcess-GOA_09.03.2016_07h33	19	[ABCA1, ABL2, AGTR1, ALS2CL, APOA1, ARHGAP35, ARHGEF10, ARHGEF26, ARHGEF9, BCR, DLC1, FGD5, LOC101752214, LPAR1, NTN1, PAK3, PREX1, PREX2, TRIO]
GO:0070201	regulation of establishment of protein localization	GO_BiologicalProcess-GOA_09.03.2016_07h33	13.8095	[ABL2, ADCY5, ANXA1, APOA1, BMP6, BMPR1A, C2CD2L, CCL5, CCR7, CDH1, CLOCK, DAB2IP, DLG1, DPP10, EPB41L5, FN1, FOXP1, GLI2, GNAQ, GPAM, HSPH1, IRS2, LGR4, LLGL2, LRP5, LRRK2, MPC2, MYO1C, NDFIP2, NEO1, NF1, NOV, NRXN1, PIK3R1, PIK3R2, PKD1, PRKCE, PRKCZ, PTGER4, PTPN14, RAB11FIP1, RSAD2, SFRP1, SFRP2, SLC8B1, SMAD3, SORL1, STOM, STXBP5, TGFBR1, TLR3, TN, TXN, VAMP4, WNT5A, XBP1, XPO4, ZDHHC8]
GO:0009791	post-embryonic development	GO_BiologicalProcess-GOA_09.03.2016_07h33	20.2532	[ARID5B, DICER1, EFEMP1, FBN1, FGFR2, GNAQ, KMT2A, LIPA, LLGL2, MAPK8IP3, MYO1E, PSEN1, RC3H2, SEMA3C, STK36, TGFBR1]
GO:0090132	epithelium migration	GO_BiologicalProcess-GOA_09.03.2016_07h33	17.1053	[AMOTL1, APOA1, BMPR2, DAB2IP, ENPP2, EPB41L5, FAP, FERMT1, FLT4, GPR124, GPX1, HSPB1, MCC, NF1, NOTCH1, NOV, NRP1, PLXND1, PPAP2B, PPM1F, PRKCE, RREB1, SASH1, TGFBR1, TGFBR2, WNT5A]
GO:0097659	nucleic acid-templated transcription	GO_BiologicalProcess-GOA_09.03.2016_07h33	11.3292	[AATF, ABCA2, ABCG1, ABLIM1, AFF1, AGO1, AGRN, AGTR2, ARHGAP35, ARID5B, ASH1L, ASXL1, ASXL2, ATMIN, ATP2B4, ATXN1, ATXN1L, ATXN3, BACH2, BATF3, BMP6, BMPR1A, BMPR2, BRIP1, C10ORF2, CARD11, CCNT2, CDH1, CDON, CEBPA, CHRD, CHRDL1, CLOCK, CPEB3, CREB1, CREB3L2, CREB5, CREBBP, CRTC1, CYR61, DAB2IP, DKK3, DLG1, DNMT1, EDA2R, EFEMP1, EIF2AK2, ELK4, EPAS1, EPC1, ERBB2IP, ESR1, ESRRB, FGFR2, FNIP1, FOXK1…
GO:0007179	transforming growth factor beta receptor signaling pathway	GO_BiologicalProcess-GOA_09.03.2016_07h33	19.5402	[ADAMTSL2, ASPN, CAV2, FBN2, HPGD, HSPA5, HTRA3, LDLRAD4, MAP3K1, PTPRK, SKI, SMAD3, SMAD5, SMAD9, SMURF1, TGFBR1, TGFBR2]
GO:0030855	epithelial cell differentiation	GO_BiologicalProcess-GOA_09.03.2016_07h33	14.2045	[AIMP2, ALDOC, ANXA1, ARHGEF26, BMP6, BMPR2, CCM2, CLOCK, CREB1, CTC-554D6.1, DACT2, DICER1, EPB41L5, ESR1, FAM20C, FAT4, FGFR2, FLNB, FRS2, GJA1, GLI2, GNAQ, GPX1, KCNMA1, KITLG, KLF5, KRT14, LHFPL5, MAP3K1, MSX2, MYO1E, NCOA3, NOG, NOTCH1, PGR, PPP1R16B, PRLR, PTPRS, RBPJ, SMAD3, SOD1, ST14, TAGLN, TNMD, VEZF1, VIM, WNT16, WNT5A, XBP1, XDH]
GO:0048705	skeletal system morphogenesis	GO_BiologicalProcess-GOA_09.03.2016_07h33	16.7665	[ARID5B, ASXL2, BMP6, BMPR2, CTGF, DLG1, FBN2, FGFR2, GLI2, HOXD8, IFITM5, LRP5, MSX1, MSX2, MTHFD1L, NOG, PDGFRA, PDGFRB, PKD1, PPARGC1B, PSEN1, SFRP1, SFRP2, SKI, SMAD3, SULF1, TGFBR1, TGFBR2]
GO:0033993	response to lipid	GO_BiologicalProcess-GOA_09.03.2016_07h33	14.0957	[ABCA1, ABCA2, ABCG1, ABL2, ACACA, ADCY5, ANXA1, ASXL1, BCR, BMP6, CCL5, CCR7, CLOCK, CMPK2, DAB2IP, ERBB2IP, ESR1, ESRRB, GCH1, HSPA2, JAK2, KMT2E, LOC101749744, LRP6, MED13, MED14, MSX2, NCOA3, NR2C2, NR3C1, NR3C2, NR4A3, NRIP1, PDE4D, PDK3, PGR, PLCG2, PPARGC1B, PRKAA1, PRKCE, PTGER4, RPS6KA3, SASH1, SFRP1, SSTR2, TEAD1, TGFBR1, TGFBR2, TNFAIP3, TNFRSF6B, UFM1, WNT5A, XBP1]
GO:0032774	RNA biosynthetic process	GO_BiologicalProcess-GOA_09.03.2016_07h33	11.3281	[AATF, ABCA2, ABCG1, ABLIM1, AFF1, AGO1, AGRN, AGTR2, ARHGAP35, ARID5B, ASH1L, ASXL1, ASXL2, ATMIN, ATP2B4, ATXN1, ATXN1L, ATXN3, BACH2, BATF3, BMP6, BMPR1A, BMPR2, BRIP1, C10ORF2, CARD11, CCL5, CCNT2, CDH1, CDON, CEBPA, CHRD, CHRDL1, CLOCK, CPEB3, CREB1, CREB3L2, CREB5, CREBBP, CRTC1, CYR61, DAB2IP, DKK3, DLG1, DNMT1, EDA2R, EFEMP1, EIF2AK2, ELK4, EPAS1, EPC1, ERBB2IP, ESR1, ESRRB, FGFR2, FNIP1,…
GO:0009306	protein secretion	GO_BiologicalProcess-GOA_09.03.2016_07h33	15.4506	[ABCA1, ABL2, ADCY5, ANXA1, APOA1, C2CD2L, CCL5, CCR7, CLOCK, FN1, FOXP1, GPAM, HTT, ILDR2, IRS2, LGR4, LLGL2, LRP5, LYST, MPC2, NEO1, NOTCH1, NOV, NRXN1, PRKCE, PRKCZ, PTGER4, RAB11FIP1, RBPJ, RSAD2, SFRP1, SLC8B1, STXBP5, TN, WNT5A, XBP1]
GO:0019216	regulation of lipid metabolic process	GO_BiologicalProcess-GOA_09.03.2016_07h33	16.9935	[ABCG1, AGTR1, APOA1, BMP6, CREB1, CYR61, DAB2IP, DKK3, EPHX2, GOLM1, IRS2, IRS4, KCNMA1, NR3C1, NR4A3, PDGFRB, PIBF1, PIK3R1, PIK3R2, PIK3R4, PNPLA2, PRKAA1, PRKCE, RBL2, SAMD8, SOD1]
GO:0055088	lipid homeostasis	GO_BiologicalProcess-GOA_09.03.2016_07h33	21.1268	[ABCA1, ABCA2, ABCG1, ACACA, APOA1, CEBPA, CETP, EPHX2, GPAM, LPL, LRP5, LYST, MED13, NCOR1, XBP1]
GO:0060612	adipose tissue development	GO_BiologicalProcess-GOA_09.03.2016_07h33	31.8182	[ARID5B, FTO, LRP5, PIK3CA, SH3PXD2B, XBP1, ZNF516]
GO:0035195	gene silencing by miRNA	GO_BiologicalProcess-GOA_09.03.2016_07h33	31.8182	[AGO1, DGCR8, DICER1, LOC101749744, MOV10, TNRC6A, TNRC6C]
GO:0002294	CD4-positive, alpha-beta T cell differentiation involved in immune response	GO_BiologicalProcess-GOA_09.03.2016_07h33	31.8182	[ANXA1, ATP7A, FOXP1, PRKCZ, PTGER4, RC3H1, RC3H2]
GO:0048251	elastic fiber assembly	GO_BiologicalProcess-GOA_09.03.2016_07h33	75	[ATP7A, LOX, THSD4]
GO:0007221	positive regulation of transcription of Notch receptor target	GO_BiologicalProcess-GOA_09.03.2016_07h33	75	[MAML3, NOTCH1, RBPJ]
GO:0006145	purine nucleobase catabolic process	GO_BiologicalProcess-GOA_09.03.2016_07h33	75	[AOX1, GDA, XDH]
GO:0032488	Cdc42 protein signal transduction	GO_BiologicalProcess-GOA_09.03.2016_07h33	75	[ABCA1, APOA1, NTN1]
GO:0002757	immune response-activating signal transduction	GO_BiologicalProcess-GOA_09.03.2016_07h33	16.8831	[CACNB4, CBLB, CCR7, CD79B, DAB2IP, DHX58, ERBB2IP, FOXP1, HSPD1, IFIH1, IRF7, LGR4, LOC419851, NR4A3, PDE4D, PIK3AP1, PLCG2, PRKCE, PSEN1, RC3H1, RPS6KA3, RSAD2, THY1, TLR3, TNFAIP3, ZC3HAV1]
GO:0001936	regulation of endothelial cell proliferation	GO_BiologicalProcess-GOA_09.03.2016_07h33	22.6415	[BMP6, BMPR2, CAV2, F3, FLT4, NF1, PPP1R16B, SULF1, TGFBR1, TNMD, WNT5A, XDH]
GO:0001756	somitogenesis	GO_BiologicalProcess-GOA_09.03.2016_07h33	22.6415	[BMPR1A, EPB41L5, FN1, LRP6, NOTCH1, PSEN1, SEMA3C, SFRP1, SFRP2, SMAD3, TBX18, WNT5A]
GO:0019827	stem cell population maintenance	GO_BiologicalProcess-GOA_09.03.2016_07h33	18.2609	[BMPR1A, CREBBP, CTC-554D6.1, DDX6, DICER1, ESRRB, FOXO1, FOXO3, KAT6A, LOC101749744, LRP5, MED14, NCOA3, NOG, NOTCH1, RBPJ, SFRP1, SKI, TAL1, TEAD1, ZHX2]
GO:0003002	regionalization	GO_BiologicalProcess-GOA_09.03.2016_07h33	15.2542	[BMPR1A, BMPR2, CDON, CHRD, CTC-554D6.1, EPB41L5, FN1, FRS2, GLI2, HIPK1, HOXD8, HTT, KMT2A, LRP5, LRP6, MSX1, MSX2, NOG, NOTCH1, NRP1, PCSK6, PITX2, PSEN1, RBPJ, SEMA3C, SEMA3F, SFRP1, SFRP2, SKI, SMAD3, SMARCD3, SOST, TBX18, TGFBR1, TTC21B, WNT5A]
GO:0090130	tissue migration	GO_BiologicalProcess-GOA_09.03.2016_07h33	16.7742	[AMOTL1, APOA1, BMPR2, DAB2IP, ENPP2, EPB41L5, FAP, FERMT1, FLT4, GPR124, GPX1, HSPB1, MCC, NF1, NOTCH1, NOV, NRP1, PLXND1, PPAP2B, PPM1F, PRKCE, RREB1, SASH1, TGFBR1, TGFBR2, WNT5A]
GO:0007350	blastoderm segmentation	GO_BiologicalProcess-GOA_09.03.2016_07h33	41.6667	[FRS2, NRP1, PCSK6, SEMA3F, WNT5A]
GO:0071425	hematopoietic stem cell proliferation	GO_BiologicalProcess-GOA_09.03.2016_07h33	41.6667	[ATXN1L, EIF2AK2, KITLG, SFRP2, WNT5A]
GO:0001974	blood vessel remodeling	GO_BiologicalProcess-GOA_09.03.2016_07h33	28.5714	[ATP7A, BCR, BMPR2, EPAS1, FLT4, NFATC3, RBPJ, SEMA3C]
GO:0046854	phosphatidylinositol phosphorylation	GO_BiologicalProcess-GOA_09.03.2016_07h33	28.5714	[PI4KA, PIK3C2A, PIK3CA, PIK3CB, PIK3CG, PIK3R1, PIK3R2, PIKFYVE]
GO:0045600	positive regulation of fat cell differentiation	GO_BiologicalProcess-GOA_09.03.2016_07h33	26.4706	[ASXL2, CEBPA, CREB1, KLF5, LRP5, SFRP1, SFRP2, SH3PXD2B, XBP1]
GO:0001938	positive regulation of endothelial cell proliferation	GO_BiologicalProcess-GOA_09.03.2016_07h33	26.4706	[BMP6, BMPR2, CAV2, F3, FLT4, NF1, PPP1R16B, TGFBR1, WNT5A]
GO:0072132	mesenchyme morphogenesis	GO_BiologicalProcess-GOA_09.03.2016_07h33	26.4706	[BMPR1A, HTT, MDM4, MSX1, MSX2, NOTCH1, RBPJ, SMAD3, WNT5A]
GO:0045069	regulation of viral genome replication	GO_BiologicalProcess-GOA_09.03.2016_07h33	26.4706	[CCL5, DICER1, EIF2AK2, NOTCH1, OASL, RNASEL, RSAD2, STOM, ZC3HAV1]
GO:0048568	embryonic organ development	GO_BiologicalProcess-GOA_09.03.2016_07h33	15.1163	[ALDH1A3, ASXL2, BCR, BMPR1A, DLG1, EFEMP1, FBN1, FBN2, FGFR2, FRS2, GJA1, GLI2, HIPK1, KAT6A, KITLG, KMT2A, LHFPL5, LRIG1, MSX1, MTHFD1L, NOG, NOTCH1, NR4A3, NRP1, NTN1, PDGFRA, PITX2, PSEN1, SMAD3, SOBP, SOD1, TAL1, TBX18, TEAD1, TGFBR1, TGFBR2, TNRC6C, WNT16, WNT5A]
GO:0002253	activation of immune response	GO_BiologicalProcess-GOA_09.03.2016_07h33	16.0428	[C8G, CACNB4, CBLB, CCR7, CD79B, CR1L, DAB2IP, DHX58, ERBB2IP, FOXP1, HSPD1, IFIH1, IRF7, LGR4, LOC418892, LOC419851, NR4A3, PDE4D, PIK3AP1, PLCG2, PRKCE, PSEN1, RC3H1, RPS6KA3, RSAD2, SIN3A, THY1, TLR3, TNFAIP3, ZC3HAV1]
GO:1990138	neuron projection extension	GO_BiologicalProcess-GOA_09.03.2016_07h33	19.3548	[BMPR2, FMOD, FN1, MAP1B, NRP1, NTN1, PLXND1, PRKCZ, RAPH1, RIMS1, SEMA3C, SEMA3D, SEMA3F, SEMA5A, SEMA5B, SMURF1, ULK1, WNT5A]
GO:0042982	amyloid precursor protein metabolic process	GO_BiologicalProcess-GOA_09.03.2016_07h33	35.2941	[AATF, ABCG1, DHCR24, DLG1, PSEN1, SORL1]
GO:0050767	regulation of neurogenesis	GO_BiologicalProcess-GOA_09.03.2016_07h33	13.8817	[ABL2, ARHGAP35, ATXN1, BIN1, BMP6, BMPR1A, BMPR2, CDON, CNTF, CNTN1, CNTN4, DAB2IP, DDX6, DICER1, FLRT2, FMOD, FN1, GAK, GLI2, GPR37L1, LOC101749001, LPAR1, LRRK2, MAP1B, NCOA1, NEGR1, NF1, NOG, NOTCH1, NRP1, NSMF, NTN1, PLXND1, PSEN1, PTPRF, RIMS1, SARM1, SDK1, SEMA3C, SEMA3D, SEMA3F, SEMA5A, SEMA5B, SKI, SMARCD3, SMURF1, SORL1, SSH2, TCF4, THY1, VIM, WNT5A, XK, ZHX2]
GO:0071396	cellular response to lipid	GO_BiologicalProcess-GOA_09.03.2016_07h33	15	[ABCA1, ABL2, ACACA, ADCY5, ANXA1, BMP6, CCL5, CLOCK, CMPK2, DAB2IP, ESR1, ESRRB, JAK2, KMT2E, LOC101749744, LRP6, MED13, MED14, MSX2, NCOA3, NR2C2, NR3C1, NR3C2, NR4A3, NRIP1, PDE4D, PDK3, PGR, PPARGC1B, PRKAA1, PRKCE, SASH1, SFRP1, SSTR2, TEAD1, TNFAIP3, UFM1, WNT5A, XBP1]
GO:0043434	response to peptide hormone	GO_BiologicalProcess-GOA_09.03.2016_07h33	17.0213	[CAV2, CREB1, DENND4C, FOXO1, IGF1R, IRS2, IRS4, JAK2, MBD5, MZB1, NR3C1, NR3C2, NR4A3, PHIP, PIK3AP1, PIK3R1, PIK3R2, PRKCZ, RNASEL, SOCS3, SOGA1, SSTR2, TSC2, XBP1]
GO:0033674	positive regulation of kinase activity	GO_BiologicalProcess-GOA_09.03.2016_07h33	14.6179	[AGRN, ATP2B4, CCL5, CCND2, CCNT2, CLSPN, CYR61, DAB2IP, DLG1, EIF2AK2, FRS2, HSPA2, HSPA5, HSPH1, IFIH1, JAK2, KITLG, LOC100859853, LOC417414, LOC425792, LPAR1, LRRK2, MAGI3, MAP3K1, MAP3K3, MAPK8IP3, PAK3, PDE5A, PDGFRB, PIBF1, PIK3CA, PIK3CG, PIK3R4, PKD1, PRLR, PSEN1, SASH1, SOD1, STK39, TAOK1, TEAD1, TGFBR1, TGFBR2, WNT5A]
GO:0006913	nucleocytoplasmic transport	GO_BiologicalProcess-GOA_09.03.2016_07h33	15.2893	[ATXN1, BMP6, BMPR1A, CDH1, DAB2IP, GLI2, GNAQ, HTT, INPP4B, IPO8, JAK2, MLXIP, MYBBP1A, NF1, NOV, NUP160, PDLIM7, PHIP, PIK3R1, PIK3R2, PKD1, PRICKLE1, PTPN14, SDAD1, SEC61B, SFRP2, SHFM1, SMAD3, SMURF1, TGFBR1, THOC7, TLR3, TNPO1, TSC2, TXN, XBP1, XPO4]
GO:0010721	negative regulation of cell development	GO_BiologicalProcess-GOA_09.03.2016_07h33	15.9574	[BMPR1A, CNTF, CNTN4, DAB2IP, DDX6, DICER1, GAK, GLI2, GPR37L1, LDLRAD4, LPAR1, NF1, NOG, NOTCH1, NRP1, NTN1, PSEN1, SEMA3C, SEMA3D, SEMA3F, SEMA5A, SEMA5B, SFRP1, SFRP2, SKI, SORL1, THY1, VIM, WNT5A, ZHX2]
GO:0050920	regulation of chemotaxis	GO_BiologicalProcess-GOA_09.03.2016_07h33	18.4466	[BMPR2, CCL5, CCR7, CXCL12, EDN2, GPR124, HSPB1, MST1, NOTCH1, NOV, NRP1, PLXND1, PPM1F, SEMA3C, SEMA3D, SEMA3F, SEMA5A, SEMA5B, WNT5A]
GO:0010810	regulation of cell-substrate adhesion	GO_BiologicalProcess-GOA_09.03.2016_07h33	18.4466	[APOA1, CYR61, DLC1, EPB41L5, FN1, GTF2H4, JAK2, LOC100858414, NF1, NOTCH1, PIK3CB, PIK3R1, PPM1F, PREX1, PRKCE, RREB1, S100A10, SMOC2, VTN]
GO:0034654	nucleobase-containing compound biosynthetic process	GO_BiologicalProcess-GOA_09.03.2016_07h33	11.1495	[AATF, ABCA1, ABCA2, ABCG1, ABLIM1, ACACA, ADCY5, ADGRD1, ADORA2A, AFF1, AGO1, AGRN, AGTR2, AMPD3, ARHGAP35, ARID5B, ASH1L, ASXL1, ASXL2, ATMIN, ATP2B4, ATP5G3, ATXN1, ATXN1L, ATXN3, BACH2, BATF3, BMP6, BMPR1A, BMPR2, BRIP1, C10ORF2, CARD11, CCL5, CCNT2, CDH1, CDON, CEBPA, CHRD, CHRDL1, CLOCK, CMPK2, CPEB3, CREB1, CREB3L2, CREB5, CREBBP, CRTC1, CYR61, DAB2IP, DKK3, DLG1, DNMT1, DTL, EDA2R, EFEMP1…
GO:0050776	regulation of immune response	GO_BiologicalProcess-GOA_09.03.2016_07h33	14.4737	[ANXA1, APOA1, BCR, C8G, CACNB4, CARD11, CBLB, CCR7, CD79B, CR1L, DAB2IP, DHX58, ERBB2IP, FOXP1, GPX1, HPX, HSPD1, IFIH1, IRF7, LGR4, LOC418892, LOC419851, NMI, NR4A3, PARP9, PDE4D, PIK3AP1, PLCG2, PRKCE, PRKCZ, PSEN1, PSMA1, RC3H1, RPS6KA3, RSAD2, SIN3A, SMAD3, THY1, TLR3, TNFAIP3, UBE2K, WNT5A, XBP1, ZC3HAV1]
GO:0071822	protein complex subunit organization	GO_BiologicalProcess-GOA_09.03.2016_07h33	12.1681	[ABL2, ACACA, AGRN, ALMS1, ANXA2, APOA1, ARHGEF10, ATP7A, C10ORF2, CAV2, CCL5, CCT8, CLASP2, COBLL1, CRTC1, CTC-554D6.1, CTGF, DAB2IP, DGKD, DGKH, DIAPH1, DICER1, DLC1, DLG1, DNM1, EIF2AK2, ELN, FCHO2, FMOD, FN1, FNIP1, FRYL, GAS7, GCH1, HSF3, HSPA8, HSPB1, IGF1R, KAT6A, KAT6B, KCNB2, KCNG2, KCNMA1, KIF11, KIF13A, KMT2A, KRT14, LAMC1, LDLRAD4, LOC100859860, LOC101749001, LOC772071, LOX, LPAR1, LR…
GO:0051169	nuclear transport	GO_BiologicalProcess-GOA_09.03.2016_07h33	15.102	[ATXN1, BMP6, BMPR1A, CDH1, DAB2IP, GLI2, GNAQ, HTT, INPP4B, IPO8, JAK2, MLXIP, MYBBP1A, NF1, NOV, NUP160, PDLIM7, PHIP, PIK3R1, PIK3R2, PKD1, PRICKLE1, PTPN14, SDAD1, SEC61B, SFRP2, SHFM1, SMAD3, SMURF1, TGFBR1, THOC7, TLR3, TNPO1, TSC2, TXN, XBP1, XPO4]
GO:1902105	regulation of leukocyte differentiation	GO_BiologicalProcess-GOA_09.03.2016_07h33	17.4242	[ANXA1, ASXL2, ATP11C, CARD11, CREB1, CTC-554D6.1, FOXP1, FSTL3, GLI2, IL34, INPP4B, KITLG, KMT2E, LRRC17, NF1, PIK3R1, PPARGC1B, PRKCZ, RC3H1, SFRP1, TAL1, TGFBR2, XBP1]
GO:0055082	cellular chemical homeostasis	GO_BiologicalProcess-GOA_09.03.2016_07h33	14.3293	[ABL2, ADCY5, ADRA1D, AGTR1, ATP2A3, ATP2B4, ATP7A, BMP6, C2CD2L, CA2, CACNB4, CCL5, CP, EDN2, FTH1, HTT, IGF1R, INPP4B, KCNMA1, LOC417414, LPAR1, LRP5, MPC2, NR3C2, NRXN1, PDE4D, PIK3CA, PIK3CB, PIK3R1, PIK3R2, PLCG2, PRKCE, PSEN1, RGN, RXFP3, SIN3A, SLC26A2, SLC30A1, SLC4A11, SLC8B1, SOD1, THY1, TPCN1, TRPC3, VCAM1, XBP1, XK]
GO:0030178	negative regulation of Wnt signaling pathway	GO_BiologicalProcess-GOA_09.03.2016_07h33	18.9474	[BICC1, CTC-554D6.1, DAB2IP, DKK3, FOXO1, FOXO3, GLI2, MCC, NOG, NOTCH1, NPHP4, PRICKLE1, SCYL2, SFRP1, SFRP2, SOST, TSC2, TSKU]
GO:0048675	axon extension	GO_BiologicalProcess-GOA_09.03.2016_07h33	20.2703	[BMPR2, FMOD, FN1, MAP1B, NRP1, NTN1, PLXND1, RAPH1, SEMA3C, SEMA3D, SEMA3F, SEMA5A, SEMA5B, ULK1, WNT5A]
GO:0042060	wound healing	GO_BiologicalProcess-GOA_09.03.2016_07h33	15.2838	[ACTG1, ANXA1, ANXA2, CSRP1, CYR61, DICER1, ENTPD1, ENTPD8, F3, FN1, GJA1, GPX1, GTF2H4, HSPB1, LYST, MAP3K1, MSX2, NBEAL2, NF1, NOG, NOV, PDGFRA, PIK3CA, PIK3CB, PIK3CG, PPAP2B, PRKCE, RHOC, RREB1, SERPINF2, SMAD3, STXBP5, TFPI, TN, WNT5A]
GO:0035641	locomotory exploration behavior	GO_BiologicalProcess-GOA_09.03.2016_07h33	50	[LOC101749001, LRRK2, LSAMP, PRKCE]
GO:0032495	response to muramyl dipeptide	GO_BiologicalProcess-GOA_09.03.2016_07h33	50	[ERBB2IP, NOD1, NOTCH1, TNFAIP3]
GO:0032926	negative regulation of activin receptor signaling pathway	GO_BiologicalProcess-GOA_09.03.2016_07h33	50	[DACT2, FSTL3, MAGI2, SKI]
GO:0060346	bone trabecula formation	GO_BiologicalProcess-GOA_09.03.2016_07h33	50	[FBN2, MSX2, PPARGC1B, SFRP1]
GO:0090083	regulation of inclusion body assembly	GO_BiologicalProcess-GOA_09.03.2016_07h33	50	[DNAJA4, DNAJB2, HSPA2, SORL1]
GO:0014911	positive regulation of smooth muscle cell migration	GO_BiologicalProcess-GOA_09.03.2016_07h33	50	[CCL5, DOCK4, DOCK5, VTN]
GO:0071867	response to monoamine	GO_BiologicalProcess-GOA_09.03.2016_07h33	50	[ATP2B4, LRRK2, NR4A3, PDE4D]
GO:0010832	negative regulation of myotube differentiation	GO_BiologicalProcess-GOA_09.03.2016_07h33	50	[HDAC4, NOTCH1, NOV, XBP1]
GO:1900746	regulation of vascular endothelial growth factor signaling pathway	GO_BiologicalProcess-GOA_09.03.2016_07h33	50	[DAB2IP, GPR124, MYO1C, XDH]
GO:0032367	intracellular cholesterol transport	GO_BiologicalProcess-GOA_09.03.2016_07h33	50	[ABCA1, ABCA2, ABCG1, LRP6]
GO:0060251	regulation of glial cell proliferation	GO_BiologicalProcess-GOA_09.03.2016_07h33	50	[ATXN1, DICER1, NOTCH1, SKI]
GO:0007264	small GTPase mediated signal transduction	GO_BiologicalProcess-GOA_09.03.2016_07h33	14.0845	[ABCA1, ABL2, AGAP1, AGTR1, ALS2CL, APOA1, ARFGEF2, ARFGEF3, ARHGAP31, ARHGAP35, ARHGEF10, ARHGEF26, ARHGEF9, ARL9, BCR, CDON, CYTH3, DAB2IP, DENND1A, DLC1, DNMT1, DOCK10, DOCK3, DOCK4, DOCK5, DOCK9, DOK3, FGD5, KITLG, LOC101752214, LOC429518, LPAR1, LRRK2, NF1, NTN1, PAK3, PREX1, PREX2, RAB22A, RALGPS1, RASAL2, RASD1, RASGEF1A, RASGEF1C, RGL1, RHOBTB1, RHOC, SIPA1L2, TRIO, TSC2]
GO:0050801	ion homeostasis	GO_BiologicalProcess-GOA_09.03.2016_07h33	14.0845	[ABCA1, ABCG1, ABL2, ADCY5, ADRA1D, AGTR1, ANXA2, APOA1, ATP2A3, ATP2B4, ATP7A, BMP6, BTBD9, CA2, CACNB4, CCL5, CETP, CP, EDN2, EPAS1, FTH1, GJA1, GPAM, HTT, INPP4B, KCNMA1, LPAR1, LRRK2, LYST, NEO1, NR3C2, PDE4D, PIK3CB, PLCG2, PRKCE, PSEN1, RGN, RXFP3, SLC26A2, SLC30A1, SLC4A11, SLC8B1, SOD1, STC2, STK39, THY1, TPCN1, TRPC3, XBP1, XK]
GO:0010518	positive regulation of phospholipase activity	GO_BiologicalProcess-GOA_09.03.2016_07h33	30.4348	[ABL2, AGTR1, CCL5, CYR61, FGFR2, LPAR1, PDGFRB]
GO:0002287	alpha-beta T cell activation involved in immune response	GO_BiologicalProcess-GOA_09.03.2016_07h33	30.4348	[ANXA1, ATP7A, FOXP1, PRKCZ, PTGER4, RC3H1, RC3H2]
GO:0002293	alpha-beta T cell differentiation involved in immune response	GO_BiologicalProcess-GOA_09.03.2016_07h33	30.4348	[ANXA1, ATP7A, FOXP1, PRKCZ, PTGER4, RC3H1, RC3H2]
GO:0048806	genitalia development	GO_BiologicalProcess-GOA_09.03.2016_07h33	25.7143	[BMP6, DHCR24, ESR1, LGR4, LRP6, NCOA3, PDGFRA, PKD1, WNT5A]
GO:0048521	negative regulation of behavior	GO_BiologicalProcess-GOA_09.03.2016_07h33	25.7143	[NOTCH1, NOV, NRP1, SEMA3C, SEMA3D, SEMA3F, SEMA5A, SEMA5B, WNT5A]
GO:0001558	regulation of cell growth	GO_BiologicalProcess-GOA_09.03.2016_07h33	15.8163	[BMPR2, CDKN2C, CTGF, CYR61, FN1, FOXK1, GJA1, GTF2H4, HTRA3, IGFBP2, IGFBP3, LOC776271, MAP1B, MSX1, NOV, NRP1, NTN1, PLXND1, RIMS1, SEMA3C, SEMA3D, SEMA3F, SEMA5A, SEMA5B, SERTAD2, SFRP1, SFRP2, SMAD3, SMURF1, TGFBR1, WNT5A]
GO:0001707	mesoderm formation	GO_BiologicalProcess-GOA_09.03.2016_07h33	22.9167	[BMPR1A, BMPR2, CHRD, EPB41L5, HTT, NOG, NR4A3, SFRP2, SMAD3, TAL1, WNT5A]
GO:0043405	regulation of MAP kinase activity	GO_BiologicalProcess-GOA_09.03.2016_07h33	16.1111	[DAB2IP, DUSP14, EIF2AK2, FRS2, HIPK3, IGF1R, KITLG, LOC100859853, LOC417414, LOC425792, LPAR1, LRRK2, MAGI3, MAP3K1, MAPK8IP3, NF1, PAK3, PDE5A, PIK3CG, PSEN1, SASH1, SFRP1, SFRP2, SOD1, SORL1, SPRED2, TAOK1, TGFBR1, WNT5A]
GO:0030517	negative regulation of axon extension	GO_BiologicalProcess-GOA_09.03.2016_07h33	27.5862	[NRP1, NTN1, SEMA3C, SEMA3D, SEMA3F, SEMA5A, SEMA5B, WNT5A]
GO:0007409	axonogenesis	GO_BiologicalProcess-GOA_09.03.2016_07h33	14.7059	[ABLIM1, BMPR2, CNTN4, CREB1, CTC-554D6.1, CXCL12, FGFR2, FLRT2, FMOD, FN1, FOXP1, GLI2, KLF7, MAP1B, MAPK8IP3, NEO1, NFASC, NOG, NOTCH1, NR4A3, NRP1, NTN1, PAK3, PIK3CA, PLXND1, PSEN1, RAPH1, SEMA3C, SEMA3D, SEMA3F, SEMA5A, SEMA5B, SSH2, THY1, TSKU, TTC8, ULK1, UNC5A, WNT5A, XK]
GO:0044087	regulation of cellular component biogenesis	GO_BiologicalProcess-GOA_09.03.2016_07h33	13.4199	[AGRN, ALMS1, AMIGO2, APOA1, ARHGEF10, CLASP2, CNOT6L, CTC-554D6.1, CTGF, CYR61, DAB2IP, DLC1, DLG1, DNAJA4, DNAJB2, EIF2AK2, ELN, EPB41L5, FLRT2, FNIP1, HSPA2, HSPB1, HTT, KLF5, LDLRAD4, LOC101749001, LOC101749744, LPAR1, MAGI2, MAP3K1, MAPRE1, MYO1C, NOTCH1, NRP1, NRXN1, PAK3, PIK3R1, PIK3R2, PIKFYVE, PPM1F, PRKCE, PRKCZ, PSMC1, PTGER4, RICTOR, S100A10, SAMD8, SERPINF2, SMAD3, SNF8, SORL1, SOST…
GO:0032147	activation of protein kinase activity	GO_BiologicalProcess-GOA_09.03.2016_07h33	16.3636	[AGRN, CLSPN, DAB2IP, DLG1, EIF2AK2, FRS2, IFIH1, JAK2, LOC100859853, LOC417414, LOC425792, LPAR1, LRRK2, MAP3K1, MAP3K3, MAPK8IP3, PAK3, PIBF1, PIK3CA, PRLR, PSEN1, SOD1, STK39, TAOK1, TGFBR1, TGFBR2, WNT5A]
GO:0071229	cellular response to acid chemical	GO_BiologicalProcess-GOA_09.03.2016_07h33	20	[ABCA1, ABL2, ACACA, CAPN2, COL4A6, DNMT1, KMT2E, PDGFRA, PDK3, PRKAA1, PRKCE, SFRP1, TEAD1, UBR1, XBP1]
GO:0002062	chondrocyte differentiation	GO_BiologicalProcess-GOA_09.03.2016_07h33	20	[ADAMTS12, BMPR1A, BMPR2, CREB3L2, CTGF, EFEMP1, GLI2, MSX2, NOV, SFRP2, SMAD3, SULF1, TGFBR1, TGFBR2, TRPS1]
GO:0009798	axis specification	GO_BiologicalProcess-GOA_09.03.2016_07h33	21.2121	[BMPR1A, CTC-554D6.1, EPB41L5, FRS2, LRP5, LRP6, NOTCH1, PCSK6, PITX2, SFRP1, SKI, SOST, TBX18, WNT5A]
GO:0010634	positive regulation of epithelial cell migration	GO_BiologicalProcess-GOA_09.03.2016_07h33	21.2121	[AMOTL1, BMPR2, ENPP2, EPB41L5, FLT4, GPR124, HSPB1, PPAP2B, PPM1F, PRKCE, RREB1, SASH1, TGFBR2, WNT5A]
GO:0046632	alpha-beta T cell differentiation	GO_BiologicalProcess-GOA_09.03.2016_07h33	21.8182	[ABL2, ANXA1, ATP7A, FOXP1, GLI2, NCOR1, PRKCZ, PTGER4, RC3H1, RC3H2, RSAD2, TGFBR2]
GO:0072089	stem cell proliferation	GO_BiologicalProcess-GOA_09.03.2016_07h33	18.1818	[ATXN1L, BMPR1A, CHRD, DGCR8, EIF2AK2, FGFR2, FRS2, GLI2, IRS2, KITLG, LRP5, LRRK2, MSX1, NCOA3, NF1, SFRP2, SMARCD3, TBX18, TGFBR2, WNT5A]
GO:0051223	regulation of protein transport	GO_BiologicalProcess-GOA_09.03.2016_07h33	13.6951	[ABL2, ADCY5, ANXA1, APOA1, BMP6, BMPR1A, C2CD2L, CCL5, CCR7, CDH1, CLOCK, DAB2IP, FN1, FOXP1, GLI2, GNAQ, GPAM, IRS2, LGR4, LLGL2, LRP5, LRRK2, MPC2, MYO1C, NDFIP2, NEO1, NF1, NOV, NRXN1, PIK3R2, PKD1, PRKCE, PRKCZ, PTGER4, PTPN14, RAB11FIP1, RSAD2, SFRP1, SFRP2, SLC8B1, SMAD3, SORL1, STOM, STXBP5, TGFBR1, TLR3, TN, TXN, VAMP4, WNT5A, XBP1, XPO4, ZDHHC8]
GO:0016337	single organismal cell-cell adhesion	GO_BiologicalProcess-GOA_09.03.2016_07h33	13.6951	[ABL2, ACTG1, ADORA2A, ANXA1, APOA1, ATP7A, CARD11, CBLB, CCL5, CCR7, CDH1, CSRP1, CTC-554D6.1, CXCL12, CYR61, DLG1, EPB41L5, FOXP1, FSTL3, GLI2, GPAM, HSPB1, HSPD1, IGFBP2, ITGAV, NCOR1, NEGR1, NFASC, NFATC3, NOV, NR4A3, NTN1, PARVA, PDE5A, PIK3CG, PKD1, PPAP2B, PREX1, PRKCZ, PSEN1, PTGER4, RC3H1, RC3H2, RSAD2, SMAD3, TBX18, TGFBR2, THY1, TN, VCAM1, VMP1, WNT5A, XBP1]
GO:0061053	somite development	GO_BiologicalProcess-GOA_09.03.2016_07h33	20.8955	[BMPR1A, EPB41L5, FN1, LRP6, NOG, NOTCH1, PITX2, PSEN1, SEMA3C, SFRP1, SFRP2, SMAD3, TBX18, WNT5A]
GO:0048546	digestive tract morphogenesis	GO_BiologicalProcess-GOA_09.03.2016_07h33	23.8095	[EPB41L5, FGFR2, GLI2, NOTCH1, PDGFRA, PITX2, SFRP1, SFRP2, SMAD3, WNT5A]
GO:0003151	outflow tract morphogenesis	GO_BiologicalProcess-GOA_09.03.2016_07h33	23.8095	[DICER1, FGFR2, MSX2, PARVA, PITX2, PLXND1, RBPJ, SEMA3C, SFRP2, WNT5A]
GO:0010717	regulation of epithelial to mesenchymal transition	GO_BiologicalProcess-GOA_09.03.2016_07h33	23.8095	[CLASP2, DAB2IP, EPB41L5, LDLRAD4, NOTCH1, SFRP1, SFRP2, SMAD3, TGFBR1, TGFBR2]
GO:1902106	negative regulation of leukocyte differentiation	GO_BiologicalProcess-GOA_09.03.2016_07h33	23.8095	[ANXA1, FOXP1, FSTL3, GLI2, INPP4B, LRRC17, NF1, PIK3R1, RC3H1, SFRP1]
GO:0019079	viral genome replication	GO_BiologicalProcess-GOA_09.03.2016_07h33	23.8095	[CCL5, DICER1, EIF2AK2, LAMTOR5, NOTCH1, OASL, RNASEL, RSAD2, STOM, ZC3HAV1]
GO:0035162	embryonic hemopoiesis	GO_BiologicalProcess-GOA_09.03.2016_07h33	33.3333	[KAT6A, KITLG, KMT2A, TAL1, TGFBR2, TNRC6C]
GO:0014910	regulation of smooth muscle cell migration	GO_BiologicalProcess-GOA_09.03.2016_07h33	33.3333	[CCL5, DOCK4, DOCK5, IGFBP3, SORL1, VTN]
GO:0048638	regulation of developmental growth	GO_BiologicalProcess-GOA_09.03.2016_07h33	15.5	[AGRN, ATRN, BMPR2, CREB1, FGFR2, FN1, FTO, GPAM, MAP1B, MBD5, NCOR1, NOG, NOTCH1, NRP1, NTN1, PIK3CA, PLXND1, RBPJ, RIMS1, SEMA3C, SEMA3D, SEMA3F, SEMA5A, SEMA5B, SFRP1, SFRP2, SLC6A4, SMURF1, SOD1, STC2, WNT5A]
GO:0045444	fat cell differentiation	GO_BiologicalProcess-GOA_09.03.2016_07h33	17.6	[ARID5B, ASXL1, ASXL2, CEBPA, CREB1, GPX1, GRK5, KLF5, LAMA4, LAMB3, LRP5, MSX2, NR4A3, PIAS1, RNASEL, SFRP1, SFRP2, SH3PXD2B, TTC8, WNT5A, XBP1, ZNF516]
GO:2000112	regulation of cellular macromolecule biosynthetic process	GO_BiologicalProcess-GOA_09.03.2016_07h33	11.1579	[AATF, ABCA2, ABCG1, ABLIM1, AFF1, AGO1, AGRN, AGTR2, ARHGAP35, ARID5B, ASH1L, ASXL1, ASXL2, ATMIN, ATP2B4, ATXN1, ATXN1L, ATXN3, BACH2, BATF3, BMP6, BMPR1A, BMPR2, BRIP1, CARD11, CCNT2, CCR7, CDH1, CDON, CEBPA, CHRD, CHRDL1, CLOCK, CNOT6L, CPEB3, CREB1, CREB3L2, CREB5, CREBBP, CRTC1, CYR61, DAB2IP, DDX6, DGCR8, DICER1, DKK3, DLG1, DNMT1, EDA2R, EFEMP1, EIF1, EIF2AK2, EIF3J, EIF5, ELK4, EPAS1, EP…
GO:0060601	lateral sprouting from an epithelium	GO_BiologicalProcess-GOA_09.03.2016_07h33	38.4615	[FGFR2, GLI2, NOG, SULF1, WNT5A]
GO:0031063	regulation of histone deacetylation	GO_BiologicalProcess-GOA_09.03.2016_07h33	38.4615	[FOXP1, KDM5A, NCOR1, SKI, TRPS1]
GO:0042733	embryonic digit morphogenesis	GO_BiologicalProcess-GOA_09.03.2016_07h33	22.449	[BMPR1A, GJA1, GLI2, GNAQ, LRP5, MSX1, MSX2, NOG, NOTCH1, SFRP2, WNT5A]
GO:0097306	cellular response to alcohol	GO_BiologicalProcess-GOA_09.03.2016_07h33	22.449	[CDH1, JAK2, LRP6, MSX2, NCOA3, NR3C1, NR3C2, NRIP1, PRKCE, SFRP1, SSTR2]
GO:0030516	regulation of axon extension	GO_BiologicalProcess-GOA_09.03.2016_07h33	21.4286	[BMPR2, FN1, MAP1B, NRP1, NTN1, PLXND1, SEMA3C, SEMA3D, SEMA3F, SEMA5A, SEMA5B, WNT5A]
GO:0007015	actin filament organization	GO_BiologicalProcess-GOA_09.03.2016_07h33	15.534	[ABL2, ALMS1, APOA1, ARHGEF10, COBLL1, CTGF, DIAPH1, DLC1, DLG1, ELN, FRYL, GAS7, HSPB1, LOC101749001, LPAR1, MAP3K1, PAK3, PIK3CA, PIK3R1, PIK3R2, PPARGC1B, PPM1F, PPP1R9A, PRKCE, PTGER4, RICTOR, S100A10, SERPINF2, SPIRE2, SSH2, TTC8, WIPF3]
GO:0007032	endosome organization	GO_BiologicalProcess-GOA_09.03.2016_07h33	29.1667	[ALS2CL, ARFGEF2, DNAJC13, DNM1, FAM109B, RAB22A, SNX10]
GO:0016441	posttranscriptional gene silencing	GO_BiologicalProcess-GOA_09.03.2016_07h33	29.1667	[AGO1, DGCR8, DICER1, LOC101749744, MOV10, TNRC6A, TNRC6C]
GO:0035194	posttranscriptional gene silencing by RNA	GO_BiologicalProcess-GOA_09.03.2016_07h33	29.1667	[AGO1, DGCR8, DICER1, LOC101749744, MOV10, TNRC6A, TNRC6C]
GO:0071526	semaphorin-plexin signaling pathway	GO_BiologicalProcess-GOA_09.03.2016_07h33	29.1667	[NRP1, PLXND1, SEMA3C, SEMA3D, SEMA3F, SEMA5A, SEMA5B]
GO:0090596	sensory organ morphogenesis	GO_BiologicalProcess-GOA_09.03.2016_07h33	15.4589	[ALDH1A3, BCR, CDON, CNTF, EFEMP1, FBN1, FBN2, FGFR2, FRS2, GLI2, HIPK1, LHFPL5, LRIG1, LRP5, LRP6, MSX1, NF1, NOG, NR4A3, NRP1, NTN1, PITX2, SDK1, SKI, SOBP, SOD1, TBX18, THY1, TSKU, TTC8, WNT16, WNT5A]
GO:0097191	extrinsic apoptotic signaling pathway	GO_BiologicalProcess-GOA_09.03.2016_07h33	16.9014	[AGTR2, BAG3, DAB2IP, FOXO3, G0S2, GPX1, HIPK1, HTT, ITGAV, JAK2, KITLG, MCL1, NF1, NRP1, PHIP, PIK3R1, SFRP1, SFRP2, SH3RF1, SMAD3, TGFBR1, TN, TNFAIP3, TRPS1]
GO:0030199	collagen fibril organization	GO_BiologicalProcess-GOA_09.03.2016_07h33	26.6667	[ANXA2, ATP7A, FMOD, LOX, NF1, SERPINF2, SFRP2, TGFBR1]
GO:0034103	regulation of tissue remodeling	GO_BiologicalProcess-GOA_09.03.2016_07h33	26.6667	[BCR, FLT4, GJA1, INPP4B, LRP5, NF1, PPARGC1B, SFRP1]
GO:0097035	regulation of membrane lipid distribution	GO_BiologicalProcess-GOA_09.03.2016_07h33	26.6667	[ABCA1, ANO3, ATP11A, ATP11C, ATP8B3, LOC431656, PLSCR1, RP11-894J14.5]
GO:1903845	negative regulation of cellular response to transforming growth factor beta stimulus	GO_BiologicalProcess-GOA_09.03.2016_07h33	26.6667	[ADAMTSL2, ASPN, CAV2, FBN2, HSPA5, HTRA3, LDLRAD4, SKI]
GO:0030512	negative regulation of transforming growth factor beta receptor signaling pathway	GO_BiologicalProcess-GOA_09.03.2016_07h33	26.6667	[ADAMTSL2, ASPN, CAV2, FBN2, HSPA5, HTRA3, LDLRAD4, SKI]
GO:0051960	regulation of nervous system development	GO_BiologicalProcess-GOA_09.03.2016_07h33	13.3479	[ABL2, AGRN, AMIGO2, ARHGAP35, ATXN1, BIN1, BMP6, BMPR1A, BMPR2, CDON, CHRD, CNTF, CNTN1, CNTN4, DAB2IP, DDX6, DICER1, DLG1, FLRT2, FMOD, FN1, GAK, GLI2, GPR37L1, LOC101749001, LPAR1, LRRK2, MAP1B, NCOA1, NEGR1, NF1, NOG, NOTCH1, NRP1, NRXN1, NSMF, NTN1, PLXND1, PSEN1, PTPRF, RIMS1, SARM1, SDK1, SEMA3C, SEMA3D, SEMA3F, SEMA5A, SEMA5B, SFRP1, SFRP2, SKI, SMARCD3, SMURF1, SORL1, SSH2, TCF4, THY1, V…
GO:0045934	negative regulation of nucleobase-containing compound metabolic process	GO_BiologicalProcess-GOA_09.03.2016_07h33	12.349	[ARHGAP35, ARID5B, ASXL1, ASXL2, ATXN1, ATXN1L, BACH2, BATF3, BMP6, BMPR2, CCL5, CEBPA, CLOCK, CPEB3, CREB1, CREBBP, DAB2IP, DKK3, DLG1, DNMT1, DYRK1A, ELK4, EPC1, ERBB2IP, ESR1, FGFR2, FNIP1, FOXK1, FOXO1, FOXO3, FOXP1, GLI2, HDAC4, HIVEP1, HOXD8, HSPA8, IGF1R, KAT6A, KAT6B, KDM5A, KLF5, L3MBTL1, LGR4, LOC101749744, MDM4, MED13, MID2, MSX1, MSX2, MXD1, MXI1, MYBBP1A, NCOA2, NCOR1, NFIA, NOG, NOT…
GO:0001817	regulation of cytokine production	GO_BiologicalProcess-GOA_09.03.2016_07h33	14.6617	[ABL2, ANXA1, APOA1, ARFGEF2, CARD11, CCR7, DHX58, EIF2AK2, ERBB2IP, FLT4, FN1, FOXP1, FSTL1, FSTL3, GPAM, HSPB1, HSPD1, IFIH1, LGR4, MAST2, NMI, NOD1, NR4A3, PDE4D, PIBF1, PIK3R1, PLCG2, PRKCZ, PTGER4, RSAD2, SERPINF2, SMAD3, SOD1, SULF1, TLR3, TNFAIP3, WNT5A, XBP1, ZC3HAV1]
GO:0010771	negative regulation of cell morphogenesis involved in differentiation	GO_BiologicalProcess-GOA_09.03.2016_07h33	20.2899	[DAB2IP, LDLRAD4, NRP1, NTN1, PSEN1, SEMA3C, SEMA3D, SEMA3F, SEMA5A, SEMA5B, SFRP1, SFRP2, THY1, WNT5A]
GO:0090090	negative regulation of canonical Wnt signaling pathway	GO_BiologicalProcess-GOA_09.03.2016_07h33	20.2899	[BICC1, CTC-554D6.1, DAB2IP, DKK3, FOXO1, FOXO3, GLI2, MCC, NOG, NOTCH1, NPHP4, PRICKLE1, SCYL2, SFRP1]
GO:0043506	regulation of JUN kinase activity	GO_BiologicalProcess-GOA_09.03.2016_07h33	23.2558	[DAB2IP, HIPK3, LOC417414, MAGI3, MAP3K1, MAPK8IP3, SASH1, SFRP1, SFRP2, WNT5A]
GO:2000106	regulation of leukocyte apoptotic process	GO_BiologicalProcess-GOA_09.03.2016_07h33	23.2558	[ANXA1, CCL5, CXCL12, FNIP1, GPAM, IRS2, KITLG, NR4A3, TSC22D3, WNT5A]
GO:0048747	muscle fiber development	GO_BiologicalProcess-GOA_09.03.2016_07h33	23.2558	[CACNB4, CAV2, FAM65B, GPX1, HDAC4, NFATC3, P2RX2, SKI, SLC23A2, XK]
GO:0045321	leukocyte activation	GO_BiologicalProcess-GOA_09.03.2016_07h33	13.6126	[ABL2, ADORA2A, ANXA1, ATP11C, ATP7A, BATF3, BCR, BLNK, CARD11, CBLB, CCL5, CCR7, CTC-554D6.1, CXCL12, DLG1, EDN2, FNIP1, FOXP1, GLI2, GPAM, HDAC4, HSPD1, IGFBP2, IRS2, KMT2E, LOC419851, LYST, MZB1, NCOR1, NFATC3, NR4A3, PDE5A, PIBF1, PIK3R1, PLCG2, PREX1, PRKCE, PRKCZ, PSEN1, PTGER4, RBPJ, RC3H1, RC3H2, RSAD2, SFRP1, SMAD3, TGFBR2, THY1, TNFAIP3, VCAM1, WNT5A, XBP1]
GO:0051146	striated muscle cell differentiation	GO_BiologicalProcess-GOA_09.03.2016_07h33	16.25	[ACTG1, CACNB4, CAPN2, CAV2, CDON, CXCL12, DICER1, FAM65B, GPX1, HDAC4, MSX1, NEO1, NFATC3, NOTCH1, NOV, P2RX2, PDGFRA, PITX2, PRICKLE1, RBM38, RBPJ, SKI, SLC23A2, TANC1, XBP1, XK]
GO:0002764	immune response-regulating signaling pathway	GO_BiologicalProcess-GOA_09.03.2016_07h33	16.25	[CACNB4, CBLB, CCR7, CD79B, DAB2IP, DHX58, ERBB2IP, FOXP1, HSPD1, IFIH1, IRF7, LGR4, LOC419851, NR4A3, PDE4D, PIK3AP1, PLCG2, PRKCE, PSEN1, RC3H1, RPS6KA3, RSAD2, THY1, TLR3, TNFAIP3, ZC3HAV1]
GO:0007517	muscle organ development	GO_BiologicalProcess-GOA_09.03.2016_07h33	15.544	[ARID5B, CAV2, CDON, CNTF, ELN, FAM65B, FGFR2, FLNB, GJA1, GPX1, HDAC4, KLF5, MSX1, NF1, NFATC3, NOG, NOTCH1, P2RX2, PITX2, PRICKLE1, PRKAA1, RBPJ, SGCD, SKI, SLC23A2, SMAD3, SVIL, TSC22D3, WNT5A, XK]
GO:0061035	regulation of cartilage development	GO_BiologicalProcess-GOA_09.03.2016_07h33	22	[ADAMTS12, BMPR2, CTGF, CYR61, EFEMP1, GLI2, NOG, SMAD3, TGFBR1, TRPS1, WNT5A]
GO:0072163	mesonephric epithelium development	GO_BiologicalProcess-GOA_09.03.2016_07h33	20	[AGTR2, DCHS1, DLG1, FAT4, FGFR2, GLI2, LGR4, NOG, PGF, PKD1, SFRP1, SMAD3, SMAD5, SMAD9]
GO:0072164	mesonephric tubule development	GO_BiologicalProcess-GOA_09.03.2016_07h33	20	[AGTR2, DCHS1, DLG1, FAT4, FGFR2, GLI2, LGR4, NOG, PGF, PKD1, SFRP1, SMAD3, SMAD5, SMAD9]
GO:0022409	positive regulation of cell-cell adhesion	GO_BiologicalProcess-GOA_09.03.2016_07h33	18.0952	[ANXA1, CARD11, CCL5, CCR7, FOXP1, FSTL3, GLI2, GPAM, IGFBP2, NR4A3, PPAP2B, PRKCZ, TBX18, TGFBR2, THY1, TN, VCAM1, WNT5A, XBP1]
GO:0060191	regulation of lipase activity	GO_BiologicalProcess-GOA_09.03.2016_07h33	24.3243	[ABL2, AGTR1, APOA1, CCL5, CYR61, FGFR2, LPAR1, PDGFRB, RHOC]
GO:0015914	phospholipid transport	GO_BiologicalProcess-GOA_09.03.2016_07h33	24.3243	[ABCA1, ABCA2, ABCG1, APOA1, ATP11A, ATP11C, ATP8B3, CETP, LOC431656]
GO:0002367	cytokine production involved in immune response	GO_BiologicalProcess-GOA_09.03.2016_07h33	24.3243	[APOA1, DLG1, FOXP1, HSPD1, NR4A3, PRKCZ, RSAD2, TLR3, WNT5A]
GO:0035710	CD4-positive, alpha-beta T cell activation	GO_BiologicalProcess-GOA_09.03.2016_07h33	24.3243	[ANXA1, ATP7A, FOXP1, NCOR1, PRKCZ, PTGER4, RC3H1, RC3H2, RSAD2]
GO:0045664	regulation of neuron differentiation	GO_BiologicalProcess-GOA_09.03.2016_07h33	14.0625	[ABL2, ARHGAP35, BIN1, BMP6, BMPR2, CDON, CNTF, CNTN1, CNTN4, DAB2IP, DDX6, DICER1, FMOD, FN1, GAK, GLI2, GPR37L1, LOC101749001, LPAR1, LRRK2, MAP1B, NCOA1, NEGR1, NOTCH1, NRP1, NTN1, PLXND1, PSEN1, PTPRF, RIMS1, SARM1, SDK1, SEMA3C, SEMA3D, SEMA3F, SEMA5A, SEMA5B, SMURF1, SSH2, TCF4, THY1, VIM, WNT5A, XK, ZHX2]
GO:0002762	negative regulation of myeloid leukocyte differentiation	GO_BiologicalProcess-GOA_09.03.2016_07h33	31.5789	[FSTL3, INPP4B, LRRC17, NF1, PIK3R1, SFRP1]
GO:0034204	lipid translocation	GO_BiologicalProcess-GOA_09.03.2016_07h33	31.5789	[ABCA1, ATP11A, ATP11C, ATP8B3, LOC431656, RP11-894J14.5]
GO:0071825	protein-lipid complex subunit organization	GO_BiologicalProcess-GOA_09.03.2016_07h33	31.5789	[ABCA1, ABCA5, ABCG1, APOA1, BIN1, CETP]
GO:0035264	multicellular organism growth	GO_BiologicalProcess-GOA_09.03.2016_07h33	17.2414	[ARID5B, ATRN, CCM2, CREB1, DICER1, FGFR2, FTO, GPAM, LLGL2, MBD5, NCOA3, NCOR1, PDE4D, PIK3CA, RC3H2, SLC12A2, SLC1A2, SOD1, STC2, TTC8]
GO:1901575	organic substance catabolic process	GO_BiologicalProcess-GOA_09.03.2016_07h33	11.9324	[ADAMTS12, AGO1, ALDOC, AMT, ANXA2, AOX1, APOA1, ATP2B4, ATXN3, AUP1, BCAT1, C1H2ORF40, CBL, CBLB, CHFR, CLOCK, CNOT6L, CPEB3, CTC-554D6.1, CTSS, CYP39A1, DAB2IP, DCP1A, DICER1, DNAJB2, DNASE1L3, DPYS, DTL, ENPP2, ENTPD1, ENTPD8, EPHX2, FAP, FOXO1, GCSH, GDA, GEN1, GPX1, HAGHL, HDAC4, HECTD4, HECW2, HSPA5, HYAL3, IRS2, LNPEP, LOC100857133, LOC101749744, LOC418700, LOC424588, LPL, LRP5, LRRK2, LYG…
GO:0010464	regulation of mesenchymal cell proliferation	GO_BiologicalProcess-GOA_09.03.2016_07h33	25.8065	[BMPR1A, CHRD, FGFR2, IRS2, LRP5, TBX18, TGFBR2, WNT5A]
GO:0048048	embryonic eye morphogenesis	GO_BiologicalProcess-GOA_09.03.2016_07h33	25.8065	[ALDH1A3, EFEMP1, FBN1, FBN2, FRS2, HIPK1, WNT16, WNT5A]
GO:0032869	cellular response to insulin stimulus	GO_BiologicalProcess-GOA_09.03.2016_07h33	18.2796	[CAV2, DENND4C, FOXO1, IGF1R, IRS2, IRS4, MZB1, PHIP, PIK3AP1, PIK3R1, PIK3R2, PRKCZ, RNASEL, SOCS3, SOGA1, TSC2, XBP1]
GO:0061430	bone trabecula morphogenesis	GO_BiologicalProcess-GOA_09.03.2016_07h33	44.4444	[FBN2, MSX2, PPARGC1B, SFRP1]
GO:0043011	myeloid dendritic cell differentiation	GO_BiologicalProcess-GOA_09.03.2016_07h33	44.4444	[BATF3, PSEN1, RBPJ, TGFBR2]
GO:0034122	negative regulation of toll-like receptor signaling pathway	GO_BiologicalProcess-GOA_09.03.2016_07h33	44.4444	[DAB2IP, LGR4, PIK3AP1, TNFAIP3]
GO:0002577	regulation of antigen processing and presentation	GO_BiologicalProcess-GOA_09.03.2016_07h33	44.4444	[ABCB1LB, CCR7, NOD1, TAP2]
GO:0046639	negative regulation of alpha-beta T cell differentiation	GO_BiologicalProcess-GOA_09.03.2016_07h33	44.4444	[ANXA1, FOXP1, GLI2, RC3H1]
GO:0071380	cellular response to prostaglandin E stimulus	GO_BiologicalProcess-GOA_09.03.2016_07h33	44.4444	[ACACA, PRKAA1, PRKCE, SFRP1]
GO:0032366	intracellular sterol transport	GO_BiologicalProcess-GOA_09.03.2016_07h33	44.4444	[ABCA1, ABCA2, ABCG1, LRP6]
GO:0014009	glial cell proliferation	GO_BiologicalProcess-GOA_09.03.2016_07h33	44.4444	[ATXN1, DICER1, NOTCH1, SKI]
GO:0043691	reverse cholesterol transport	GO_BiologicalProcess-GOA_09.03.2016_07h33	44.4444	[ABCA1, ABCG1, APOA1, CETP]
GO:0007519	skeletal muscle tissue development	GO_BiologicalProcess-GOA_09.03.2016_07h33	17.757	[CAV2, CDON, ELN, FAM65B, FLNB, GPX1, HDAC4, KLF5, NF1, NFATC3, NOTCH1, P2RX2, PITX2, PRKAA1, SKI, SLC23A2, SVIL, TSC22D3, XK]
GO:0008202	steroid metabolic process	GO_BiologicalProcess-GOA_09.03.2016_07h33	16.6667	[ABCA1, ABCG1, AGTR1, APOA1, BMP6, CEBPA, CETP, CYP39A1, CYP51A1, DHCR24, DKK3, EPHX2, ESR1, HSD17B7, KCNMA1, LRP5, MSMO1, NR3C1, PDGFRA, SOD1, SORL1, STARD3]
GO:0003401	axis elongation	GO_BiologicalProcess-GOA_09.03.2016_07h33	28	[ESR1, FGFR2, FN1, LRP6, SFRP1, SFRP2, WNT5A]
GO:0060317	cardiac epithelial to mesenchymal transition	GO_BiologicalProcess-GOA_09.03.2016_07h33	28	[MSX1, MSX2, NOTCH1, RBPJ, TGFBR1, TGFBR2, WNT16]
GO:0070303	negative regulation of stress-activated protein kinase signaling cascade	GO_BiologicalProcess-GOA_09.03.2016_07h33	28	[DLG1, FOXO1, HIPK3, HSPH1, NCOR1, SFRP1, SFRP2]
GO:0032873	negative regulation of stress-activated MAPK cascade	GO_BiologicalProcess-GOA_09.03.2016_07h33	28	[DLG1, FOXO1, HIPK3, HSPH1, NCOR1, SFRP1, SFRP2]
GO:0002292	T cell differentiation involved in immune response	GO_BiologicalProcess-GOA_09.03.2016_07h33	28	[ANXA1, ATP7A, FOXP1, PRKCZ, PTGER4, RC3H1, RC3H2]
GO:0048562	embryonic organ morphogenesis	GO_BiologicalProcess-GOA_09.03.2016_07h33	15.0685	[ALDH1A3, ASXL2, BCR, DLG1, EFEMP1, FBN1, FBN2, FGFR2, FRS2, GJA1, GLI2, HIPK1, LHFPL5, LRIG1, MSX1, MTHFD1L, NOG, NOTCH1, NR4A3, NRP1, NTN1, PDGFRA, PITX2, PSEN1, SMAD3, SOBP, SOD1, TBX18, TEAD1, TGFBR1, TGFBR2, WNT16, WNT5A]
GO:2000736	regulation of stem cell differentiation	GO_BiologicalProcess-GOA_09.03.2016_07h33	19.2771	[CLASP2, DAB2IP, EIF2AK2, EPB41L5, LDLRAD4, LOC101749744, NCOA3, NOTCH1, PRICKLE1, SFRP1, SFRP2, SMAD3, TAL1, TEAD1, TGFBR1, TGFBR2]
GO:0051147	regulation of muscle cell differentiation	GO_BiologicalProcess-GOA_09.03.2016_07h33	19.2771	[CDON, CXCL12, FGFR2, HDAC4, IGFBP3, MSX1, NOTCH1, NOV, NR2C2, PITX2, PRICKLE1, RBM38, RBPJ, WNT5A, XBP1, ZFHX3]
GO:0010035	response to inorganic substance	GO_BiologicalProcess-GOA_09.03.2016_07h33	15.8537	[AQP9, ATP2B4, ATP7A, CDH1, CEBPA, CREB1, CYBRD1, FBLN5, FOXO1, GCH1, GPR37L1, GPX1, HSPH1, HTT, KCNMA1, LRRK2, NFATC3, NR4A3, PRKAA1, SLC30A1, SOD1, TN, TNFAIP3, TRPC3, WNT5A, ZNF277]
GO:0060840	artery development	GO_BiologicalProcess-GOA_09.03.2016_07h33	20.6349	[BMPR2, GLI2, HPGD, KAT6A, LOX, NF1, NOTCH1, NRP1, PLXND1, PRICKLE1, RBPJ, TGFBR1, ZMIZ1]
GO:0002076	osteoblast development	GO_BiologicalProcess-GOA_09.03.2016_07h33	35.7143	[GLI2, HDAC4, LRP5, MSX2, SMAD3]
GO:0071392	cellular response to estradiol stimulus	GO_BiologicalProcess-GOA_09.03.2016_07h33	35.7143	[MSX2, NCOA3, NRIP1, SFRP1, SSTR2]
GO:0090066	regulation of anatomical structure size	GO_BiologicalProcess-GOA_09.03.2016_07h33	14.0523	[ADRA1D, AGTR1, AGTR2, BMPR2, CREB1, DLG1, DOCK4, DOCK5, EDN2, ELN, FN1, GPX1, GRIP2, HSPB1, KCNMA1, LOC101749001, LRRC8A, LRRK2, MAP1B, MAP3K1, NRP1, NTN1, P2RY2, PAK3, PIK3R2, PLXND1, PRKCE, RAB22A, RICTOR, SEMA3C, SEMA3D, SEMA3F, SEMA5A, SEMA5B, SERPINF2, SNF8, SOD1, SPIRE2, SSH2, TN, WIPF3, WNT5A, XK]
GO:0033689	negative regulation of osteoblast proliferation	GO_BiologicalProcess-GOA_09.03.2016_07h33	60	[EIF2AK2, SFRP1, SMAD3]
GO:1900103	positive regulation of endoplasmic reticulum unfolded protein response	GO_BiologicalProcess-GOA_09.03.2016_07h33	60	[LOC417414, PIK3R1, XBP1]
GO:0048553	negative regulation of metalloenzyme activity	GO_BiologicalProcess-GOA_09.03.2016_07h33	60	[ATP7A, LOC100857133, TIMP4]
GO:0002692	negative regulation of cellular extravasation	GO_BiologicalProcess-GOA_09.03.2016_07h33	60	[BCR, CXCL12, PTGER4]
GO:0003402	planar cell polarity pathway involved in axis elongation	GO_BiologicalProcess-GOA_09.03.2016_07h33	60	[SFRP1, SFRP2, WNT5A]
GO:0002645	positive regulation of tolerance induction	GO_BiologicalProcess-GOA_09.03.2016_07h33	60	[CBLB, FOXP1, TGFBR2]
GO:0002666	positive regulation of T cell tolerance induction	GO_BiologicalProcess-GOA_09.03.2016_07h33	60	[CBLB, FOXP1, TGFBR2]
GO:0060837	blood vessel endothelial cell differentiation	GO_BiologicalProcess-GOA_09.03.2016_07h33	60	[CCM2, NOTCH1, RBPJ]
GO:0051938	L-glutamate import	GO_BiologicalProcess-GOA_09.03.2016_07h33	60	[HTT, SLC1A1, SLC1A2]
GO:0010818	T cell chemotaxis	GO_BiologicalProcess-GOA_09.03.2016_07h33	60	[CCL5, PIK3CG, WNT5A]
GO:1902033	regulation of hematopoietic stem cell proliferation	GO_BiologicalProcess-GOA_09.03.2016_07h33	60	[ATXN1L, EIF2AK2, KITLG]
GO:0010463	mesenchymal cell proliferation	GO_BiologicalProcess-GOA_09.03.2016_07h33	23.6842	[BMPR1A, CHRD, FGFR2, IRS2, LRP5, MSX1, TBX18, TGFBR2, WNT5A]
GO:0002011	morphogenesis of an epithelial sheet	GO_BiologicalProcess-GOA_09.03.2016_07h33	23.6842	[CYR61, GTF2H4, LRP6, MAP3K1, MSX2, NOTCH1, RHOC, RREB1, WNT5A]
GO:0060173	limb development	GO_BiologicalProcess-GOA_09.03.2016_07h33	16.5468	[BMPR1A, BMPR2, DICER1, FBN2, FGFR2, FRAS1, GJA1, GLI2, GNAQ, LRP5, MSX1, MSX2, NOG, NOTCH1, PITX2, PSEN1, RC3H2, SEMA3C, SFRP2, SKI, SMOC1, SULF1, WNT5A]
GO:0022407	regulation of cell-cell adhesion	GO_BiologicalProcess-GOA_09.03.2016_07h33	15.3439	[ABL2, ADORA2A, ANXA1, APOA1, CARD11, CBLB, CCL5, CCR7, CDH1, CXCL12, DLG1, EPB41L5, FOXP1, FSTL3, GLI2, GPAM, IGFBP2, NR4A3, PDE5A, PPAP2B, PRKCZ, RC3H1, TBX18, TGFBR2, THY1, TN, VCAM1, WNT5A, XBP1]
GO:0009896	positive regulation of catabolic process	GO_BiologicalProcess-GOA_09.03.2016_07h33	15.3439	[APOA1, CBLB, CHFR, CPEB3, CTC-554D6.1, DAB2IP, DNAJB2, FOXO1, IRS2, LOC101749744, LRRK2, PIAS1, PNPLA2, PRICKLE1, PRKAA1, PRKCE, PSEN1, PSMC1, SMURF1, SNF8, SORL1, TBC1D5, TNFAIP3, TNRC6C, ULK1, WNT5A, XBP1, ZC3HAV1, ZFAND2A]
GO:0001704	formation of primary germ layer	GO_BiologicalProcess-GOA_09.03.2016_07h33	18.6047	[BMPR1A, BMPR2, CHRD, EPB41L5, FN1, HTT, ITGAV, LAMB3, NOG, NR4A3, SFRP2, SMAD3, TAL1, TNRC6C, VTN, WNT5A]
GO:0097305	response to alcohol	GO_BiologicalProcess-GOA_09.03.2016_07h33	18.6047	[CDH1, ESR1, JAK2, LRP6, MSX2, NCOA3, NR3C1, NR3C2, NRIP1, PRKAA1, PRKCE, SFRP1, SOD1, SSTR2, TGFBR1, TGFBR2]
GO:0048736	appendage development	GO_BiologicalProcess-GOA_09.03.2016_07h33	16.4286	[BMPR1A, BMPR2, DICER1, FBN2, FGFR2, FRAS1, GJA1, GLI2, GNAQ, LRP5, MSX1, MSX2, NOG, NOTCH1, PITX2, PSEN1, RC3H2, SEMA3C, SFRP2, SKI, SMOC1, SULF1, WNT5A]
GO:0060538	skeletal muscle organ development	GO_BiologicalProcess-GOA_09.03.2016_07h33	17.2727	[CAV2, CDON, ELN, FAM65B, FLNB, GPX1, HDAC4, KLF5, NF1, NFATC3, NOTCH1, P2RX2, PITX2, PRKAA1, SKI, SLC23A2, SVIL, TSC22D3, XK]
GO:0046883	regulation of hormone secretion	GO_BiologicalProcess-GOA_09.03.2016_07h33	16.8	[ADCY5, ANXA1, BMP6, C2CD2L, CCL5, CLOCK, CREB1, IRS2, LRP5, MPC2, NOV, NPFFR1, NR3C1, NR3C2, NRXN1, PRKCE, RAB11FIP1, SFRP1, SLC6A2, SLC8B1, TN]
GO:0001823	mesonephros development	GO_BiologicalProcess-GOA_09.03.2016_07h33	19.1781	[AGTR2, DCHS1, DLG1, FAT4, FGFR2, GLI2, LGR4, NOG, PGF, PKD1, SFRP1, SMAD3, SMAD5, SMAD9]
GO:0046834	lipid phosphorylation	GO_BiologicalProcess-GOA_09.03.2016_07h33	25	[PI4KA, PIK3C2A, PIK3CA, PIK3CB, PIK3CG, PIK3R1, PIK3R2, PIKFYVE]
GO:0030030	cell projection organization	GO_BiologicalProcess-GOA_09.03.2016_07h33	12.2178	[ABL2, ABLIM1, AGRN, APOA1, ARHGAP35, ARHGEF26, ATMIN, ATP7A, BMPR2, CNTN1, CNTN4, CREB1, CRTAC1, CTC-554D6.1, CXCL12, DAB2IP, DYL1, ENPP2, FAT4, FGFR2, FLRT2, FMOD, FN1, FOXP1, FRYL, GAK, GAS7, GLI2, HTT, ICK, KLF5, KLF7, LAMC1, LHFPL5, LOC101749001, LPAR1, LRRK2, MAP1B, MAP4, MAPK8IP3, NEGR1, NEO1, NFASC, NOG, NOTCH1, NPHP4, NR4A3, NRK, NRP1, NTN1, PAK3, PIBF1, PIK3CA, PLXND1, PPP1R9A, PREX2, P…
GO:0010811	positive regulation of cell-substrate adhesion	GO_BiologicalProcess-GOA_09.03.2016_07h33	20	[APOA1, CYR61, EPB41L5, FN1, JAK2, LOC100858414, PPM1F, PREX1, PRKCE, RREB1, S100A10, SMOC2, VTN]
GO:0032355	response to estradiol	GO_BiologicalProcess-GOA_09.03.2016_07h33	30	[ESR1, MSX2, NCOA3, NRIP1, SFRP1, SSTR2]
GO:0071391	cellular response to estrogen stimulus	GO_BiologicalProcess-GOA_09.03.2016_07h33	30	[ESR1, MSX2, NCOA3, NRIP1, SFRP1, SSTR2]
GO:1902883	negative regulation of response to oxidative stress	GO_BiologicalProcess-GOA_09.03.2016_07h33	30	[GPR37L1, GPX1, HSPB1, HSPH1, LRRK2, NR4A3]
GO:1900408	negative regulation of cellular response to oxidative stress	GO_BiologicalProcess-GOA_09.03.2016_07h33	30	[GPR37L1, GPX1, HSPB1, HSPH1, LRRK2, NR4A3]
GO:1903202	negative regulation of oxidative stress-induced cell death	GO_BiologicalProcess-GOA_09.03.2016_07h33	30	[GPR37L1, GPX1, HSPB1, HSPH1, LRRK2, NR4A3]
GO:0003203	endocardial cushion morphogenesis	GO_BiologicalProcess-GOA_09.03.2016_07h33	30	[BMPR1A, MDM4, MSX1, MSX2, NOTCH1, RBPJ]
GO:1901031	regulation of response to reactive oxygen species	GO_BiologicalProcess-GOA_09.03.2016_07h33	30	[FBLN5, GCH1, GPR37L1, HSPH1, LRRK2, NR4A3]
GO:0048009	insulin-like growth factor receptor signaling pathway	GO_BiologicalProcess-GOA_09.03.2016_07h33	26.9231	[ATXN1, CILP, IGF1R, IGFBP2, IGFBP3, PIK3R1, TSC2]
GO:0051496	positive regulation of stress fiber assembly	GO_BiologicalProcess-GOA_09.03.2016_07h33	26.9231	[APOA1, ARHGEF10, CTGF, LPAR1, PPM1F, S100A10, SERPINF2]
GO:0043542	endothelial cell migration	GO_BiologicalProcess-GOA_09.03.2016_07h33	18	[AMOTL1, APOA1, BMPR2, DAB2IP, FAP, FLT4, GPR124, GPX1, HSPB1, NF1, NOTCH1, NOV, NRP1, PLXND1, PPAP2B, SASH1, TGFBR1, WNT5A]
GO:0022607	cellular component assembly	GO_BiologicalProcess-GOA_09.03.2016_07h33	11.4094	[ABCA1, ABL2, ABLIM1, ACACA, ACTG1, AGO1, AGRN, ALMS1, AMIGO2, ANXA2, APOA1, ARHGEF10, ARHGEF26, ATP7A, BIN1, C10ORF2, CAV2, CCL5, CCT8, CELF2, CLASP2, CNOT6L, COBLL1, CRTC1, CTC-554D6.1, CTGF, DAB2IP, DDX6, DENR, DGKD, DGKH, DIAPH1, DICER1, DLC1, DLG1, DNAJA4, DNAJB2, DNM1, EIF2AK2, EIF3J, ELN, EPB41L5, FCHO2, FLRT2, FN1, FNIP1, GAS7, GCH1, GTF2H5, HID1, HIPK1, HSF3, HSPA2, HSPB1, HTT, ICK, IGF1…
GO:0048858	cell projection morphogenesis	GO_BiologicalProcess-GOA_09.03.2016_07h33	12.766	[ABL2, ABLIM1, ATMIN, ATP7A, BMPR2, CNTN4, CREB1, CTC-554D6.1, CXCL12, DAB2IP, DYL1, ENPP2, FGFR2, FLRT2, FMOD, FN1, FOXP1, GAS7, GLI2, HTT, ICK, KLF7, LOC101749001, LRRK2, MAP1B, MAPK8IP3, NEO1, NFASC, NOG, NOTCH1, NR4A3, NRK, NRP1, NTN1, PAK3, PIBF1, PIK3CA, PLXND1, PREX2, PRKCZ, PSEN1, RAPH1, RIMS1, RP11-690P14.4, RREB1, SARM1, SEMA3C, SEMA3D, SEMA3F, SEMA5A, SEMA5B, SMURF1, SNX10, SSH2, STK36…
GO:0030177	positive regulation of Wnt signaling pathway	GO_BiologicalProcess-GOA_09.03.2016_07h33	18.9189	[ABL2, ATP6V1C2, FGFR2, LGR4, LGR5, LRP6, LRRK2, RBPJ, RSPO3, SFRP1, SFRP2, SMAD3, SULF1, WNT5A]
GO:0022408	negative regulation of cell-cell adhesion	GO_BiologicalProcess-GOA_09.03.2016_07h33	18.9189	[ABL2, ADORA2A, ANXA1, APOA1, CBLB, CDH1, CXCL12, DLG1, EPB41L5, FOXP1, GLI2, PDE5A, RC3H1, TGFBR2]
GO:0046631	alpha-beta T cell activation	GO_BiologicalProcess-GOA_09.03.2016_07h33	18.9189	[ABL2, ADORA2A, ANXA1, ATP7A, CBLB, FOXP1, GLI2, NCOR1, PRKCZ, PTGER4, RC3H1, RC3H2, RSAD2, TGFBR2]
GO:0048593	camera-type eye morphogenesis	GO_BiologicalProcess-GOA_09.03.2016_07h33	18.1818	[ALDH1A3, CDON, FRS2, GLI2, HIPK1, LRP5, LRP6, NF1, PITX2, SDK1, SKI, THY1, TSKU, TTC8, WNT16, WNT5A]
GO:0048640	negative regulation of developmental growth	GO_BiologicalProcess-GOA_09.03.2016_07h33	19.697	[NOG, NRP1, NTN1, SEMA3C, SEMA3D, SEMA3F, SEMA5A, SEMA5B, SFRP1, SFRP2, SLC6A4, STC2, WNT5A]
GO:0060395	SMAD protein signal transduction	GO_BiologicalProcess-GOA_09.03.2016_07h33	21.7391	[BMP6, BTBD11, LNPEP, MAGI2, SKI, SMAD3, SMAD5, SMAD9, STOML1, VIM]
GO:0051347	positive regulation of transferase activity	GO_BiologicalProcess-GOA_09.03.2016_07h33	13.7195	[AGRN, ATP2B4, CCL5, CCND2, CCNT2, CLSPN, CYR61, DAB2IP, DLG1, EIF2AK2, FRS2, HSPA2, HSPA5, HSPH1, IFIH1, JAK2, KITLG, LOC100859853, LOC417414, LOC425792, LPAR1, LRRK2, MAGI3, MAP3K1, MAP3K3, MAPK8IP3, PAK3, PDE5A, PDGFRB, PIBF1, PIK3CA, PIK3CG, PIK3R4, PKD1, PRLR, PSEN1, SASH1, SOD1, SORL1, STK39, TAOK1, TEAD1, TGFBR1, TGFBR2, WNT5A]
GO:0030258	lipid modification	GO_BiologicalProcess-GOA_09.03.2016_07h33	17.094	[ABCG1, AGTR1, APOA1, CYP4V2, EPHX2, IRS2, NR4A3, PI4KA, PIK3C2A, PIK3CA, PIK3CB, PIK3CG, PIK3R1, PIK3R2, PIKFYVE, PPAP2B, PRKAA1, SEC16A, SYNJ1, SYNJ2]
GO:0006396	RNA processing	GO_BiologicalProcess-GOA_09.03.2016_07h33	5.93607	[AGO1, CELF2, CPEB3, DGCR8, DICER1, DYRK1A, GTF2H5, HSPA8, LOC100858699, LOC101749744, LOC417414, METTL15, NOVA1, NPM3, PIK3R1, PUSL1, QKI, RBM38, RNASEL, RRP9, SNRPF, SSB, THOC7, TNRC6C, WDR3, ZFP64]
GO:0051148	negative regulation of muscle cell differentiation	GO_BiologicalProcess-GOA_09.03.2016_07h33	24.2424	[HDAC4, MSX1, NOTCH1, NOV, PRICKLE1, WNT5A, XBP1, ZFHX3]
GO:1903901	negative regulation of viral life cycle	GO_BiologicalProcess-GOA_09.03.2016_07h33	24.2424	[CCL5, EIF2AK2, MID2, OASL, PTX3, RNASEL, RSAD2, ZC3HAV1]
GO:0060914	heart formation	GO_BiologicalProcess-GOA_09.03.2016_07h33	33.3333	[BMPR1A, FN1, NOTCH1, RBPJ, SMARCD3]
GO:0097028	dendritic cell differentiation	GO_BiologicalProcess-GOA_09.03.2016_07h33	33.3333	[BATF3, CCR7, PSEN1, RBPJ, TGFBR2]
GO:0007257	activation of JUN kinase activity	GO_BiologicalProcess-GOA_09.03.2016_07h33	33.3333	[DAB2IP, LOC417414, MAP3K1, MAPK8IP3, WNT5A]
GO:0003272	endocardial cushion formation	GO_BiologicalProcess-GOA_09.03.2016_07h33	33.3333	[BMPR1A, MSX1, MSX2, NOTCH1, RBPJ]
GO:0071398	cellular response to fatty acid	GO_BiologicalProcess-GOA_09.03.2016_07h33	33.3333	[ACACA, PDK3, PRKAA1, PRKCE, SFRP1]
GO:0050663	cytokine secretion	GO_BiologicalProcess-GOA_09.03.2016_07h33	18.9873	[ABCA1, ABL2, ANXA1, APOA1, CCR7, FN1, FOXP1, GPAM, LGR4, NOTCH1, PRKCZ, PTGER4, RBPJ, WNT5A, XBP1]
GO:0035108	limb morphogenesis	GO_BiologicalProcess-GOA_09.03.2016_07h33	16.9492	[BMPR1A, DICER1, FBN2, FGFR2, FRAS1, GJA1, GLI2, GNAQ, LRP5, MSX1, MSX2, NOG, NOTCH1, PITX2, PSEN1, SEMA3C, SFRP2, SKI, SULF1, WNT5A]
GO:0045665	negative regulation of neuron differentiation	GO_BiologicalProcess-GOA_09.03.2016_07h33	16.9492	[CNTF, CNTN4, DDX6, GAK, GLI2, GPR37L1, LPAR1, NOTCH1, NRP1, NTN1, PSEN1, SEMA3C, SEMA3D, SEMA3F, SEMA5A, SEMA5B, THY1, VIM, WNT5A, ZHX2]
GO:0060021	palate development	GO_BiologicalProcess-GOA_09.03.2016_07h33	20.6897	[ARID5B, BMPR1A, DLG1, FRAS1, GLI2, LRP6, MSX1, PDGFRA, SKI, TGFBR1, TGFBR2, WNT5A]
GO:0042987	amyloid precursor protein catabolic process	GO_BiologicalProcess-GOA_09.03.2016_07h33	40	[ABCG1, DHCR24, PSEN1, SORL1]
GO:0071636	positive regulation of transforming growth factor beta production	GO_BiologicalProcess-GOA_09.03.2016_07h33	40	[FOXP1, FSTL1, FSTL3, SERPINF2]
GO:0045986	negative regulation of smooth muscle contraction	GO_BiologicalProcess-GOA_09.03.2016_07h33	40	[DOCK4, DOCK5, KCNMA1, SOD1]
GO:0060513	prostatic bud formation	GO_BiologicalProcess-GOA_09.03.2016_07h33	40	[GLI2, NOG, SULF1, WNT5A]
GO:1901032	negative regulation of response to reactive oxygen species	GO_BiologicalProcess-GOA_09.03.2016_07h33	40	[GPR37L1, HSPH1, LRRK2, NR4A3]
GO:1903206	negative regulation of hydrogen peroxide-induced cell death	GO_BiologicalProcess-GOA_09.03.2016_07h33	40	[GPR37L1, HSPH1, LRRK2, NR4A3]
GO:0048340	paraxial mesoderm morphogenesis	GO_BiologicalProcess-GOA_09.03.2016_07h33	40	[BMPR1A, HTT, SMAD3, WNT5A]
GO:0060026	convergent extension	GO_BiologicalProcess-GOA_09.03.2016_07h33	40	[LRP6, SFRP1, SFRP2, WNT5A]
GO:0050996	positive regulation of lipid catabolic process	GO_BiologicalProcess-GOA_09.03.2016_07h33	40	[APOA1, IRS2, PNPLA2, PRKCE]
GO:1901213	regulation of transcription from RNA polymerase II promoter involved in heart development	GO_BiologicalProcess-GOA_09.03.2016_07h33	40	[MSX1, MSX2, NOTCH1, RBPJ]
GO:0034695	response to prostaglandin E	GO_BiologicalProcess-GOA_09.03.2016_07h33	40	[ACACA, PRKAA1, PRKCE, SFRP1]
GO:0071379	cellular response to prostaglandin stimulus	GO_BiologicalProcess-GOA_09.03.2016_07h33	40	[ACACA, PRKAA1, PRKCE, SFRP1]
GO:0060900	embryonic camera-type eye formation	GO_BiologicalProcess-GOA_09.03.2016_07h33	40	[ALDH1A3, FRS2, WNT16, WNT5A]
GO:0060390	regulation of SMAD protein import into nucleus	GO_BiologicalProcess-GOA_09.03.2016_07h33	40	[BMP6, BMPR1A, NOV, TGFBR1]
GO:0048592	eye morphogenesis	GO_BiologicalProcess-GOA_09.03.2016_07h33	16.8067	[ALDH1A3, CDON, CNTF, EFEMP1, FBN1, FBN2, FRS2, GLI2, HIPK1, LRP5, LRP6, NF1, PITX2, SDK1, SKI, THY1, TSKU, TTC8, WNT16, WNT5A]
GO:0035107	appendage morphogenesis	GO_BiologicalProcess-GOA_09.03.2016_07h33	16.8067	[BMPR1A, DICER1, FBN2, FGFR2, FRAS1, GJA1, GLI2, GNAQ, LRP5, MSX1, MSX2, NOG, NOTCH1, PITX2, PSEN1, SEMA3C, SFRP2, SKI, SULF1, WNT5A]
GO:0043583	ear development	GO_BiologicalProcess-GOA_09.03.2016_07h33	15.5689	[ALDH1A3, BCR, CCM2, CEBPA, DCHS1, DICER1, FAT4, FGFR2, FREM2, GLI2, GTF2H4, KCNMA1, LGR5, LHFPL5, LRIG1, MSX1, NOG, NOTCH1, NR4A3, NRP1, NTN1, RBPJ, SOBP, SOD1, TBX18, WNT5A]
GO:1903035	negative regulation of response to wounding	GO_BiologicalProcess-GOA_09.03.2016_07h33	18.75	[ADORA2A, ANXA2, APOA1, ASH1L, BCR, FOXP1, GPX1, NOV, PSMA1, PTGER4, SERPINF2, SMAD3, SOCS3, TN, TNFAIP3]
GO:0010256	endomembrane system organization	GO_BiologicalProcess-GOA_09.03.2016_07h33	13.738	[ABCA1, AGRN, ALS2CL, ANKLE2, ANO3, ARFGEF2, ATP8B3, CAV2, CDH1, CLASP2, COG3, CREB1, DENND4C, DLG1, DNAJC13, DNM1, DPP10, FAM109B, FAT4, FCHO2, GAK, HTT, LOC431656, LRRK2, LYST, NBEAL2, PACS2, PIK3R1, PIK3R2, PLSCR1, PRKCZ, RAB22A, REEP3, S100A10, SNX10, SOD1, SPTBN5, SYNE1, SYNE2, TJAP1, TSC2, VAMP4, VMP1]
GO:0035306	positive regulation of dephosphorylation	GO_BiologicalProcess-GOA_09.03.2016_07h33	25.9259	[AGTR2, ANKLE2, DLC1, MAGI2, PDGFRB, PPARGC1B, PPP1R16B]
GO:0035307	positive regulation of protein dephosphorylation	GO_BiologicalProcess-GOA_09.03.2016_07h33	25.9259	[AGTR2, ANKLE2, DLC1, MAGI2, PDGFRB, PPARGC1B, PPP1R16B]
GO:0055081	anion homeostasis	GO_BiologicalProcess-GOA_09.03.2016_07h33	25.9259	[ABCA1, ABCG1, APOA1, CETP, GPAM, LYST, XBP1]
GO:0009408	response to heat	GO_BiologicalProcess-GOA_09.03.2016_07h33	21.2766	[ATXN3, CREBBP, DNAJA4, HSF3, HSPA2, HSPB1, NF1, NR3C1, SOD1, XYLT1]
GO:0042632	cholesterol homeostasis	GO_BiologicalProcess-GOA_09.03.2016_07h33	21.2766	[ABCA1, ABCA2, ABCG1, APOA1, CETP, EPHX2, LRP5, MED13, NCOR1, XBP1]
GO:0006476	protein deacetylation	GO_BiologicalProcess-GOA_09.03.2016_07h33	21.2766	[DYRK1A, ELK4, FOXP1, HDAC4, KDM5A, NCOR1, SIN3A, SKI, SPRED2, TRPS1]
GO:0055092	sterol homeostasis	GO_BiologicalProcess-GOA_09.03.2016_07h33	21.2766	[ABCA1, ABCA2, ABCG1, APOA1, CETP, EPHX2, LRP5, MED13, NCOR1, XBP1]
GO:0007520	myoblast fusion	GO_BiologicalProcess-GOA_09.03.2016_07h33	28.5714	[CAPN2, CDON, CXCL12, NEO1, PITX2, TANC1]
GO:0050710	negative regulation of cytokine secretion	GO_BiologicalProcess-GOA_09.03.2016_07h33	28.5714	[ANXA1, APOA1, FN1, FOXP1, LGR4, PTGER4]
GO:0014014	negative regulation of gliogenesis	GO_BiologicalProcess-GOA_09.03.2016_07h33	28.5714	[DICER1, GPR37L1, NF1, NOG, NOTCH1, SKI]
GO:0007160	cell-matrix adhesion	GO_BiologicalProcess-GOA_09.03.2016_07h33	17.1429	[ADAMTS12, CTGF, DLC1, EPB41L5, EPDR1, FN1, GTF2H4, LOC100857892, NF1, PIK3CB, PIK3R1, PPM1F, PTPRK, S100A10, THY1, TN, VCAM1, VTN]
GO:0010469	regulation of receptor activity	GO_BiologicalProcess-GOA_09.03.2016_07h33	19.1176	[AGRN, ANXA2, HTT, LOC101749001, MED13, NCOA2, PDE4D, PPARGC1B, PRKCE, PSEN1, STOM, STOML1, ZFYVE28]
GO:2000241	regulation of reproductive process	GO_BiologicalProcess-GOA_09.03.2016_07h33	19.1176	[BMP6, CTC-554D6.1, ESR1, FGFR2, MSX1, MSX2, NOTCH1, PDE5A, PRDX4, PTGDS, SFRP1, SULF1, WNT5A]
GO:0006066	alcohol metabolic process	GO_BiologicalProcess-GOA_09.03.2016_07h33	15.3846	[ABCA1, ABCG1, ACER3, APOA1, BMP6, CEBPA, CETP, CYP39A1, CYP51A1, DHCR24, DKK3, ENPP2, EPHX2, HSD17B7, KCNMA1, LRP5, MSMO1, PECR, PLCG2, RETSAT, SEC16A, SMPDL3A, SOD1, SORL1, SRD5A3, SYNJ1]
GO:0034109	homotypic cell-cell adhesion	GO_BiologicalProcess-GOA_09.03.2016_07h33	13.9706	[ABL2, ACTG1, ADORA2A, ANXA1, ATP7A, CARD11, CBLB, CCL5, CCR7, CSRP1, CTC-554D6.1, CXCL12, DLG1, FOXP1, GLI2, GPAM, HSPB1, HSPD1, IGFBP2, NCOR1, NFATC3, NR4A3, PDE5A, PIK3CG, PPAP2B, PREX1, PRKCZ, PSEN1, PTGER4, RC3H1, RC3H2, RSAD2, SMAD3, TGFBR2, THY1, TN, VCAM1, XBP1]
GO:0014033	neural crest cell differentiation	GO_BiologicalProcess-GOA_09.03.2016_07h33	20	[BMPR1A, DICER1, KITLG, LRP6, NRP1, PITX2, SEMA3C, SEMA3D, SEMA3F, SEMA5A, SEMA5B, SFRP1]
GO:0045087	innate immune response	GO_BiologicalProcess-GOA_09.03.2016_07h33	14.2292	[ABL2, ANXA1, C8G, CCL5, CCLI10, CR1L, DAB2IP, DHX58, ERBB2IP, GCH1, HPX, HSPD1, IFIH1, IRF7, JAK1, JAK2, LGR4, LOC418892, LYST, MID2, NMI, PARP9, PIK3AP1, PIK3CA, PIK3CB, PIK3CG, PRKCE, PTX3, RPS6KA3, RSAD2, SIN3A, TLR3, TNFAIP3, UBE2K, WNT5A, ZC3HAV1]
GO:0033500	carbohydrate homeostasis	GO_BiologicalProcess-GOA_09.03.2016_07h33	16.3934	[ADCY5, C2CD2L, CEBPA, FOXO1, FOXO3, IGF1R, LOC417414, LRP5, MBD5, MPC2, NRXN1, PIK3CA, PIK3R1, PIK3R2, PRKAA1, PRKCE, SIN3A, SLC8B1, VCAM1, XBP1]
GO:0042593	glucose homeostasis	GO_BiologicalProcess-GOA_09.03.2016_07h33	16.3934	[ADCY5, C2CD2L, CEBPA, FOXO1, FOXO3, IGF1R, LOC417414, LRP5, MBD5, MPC2, NRXN1, PIK3CA, PIK3R1, PIK3R2, PRKAA1, PRKCE, SIN3A, SLC8B1, VCAM1, XBP1]
GO:0050778	positive regulation of immune response	GO_BiologicalProcess-GOA_09.03.2016_07h33	14.1732	[ANXA1, C8G, CACNB4, CBLB, CCR7, CD79B, CR1L, DAB2IP, DHX58, ERBB2IP, FOXP1, HPX, HSPD1, IFIH1, IRF7, LGR4, LOC418892, LOC419851, NR4A3, PDE4D, PIK3AP1, PLCG2, PRKCE, PRKCZ, PSEN1, RC3H1, RPS6KA3, RSAD2, SIN3A, THY1, TLR3, TNFAIP3, UBE2K, WNT5A, XBP1, ZC3HAV1]
GO:0044248	cellular catabolic process	GO_BiologicalProcess-GOA_09.03.2016_07h33	11.8377	[ADAMTS12, AGO1, AMT, ANXA2, AOX1, APOA1, ATP2B4, ATXN3, AUP1, BCAT1, C1H2ORF40, CBL, CHFR, CLOCK, CNOT6L, CPEB3, CTSS, DAB2IP, DCP1A, DICER1, DNAJB2, DNASE1L3, DPYS, DTL, ENPP2, ENTPD1, ENTPD8, EPHX2, FAP, FOXO1, GCSH, GDA, GEN1, GPX1, HAGHL, HDAC4, HECTD4, HECW2, HSPA5, IRS2, KIF25, LNPEP, LOC100857133, LOC101749744, LOC418700, LOC424588, LRRK2, LYG2, NCOR1, OXCT1, PGAM1, PIAS1, PIK3R4, PIKFYVE…
GO:0003158	endothelium development	GO_BiologicalProcess-GOA_09.03.2016_07h33	18.8406	[ADAMTS12, ARHGEF26, BMP6, BMPR2, CCM2, GPX1, NOTCH1, PPP1R16B, PTPRS, RBPJ, TNMD, VEZF1, XDH]
GO:0010977	negative regulation of neuron projection development	GO_BiologicalProcess-GOA_09.03.2016_07h33	18.8406	[GAK, LPAR1, NRP1, NTN1, PSEN1, SEMA3C, SEMA3D, SEMA3F, SEMA5A, SEMA5B, THY1, VIM, WNT5A]
GO:0001657	ureteric bud development	GO_BiologicalProcess-GOA_09.03.2016_07h33	18.8406	[AGTR2, DCHS1, DLG1, FAT4, FGFR2, GLI2, LGR4, NOG, PGF, SFRP1, SMAD3, SMAD5, SMAD9]
GO:0030282	bone mineralization	GO_BiologicalProcess-GOA_09.03.2016_07h33	18.8406	[ASPN, ASXL2, BMP2K, BMP6, BMPR1A, BMPR2, FAM20C, FBN2, FGFR2, GJA1, IFITM5, LGR4, PHEX]
GO:0050852	T cell receptor signaling pathway	GO_BiologicalProcess-GOA_09.03.2016_07h33	21.9512	[CACNB4, CBLB, CCR7, FOXP1, PDE4D, PLCG2, PSEN1, RC3H1, THY1]
GO:0048708	astrocyte differentiation	GO_BiologicalProcess-GOA_09.03.2016_07h33	21.9512	[ABL2, BIN1, GPR37L1, NF1, NOG, NOTCH1, PPAP2B, TAL1, VIM]
GO:0051091	positive regulation of sequence-specific DNA binding transcription factor activity	GO_BiologicalProcess-GOA_09.03.2016_07h33	16.8224	[ARID5B, CARD11, CLOCK, CRTC1, EDA2R, EIF2AK2, ESR1, HDAC4, LRP5, LRP6, MID2, PPAP2B, PPARGC1B, PPRC1, PSMA6, STK36, TLR3, WNT5A]
GO:0050777	negative regulation of immune response	GO_BiologicalProcess-GOA_09.03.2016_07h33	20.8333	[ANXA1, APOA1, BCR, DHX58, FOXP1, GPX1, NMI, PSMA1, RC3H1, TNFAIP3]
GO:0007010	cytoskeleton organization	GO_BiologicalProcess-GOA_09.03.2016_07h33	12.188	[ABL2, ABLIM1, ACTG1, ALMS1, ANTXR1, ANXA1, APOA1, ARHGEF10, BCR, CAPN2, CCSER2, CEP350, CLASP2, COBLL1, CRK, CTC-554D6.1, CTGF, DIAPH1, DICER1, DLC1, DLG1, ELN, EPB41, EPB41L5, FLNB, FRYL, GAS7, GEN1, HSPB1, HTT, KIF11, KRT14, LLGL2, LOC101749001, LOC422323, LOC429518, LPAR1, MAP1B, MAP3K1, MAP4, MAPRE1, MAST2, MAST4, MICAL3, NAV1, NCOR1, NF1, NRXN1, PAK3, PARVA, PDGFRA, PDLIM7, PHIP, PIBF1, PIK…
GO:0009615	response to virus	GO_BiologicalProcess-GOA_09.03.2016_07h33	15.3409	[BATF3, CCL5, DDX60, DHX58, DICER1, EIF2AK2, FOXP1, GLI2, GMIP, GPAM, HSPB1, HYAL3, IFIH1, IFIT5, KCNQ1, LYST, MBD5, OASL, PIK3CA, RNASEL, RSAD2, SIN3A, SLC25A19, SMURF1, STOM, TLR3, ZC3HAV1]
GO:0045446	endothelial cell differentiation	GO_BiologicalProcess-GOA_09.03.2016_07h33	19.6721	[ARHGEF26, BMP6, BMPR2, CCM2, GPX1, NOTCH1, PPP1R16B, PTPRS, RBPJ, TNMD, VEZF1, XDH]
GO:0098609	cell-cell adhesion	GO_BiologicalProcess-GOA_09.03.2016_07h33	12.7883	[ABL2, ACTG1, ADORA2A, ANXA1, APOA1, ATP7A, CARD11, CBLB, CCL5, CCR7, CDH1, CDH20, CSRP1, CTC-554D6.1, CXCL12, CYR61, DCHS1, DLG1, EPB41L5, FAT4, FOXP1, FREM2, FSTL3, GLI2, GPAM, HSPB1, HSPD1, IGFBP2, ITGAV, NCOR1, NEGR1, NFASC, NFATC3, NOV, NR4A3, NTN1, PARVA, PCDH19, PDE5A, PIK3CB, PIK3CG, PKD1, PPAP2B, PREX1, PRKCZ, PSEN1, PTGER4, RC3H1, RC3H2, RSAD2, SDK1, SMAD3, TBX18, TGFBR2, THY1, TMEM47, …
GO:0043170	macromolecule metabolic process	GO_BiologicalProcess-GOA_09.03.2016_07h33	10.157	[A2ML1, AATF, ABCA1, ABCA2, ABCG1, ABL2, ABLIM1, ACACA, ADAM19, ADAMTS12, ADAMTS5, ADAMTSL2, AEN, AFF1, AGO1, AGRN, AGTR1, AGTR2, AIMP2, ANKLE2, ANOS1, ANXA1, ANXA2, APOA1, ARFGEF2, ARFGEF3, ARHGAP35, ARID5B, ASH1L, ASPN, ASXL1, ASXL2, ATMIN, ATP2B4, ATP7A, ATXN1, ATXN1L, ATXN3, AUP1, B3GNT9, BACH2, BATF3, BCR, BMP2K, BMP6, BMPR1A, BMPR2, BRIP1, C10ORF2, C1H2ORF40, C8G, CAPN2, CARD11, CASC5, CASP…
GO:0021988	olfactory lobe development	GO_BiologicalProcess-GOA_09.03.2016_07h33	25	[CRTAC1, DICER1, HTT, LRRK2, SKI, TTC8, WNT5A]
GO:0046649	lymphocyte activation	GO_BiologicalProcess-GOA_09.03.2016_07h33	13.4731	[ABL2, ADORA2A, ANXA1, ATP11C, ATP7A, BLNK, CARD11, CBLB, CCL5, CCR7, CTC-554D6.1, CXCL12, DLG1, FNIP1, FOXP1, GLI2, GPAM, HDAC4, HSPD1, IGFBP2, IRS2, LOC419851, LYST, MZB1, NCOR1, NFATC3, PDE5A, PIBF1, PIK3R1, PLCG2, PREX1, PRKCZ, PSEN1, PTGER4, RBPJ, RC3H1, RC3H2, RSAD2, SFRP1, SMAD3, TGFBR2, THY1, TNFAIP3, VCAM1, XBP1]
GO:2000108	positive regulation of leukocyte apoptotic process	GO_BiologicalProcess-GOA_09.03.2016_07h33	31.25	[ANXA1, CCL5, FNIP1, NR4A3, WNT5A]
GO:0002753	cytoplasmic pattern recognition receptor signaling pathway	GO_BiologicalProcess-GOA_09.03.2016_07h33	31.25	[DHX58, ERBB2IP, IFIH1, TNFAIP3, ZC3HAV1]
GO:0048710	regulation of astrocyte differentiation	GO_BiologicalProcess-GOA_09.03.2016_07h33	31.25	[BIN1, GPR37L1, NF1, NOG, NOTCH1]
GO:0000302	response to reactive oxygen species	GO_BiologicalProcess-GOA_09.03.2016_07h33	17.8571	[ATP7A, FBLN5, FOXO1, GCH1, GPR37L1, GPX1, HSPH1, LRRK2, NR4A3, PPARGC1B, PRKAA1, PTPRK, SOD1, TNFAIP3, ZNF277]
GO:0014067	negative regulation of phosphatidylinositol 3-kinase signaling	GO_BiologicalProcess-GOA_09.03.2016_07h33	50	[DAB2IP, NCOR1, TSC2]
GO:0090286	cytoskeletal anchoring at nuclear membrane	GO_BiologicalProcess-GOA_09.03.2016_07h33	50	[SYNE1, SYNE2, SYNE3]
GO:0060068	vagina development	GO_BiologicalProcess-GOA_09.03.2016_07h33	50	[ESR1, NCOA3, WNT5A]
GO:0061157	mRNA destabilization	GO_BiologicalProcess-GOA_09.03.2016_07h33	50	[CNOT6L, CPEB3, QKI]
GO:0060363	cranial suture morphogenesis	GO_BiologicalProcess-GOA_09.03.2016_07h33	50	[FGFR2, GLI2, MSX2]
GO:0060687	regulation of branching involved in prostate gland morphogenesis	GO_BiologicalProcess-GOA_09.03.2016_07h33	50	[ESR1, FGFR2, SFRP1]
GO:0043435	response to corticotropin-releasing hormone	GO_BiologicalProcess-GOA_09.03.2016_07h33	50	[NR3C1, NR3C2, NR4A3]
GO:0071376	cellular response to corticotropin-releasing hormone stimulus	GO_BiologicalProcess-GOA_09.03.2016_07h33	50	[NR3C1, NR3C2, NR4A3]
GO:0003344	pericardium morphogenesis	GO_BiologicalProcess-GOA_09.03.2016_07h33	50	[LRP6, NOTCH1, WNT5A]
GO:0032230	positive regulation of synaptic transmission, GABAergic	GO_BiologicalProcess-GOA_09.03.2016_07h33	50	[ADORA2A, CA2, PRKCE]
GO:0044036	cell wall macromolecule metabolic process	GO_BiologicalProcess-GOA_09.03.2016_07h33	50	[LOC418700, LYG2, SDF2]
GO:0090245	axis elongation involved in somitogenesis	GO_BiologicalProcess-GOA_09.03.2016_07h33	50	[FN1, LRP6, SFRP1]
GO:0019883	antigen processing and presentation of endogenous antigen	GO_BiologicalProcess-GOA_09.03.2016_07h33	50	[ABCB1LB, TAP1, TAP2]
GO:0002483	antigen processing and presentation of endogenous peptide antigen	GO_BiologicalProcess-GOA_09.03.2016_07h33	50	[ABCB1LB, TAP1, TAP2]
GO:0019885	antigen processing and presentation of endogenous peptide antigen via MHC class I	GO_BiologicalProcess-GOA_09.03.2016_07h33	50	[ABCB1LB, TAP1, TAP2]
GO:0048845	venous blood vessel morphogenesis	GO_BiologicalProcess-GOA_09.03.2016_07h33	50	[CCM2, NOTCH1, PITX2]
GO:0060028	convergent extension involved in axis elongation	GO_BiologicalProcess-GOA_09.03.2016_07h33	50	[SFRP1, SFRP2, WNT5A]
GO:0032344	regulation of aldosterone metabolic process	GO_BiologicalProcess-GOA_09.03.2016_07h33	50	[BMP6, DKK3, KCNMA1]
GO:0002072	optic cup morphogenesis involved in camera-type eye development	GO_BiologicalProcess-GOA_09.03.2016_07h33	50	[ALDH1A3, WNT16, WNT5A]
GO:0002517	T cell tolerance induction	GO_BiologicalProcess-GOA_09.03.2016_07h33	50	[CBLB, FOXP1, TGFBR2]
GO:0002664	regulation of T cell tolerance induction	GO_BiologicalProcess-GOA_09.03.2016_07h33	50	[CBLB, FOXP1, TGFBR2]
GO:0060666	dichotomous subdivision of terminal units involved in salivary gland branching	GO_BiologicalProcess-GOA_09.03.2016_07h33	50	[NRP1, PLXND1, SEMA3C]
GO:0045623	negative regulation of T-helper cell differentiation	GO_BiologicalProcess-GOA_09.03.2016_07h33	50	[ANXA1, FOXP1, RC3H1]
GO:0043371	negative regulation of CD4-positive, alpha-beta T cell differentiation	GO_BiologicalProcess-GOA_09.03.2016_07h33	50	[ANXA1, FOXP1, RC3H1]
GO:0010872	regulation of cholesterol esterification	GO_BiologicalProcess-GOA_09.03.2016_07h33	50	[ABCG1, AGTR1, APOA1]
GO:2000270	negative regulation of fibroblast apoptotic process	GO_BiologicalProcess-GOA_09.03.2016_07h33	50	[PIK3CA, PIK3CG, SFRP1]
GO:0008655	pyrimidine-containing compound salvage	GO_BiologicalProcess-GOA_09.03.2016_07h33	50	[UCK2, UPP1, UPP2]
GO:0043097	pyrimidine nucleoside salvage	GO_BiologicalProcess-GOA_09.03.2016_07h33	50	[UCK2, UPP1, UPP2]
GO:0032262	pyrimidine nucleotide salvage	GO_BiologicalProcess-GOA_09.03.2016_07h33	50	[UCK2, UPP1, UPP2]
GO:0010138	pyrimidine ribonucleotide salvage	GO_BiologicalProcess-GOA_09.03.2016_07h33	50	[UCK2, UPP1, UPP2]
GO:0044206	UMP salvage	GO_BiologicalProcess-GOA_09.03.2016_07h33	50	[UCK2, UPP1, UPP2]
GO:0007212	dopamine receptor signaling pathway	GO_BiologicalProcess-GOA_09.03.2016_07h33	27.2727	[ADCY5, CAV2, GNAL, GNAQ, HTT, LRRK2]
GO:0001702	gastrulation with mouth forming second	GO_BiologicalProcess-GOA_09.03.2016_07h33	27.2727	[CHRD, FRS2, LRP5, LRP6, PPAP2B, WNT5A]
GO:0051090	regulation of sequence-specific DNA binding transcription factor activity	GO_BiologicalProcess-GOA_09.03.2016_07h33	15	[ARID5B, CARD11, CLOCK, CRTC1, DAB2IP, EDA2R, EIF2AK2, ERBB2IP, ESR1, FOXP1, HDAC4, IGF1R, KAT6A, LRP5, LRP6, MED13, MID2, MSX2, PDLIM7, PPAP2B, PPARGC1B, PPRC1, PSMA6, STK36, TLR3, TNFAIP3, WNT5A]
GO:0032922	circadian regulation of gene expression	GO_BiologicalProcess-GOA_09.03.2016_07h33	22.8571	[CLOCK, KDM5A, KMT2A, LGR4, MYBBP1A, NCOA2, NCOR1, NRIP1]
GO:0007528	neuromuscular junction development	GO_BiologicalProcess-GOA_09.03.2016_07h33	22.8571	[AGRN, CACNB4, COL4A5, FGFR2, LRRK2, P2RX2, PDZRN3, TNC]
GO:0009880	embryonic pattern specification	GO_BiologicalProcess-GOA_09.03.2016_07h33	21.4286	[EPB41L5, FGFR2, FRS2, LRP6, NRP1, PCSK6, SEMA3F, SMAD3, WNT5A]
GO:0048332	mesoderm morphogenesis	GO_BiologicalProcess-GOA_09.03.2016_07h33	20.7547	[BMPR1A, BMPR2, CHRD, EPB41L5, HTT, NOG, NR4A3, SFRP2, SMAD3, TAL1, WNT5A]
GO:0055065	metal ion homeostasis	GO_BiologicalProcess-GOA_09.03.2016_07h33	13.8577	[ABL2, ADCY5, ADRA1D, AGTR1, ANXA2, ATP2A3, ATP2B4, ATP7A, BMP6, BTBD9, CACNB4, CCL5, CP, EDN2, EPAS1, FTH1, HTT, INPP4B, KCNMA1, LPAR1, NEO1, NR3C2, PDE4D, PIK3CB, PLCG2, PRKCE, PSEN1, RGN, RXFP3, SLC30A1, SLC8B1, SOD1, STC2, THY1, TPCN1, TRPC3, XK]
GO:0050680	negative regulation of epithelial cell proliferation	GO_BiologicalProcess-GOA_09.03.2016_07h33	18.6667	[CAV2, CTC-554D6.1, DAB2IP, DLG1, MCC, NF1, PTPRK, SFRP1, SFRP2, SULF1, TGFBR1, TNMD, WNT5A, XDH]
GO:0048588	developmental cell growth	GO_BiologicalProcess-GOA_09.03.2016_07h33	16.5217	[BMPR2, FMOD, FN1, MAP1B, NRP1, NTN1, PLXND1, PRKCZ, RAPH1, RIMS1, SEMA3C, SEMA3D, SEMA3F, SEMA5A, SEMA5B, SMURF1, TGFBR2, ULK1, WNT5A]
GO:0021700	developmental maturation	GO_BiologicalProcess-GOA_09.03.2016_07h33	16.0305	[ABL2, ASXL2, CEBPA, DAB2IP, DCHS1, EPAS1, FAM20C, FAT4, FOXO3, GJA1, GNAQ, HID1, KCNMA1, LRRK2, NFASC, NFIA, NRXN1, PGR, TAL1, XBP1, ZDHHC15]
GO:0006901	vesicle coating	GO_BiologicalProcess-GOA_09.03.2016_07h33	36.3636	[FCHO2, LOC772071, PIK3C2A, SEC16A]
GO:0090322	regulation of superoxide metabolic process	GO_BiologicalProcess-GOA_09.03.2016_07h33	36.3636	[AATF, FBLN5, GCH1, SOD1]
GO:1903205	regulation of hydrogen peroxide-induced cell death	GO_BiologicalProcess-GOA_09.03.2016_07h33	36.3636	[GPR37L1, HSPH1, LRRK2, NR4A3]
GO:0070841	inclusion body assembly	GO_BiologicalProcess-GOA_09.03.2016_07h33	36.3636	[DNAJA4, DNAJB2, HSPA2, SORL1]
GO:0003159	morphogenesis of an endothelium	GO_BiologicalProcess-GOA_09.03.2016_07h33	36.3636	[ADAMTS12, CCM2, NOTCH1, RBPJ]
GO:0032647	regulation of interferon-alpha production	GO_BiologicalProcess-GOA_09.03.2016_07h33	36.3636	[HSPD1, NMI, TLR3, ZC3HAV1]
GO:1900120	regulation of receptor binding	GO_BiologicalProcess-GOA_09.03.2016_07h33	36.3636	[ANXA2, CRTAC1, NOG, PTPRF]
GO:0032292	peripheral nervous system axon ensheathment	GO_BiologicalProcess-GOA_09.03.2016_07h33	36.3636	[ARHGEF10, NF1, SKI, SOD1]
GO:0022011	myelination in peripheral nervous system	GO_BiologicalProcess-GOA_09.03.2016_07h33	36.3636	[ARHGEF10, NF1, SKI, SOD1]
GO:0034694	response to prostaglandin	GO_BiologicalProcess-GOA_09.03.2016_07h33	36.3636	[ACACA, PRKAA1, PRKCE, SFRP1]
GO:0032365	intracellular lipid transport	GO_BiologicalProcess-GOA_09.03.2016_07h33	36.3636	[ABCA1, ABCA2, ABCG1, LRP6]
GO:0009130	pyrimidine nucleoside monophosphate biosynthetic process	GO_BiologicalProcess-GOA_09.03.2016_07h33	36.3636	[TYMS, UCK2, UPP1, UPP2]
GO:0045622	regulation of T-helper cell differentiation	GO_BiologicalProcess-GOA_09.03.2016_07h33	36.3636	[ANXA1, FOXP1, PRKCZ, RC3H1]
GO:0044260	cellular macromolecule metabolic process	GO_BiologicalProcess-GOA_09.03.2016_07h33	10.1993	[A2ML1, AATF, ABCA1, ABCA2, ABCG1, ABL2, ABLIM1, ADAMTS12, AFF1, AGO1, AGRN, AGTR1, AGTR2, AIMP2, ANKLE2, ANOS1, ANXA1, ANXA2, APOA1, ARFGEF2, ARFGEF3, ARHGAP35, ARID5B, ASH1L, ASPN, ASXL1, ASXL2, ATMIN, ATP2B4, ATP7A, ATXN1, ATXN1L, ATXN3, AUP1, B3GNT9, BACH2, BATF3, BCR, BMP2K, BMP6, BMPR1A, BMPR2, BRIP1, C10ORF2, C1H2ORF40, CARD11, CASC5, CAV2, CBL, CBLB, CCL5, CCLI10, CCND2, CCNT2, CCR7, CDH1…
GO:0048839	inner ear development	GO_BiologicalProcess-GOA_09.03.2016_07h33	15.5405	[ALDH1A3, BCR, CCM2, CEBPA, DCHS1, DICER1, FAT4, FGFR2, FREM2, GLI2, KCNMA1, LGR5, LHFPL5, LRIG1, NOTCH1, NR4A3, NRP1, NTN1, RBPJ, SOBP, SOD1, TBX18, WNT5A]
GO:0045445	myoblast differentiation	GO_BiologicalProcess-GOA_09.03.2016_07h33	19.0476	[APOA1, CDON, DICER1, EPAS1, IGFBP3, NOTCH1, NR2C2, PITX2, PRICKLE1, RBPJ, WNT5A, ZFHX3]
GO:0030336	negative regulation of cell migration	GO_BiologicalProcess-GOA_09.03.2016_07h33	16.3793	[ABHD2, BCR, CHRD, CXCL12, DAB2IP, DLC1, IGFBP3, LDLRAD4, MCC, NF1, NOG, NOTCH1, NOV, PTGER4, PTPRK, SFRP1, SFRP2, SULF1, THY1]
GO:0030326	embryonic limb morphogenesis	GO_BiologicalProcess-GOA_09.03.2016_07h33	16.8317	[BMPR1A, DICER1, FBN2, FRAS1, GJA1, GLI2, GNAQ, LRP5, MSX1, MSX2, NOG, NOTCH1, PITX2, PSEN1, SFRP2, SKI, WNT5A]
GO:0044702	single organism reproductive process	GO_BiologicalProcess-GOA_09.03.2016_07h33	12.7854	[AFF4, ARID5B, ATP8B3, BMP6, BMPR1A, CCT8, CLOCK, CTC-554D6.1, CXCL12, DHCR24, DIAPH1, ESR1, FGFR2, FOXO3, FRS2, GGT1, GLI2, HID1, HSPA2, HTT, IGF1R, KIAA0430, KITLG, LGR4, LGR5, LRP6, LRRC10, MSX1, MSX2, NCOA3, NOG, NOTCH1, NR2C2, NRIP1, PDE5A, PDGFRA, PGR, PKD1, PRDX4, PRLR, PSME4, PTGDS, QKI, SFRP1, SFRP2, SMAD5, SOD1, SPIRE2, SULF1, TDRD6, TGFBR1, TNC, TRPC3, WNT5A, ZMIZ1, ZNF148]
GO:0006801	superoxide metabolic process	GO_BiologicalProcess-GOA_09.03.2016_07h33	24.1379	[AATF, ATP7A, FBLN5, GCH1, SH3PXD2A, SH3PXD2B, SOD1]
GO:2000737	negative regulation of stem cell differentiation	GO_BiologicalProcess-GOA_09.03.2016_07h33	24.1379	[DAB2IP, LDLRAD4, NCOA3, NOTCH1, PRICKLE1, SFRP1, SFRP2]
GO:0030036	actin cytoskeleton organization	GO_BiologicalProcess-GOA_09.03.2016_07h33	13.3144	[ABL2, ACTG1, ALMS1, ANTXR1, ANXA1, APOA1, ARHGEF10, BCR, COBLL1, CRK, CTGF, DIAPH1, DLC1, DLG1, ELN, EPB41, EPB41L5, FLNB, FRYL, GAS7, HSPB1, LLGL2, LOC101749001, LOC422323, LPAR1, MAP3K1, NF1, PAK3, PARVA, PDGFRA, PDLIM7, PIK3CA, PIK3R1, PIK3R2, PPARGC1B, PPM1F, PPP1R9A, PRKCE, PTGER4, RICTOR, S100A10, SDAD1, SERPINF2, SPIRE2, SSH2, TTC8, WIPF3]
GO:0007059	chromosome segregation	GO_BiologicalProcess-GOA_09.03.2016_07h33	4.14201	[CASC5, CTC-554D6.1, GEN1, HID1, KIF11, NEK9, PIBF1]
GO:0052547	regulation of peptidase activity	GO_BiologicalProcess-GOA_09.03.2016_07h33	14.7368	[A2ML1, ANOS1, CYR61, DHCR24, DLC1, F3, FN1, FNIP1, GPX1, HSPD1, LAMTOR5, LOC100857133, LOC418892, NOD1, PPM1F, PSMD14, PSME4, RPS6KA3, SERPINB2, SERPINF2, SFRP2, SH3RF1, SMAD3, SORL1, TFPI, TIMP4, VTN, XDH]
GO:0048525	negative regulation of viral process	GO_BiologicalProcess-GOA_09.03.2016_07h33	22.2222	[CCL5, EIF2AK2, MID2, OASL, PTX3, RNASEL, RSAD2, ZC3HAV1]
GO:0035113	embryonic appendage morphogenesis	GO_BiologicalProcess-GOA_09.03.2016_07h33	16.6667	[BMPR1A, DICER1, FBN2, FRAS1, GJA1, GLI2, GNAQ, LRP5, MSX1, MSX2, NOG, NOTCH1, PITX2, PSEN1, SFRP2, SKI, WNT5A]
GO:0045834	positive regulation of lipid metabolic process	GO_BiologicalProcess-GOA_09.03.2016_07h33	18.75	[ABCG1, AGTR1, APOA1, BMP6, CREB1, CYR61, IRS2, NR4A3, PDGFRB, PIK3R4, PNPLA2, PRKCE]
GO:0002237	response to molecule of bacterial origin	GO_BiologicalProcess-GOA_09.03.2016_07h33	15.6716	[ABCA1, BCR, BMP6, CCL5, CCR7, CMPK2, DAB2IP, ERBB2IP, GCH1, JAK2, PDE4D, PLCG2, PRKCE, PTGER4, RPS6KA3, SASH1, TAP2, TNFAIP3, TNFRSF6B, WNT5A, XBP1]
GO:0001937	negative regulation of endothelial cell proliferation	GO_BiologicalProcess-GOA_09.03.2016_07h33	26.087	[CAV2, NF1, SULF1, TGFBR1, TNMD, XDH]
GO:0016126	sterol biosynthetic process	GO_BiologicalProcess-GOA_09.03.2016_07h33	26.087	[ABCG1, APOA1, CYP51A1, HSD17B7, MSMO1, SOD1]
GO:0072698	protein localization to microtubule cytoskeleton	GO_BiologicalProcess-GOA_09.03.2016_07h33	29.4118	[HTT, MAPRE1, MID2, PIBF1, SNX10]
GO:0071827	plasma lipoprotein particle organization	GO_BiologicalProcess-GOA_09.03.2016_07h33	29.4118	[ABCA1, ABCA5, ABCG1, APOA1, CETP]
GO:0044319	wound healing, spreading of cells	GO_BiologicalProcess-GOA_09.03.2016_07h33	29.4118	[CYR61, GTF2H4, MSX2, RHOC, RREB1]
GO:0090504	epiboly	GO_BiologicalProcess-GOA_09.03.2016_07h33	29.4118	[CYR61, GTF2H4, MSX2, RHOC, RREB1]
GO:0090505	epiboly involved in wound healing	GO_BiologicalProcess-GOA_09.03.2016_07h33	29.4118	[CYR61, GTF2H4, MSX2, RHOC, RREB1]
GO:0070328	triglyceride homeostasis	GO_BiologicalProcess-GOA_09.03.2016_07h33	29.4118	[APOA1, CETP, LPL, MED13, XBP1]
GO:0034504	protein localization to nucleus	GO_BiologicalProcess-GOA_09.03.2016_07h33	14.4186	[BMP6, BMPR1A, CDH1, DAB2IP, GLI2, GNAQ, HTT, IPO8, JAK2, MSX1, NF1, NOV, PHIP, PIK3R1, PIK3R2, PIKFYVE, PKD1, PRICKLE1, SEC61B, SFRP2, SIN3A, SMAD3, SUPT7L, SYNE1, SYNE2, TGFBR1, TLR3, TNPO1, TSC2, TXN, XBP1]
GO:0051235	maintenance of location	GO_BiologicalProcess-GOA_09.03.2016_07h33	15.3846	[ABCG1, APOA1, ATP2A3, FBN2, FTO, HSPA5, HTT, ITGAV, LPL, NRIP1, PDE4D, PKD1, PLCG2, PNPLA2, PRKCE, SLC30A1, SORL1, SUPT7L, SYNE1, SYNE2, SYNE3, THY1, TPCN1, TSPO]
GO:0032990	cell part morphogenesis	GO_BiologicalProcess-GOA_09.03.2016_07h33	12.4294	[ABL2, ABLIM1, ATMIN, ATP7A, BMPR2, CNTN4, CREB1, CTC-554D6.1, CXCL12, DAB2IP, DYL1, ENPP2, FGFR2, FLRT2, FMOD, FN1, FOXP1, GAS7, GLI2, HTT, ICK, KLF7, LOC101749001, LRRK2, MAP1B, MAPK8IP3, NEO1, NFASC, NOG, NOTCH1, NR4A3, NRK, NRP1, NTN1, PAK3, PIBF1, PIK3CA, PLXND1, PREX2, PRKCZ, PSEN1, RAPH1, RIMS1, RP11-690P14.4, RREB1, SARM1, SEMA3C, SEMA3D, SEMA3F, SEMA5A, SEMA5B, SMURF1, SNX10, SSH2, STK36…
GO:0043588	skin development	GO_BiologicalProcess-GOA_09.03.2016_07h33	17.2043	[ANXA1, ATP7A, CTC-554D6.1, DACT2, DHCR24, FLNB, FRAS1, MSX2, NCOA3, NOTCH1, PKD1, PSEN1, RBPJ, ST14, WNT16, WNT5A]
GO:0002791	regulation of peptide secretion	GO_BiologicalProcess-GOA_09.03.2016_07h33	17.2043	[ADCY5, C2CD2L, CCL5, CLOCK, IRS2, LRP5, MPC2, NOV, NR3C1, NR3C2, NRXN1, PRKCE, SFRP1, SLC6A2, SLC8B1, TN]
GO:0090276	regulation of peptide hormone secretion	GO_BiologicalProcess-GOA_09.03.2016_07h33	17.2043	[ADCY5, C2CD2L, CCL5, CLOCK, IRS2, LRP5, MPC2, NOV, NR3C1, NR3C2, NRXN1, PRKCE, SFRP1, SLC6A2, SLC8B1, TN]
GO:0034660	ncRNA metabolic process	GO_BiologicalProcess-GOA_09.03.2016_07h33	5	[AGO1, DGCR8, DICER1, GARS, GTF2H5, LOC100858699, METTL15, NPM3, PUSL1, RRP9, WDR3, XRN1]
GO:0045598	regulation of fat cell differentiation	GO_BiologicalProcess-GOA_09.03.2016_07h33	18.4615	[ASXL1, ASXL2, CEBPA, CREB1, KLF5, LRP5, MSX2, SFRP1, SFRP2, SH3PXD2B, WNT5A, XBP1]
GO:0010632	regulation of epithelial cell migration	GO_BiologicalProcess-GOA_09.03.2016_07h33	16.6667	[AMOTL1, BMPR2, DAB2IP, ENPP2, EPB41L5, FLT4, GPR124, HSPB1, MCC, NF1, NOTCH1, PPAP2B, PPM1F, PRKCE, RREB1, SASH1, TGFBR2, WNT5A]
GO:0048536	spleen development	GO_BiologicalProcess-GOA_09.03.2016_07h33	23.3333	[CACNB4, DICER1, KMT2A, PITX2, RC3H1, RC3H2, SAMD9L]
GO:0010517	regulation of phospholipase activity	GO_BiologicalProcess-GOA_09.03.2016_07h33	23.3333	[ABL2, AGTR1, CCL5, CYR61, FGFR2, LPAR1, PDGFRB]
GO:0019229	regulation of vasoconstriction	GO_BiologicalProcess-GOA_09.03.2016_07h33	23.3333	[ADRA1D, AGTR1, BMPR2, DOCK4, DOCK5, EDN2, TN]
GO:1903038	negative regulation of leukocyte cell-cell adhesion	GO_BiologicalProcess-GOA_09.03.2016_07h33	20.4545	[ADORA2A, ANXA1, CBLB, CXCL12, DLG1, FOXP1, GLI2, PDE5A, RC3H1]
GO:0050709	negative regulation of protein secretion	GO_BiologicalProcess-GOA_09.03.2016_07h33	19.2982	[ANXA1, APOA1, FN1, FOXP1, LGR4, NEO1, NOV, PTGER4, RAB11FIP1, RSAD2, SFRP1]
GO:0016197	endosomal transport	GO_BiologicalProcess-GOA_09.03.2016_07h33	15.493	[ABCA1, ALMS1, ANKFY1, ANKRD50, DENND5A, DNAJC13, FAM109B, HTT, KIF13A, LMTK2, LOC100859860, LYST, PIK3R4, PIKFYVE, SCYL2, SGSM2, SNF8, SNX8, SORL1, TBC1D14, TBC1D5, TGFBRAP1]
GO:0048844	artery morphogenesis	GO_BiologicalProcess-GOA_09.03.2016_07h33	21.6216	[HPGD, KAT6A, NF1, NOTCH1, NRP1, RBPJ, TGFBR1, ZMIZ1]
GO:0036473	cell death in response to oxidative stress	GO_BiologicalProcess-GOA_09.03.2016_07h33	21.6216	[GPR37L1, GPX1, HSPB1, HSPH1, LRRK2, MCL1, NR4A3, SOD1]
GO:0051129	negative regulation of cellular component organization	GO_BiologicalProcess-GOA_09.03.2016_07h33	13.1805	[ANXA2, APOA1, CLASP2, CTC-554D6.1, DAB2IP, DLC1, DNAJA4, DNAJB2, DNMT1, FAP, FGFR2, FOXP1, GAK, GEN1, GPX1, HSPA2, HSPA8, HSPB1, KDM5A, LDLRAD4, LOC101749001, LPAR1, LRRK2, MAPRE1, NRP1, NTN1, PRKCZ, PSEN1, PTGER4, SEMA3C, SEMA3D, SEMA3F, SEMA5A, SEMA5B, SFRP1, SFRP2, SIN3A, SKI, SORL1, SOST, TBC1D7, THY1, TSPO, ULK1, VIM, WNT5A]
GO:1903531	negative regulation of secretion by cell	GO_BiologicalProcess-GOA_09.03.2016_07h33	17.5	[ANXA1, APOA1, BCR, FN1, FOXP1, LGR4, NEO1, NF1, NOTCH1, NOV, PTGER4, RAB11FIP1, RSAD2, SFRP1]
GO:0072073	kidney epithelium development	GO_BiologicalProcess-GOA_09.03.2016_07h33	16.8421	[AGTR2, DCHS1, DLG1, FAT4, FGFR2, GLI2, LGR4, MYO1E, NOG, NOTCH1, PGF, PKD1, SFRP1, SMAD3, SMAD5, SMAD9]
GO:2000272	negative regulation of receptor activity	GO_BiologicalProcess-GOA_09.03.2016_07h33	33.3333	[MED13, PSEN1, STOML1, ZFYVE28]
GO:0060442	branching involved in prostate gland morphogenesis	GO_BiologicalProcess-GOA_09.03.2016_07h33	33.3333	[ESR1, FGFR2, FRS2, SFRP1]
GO:0060572	morphogenesis of an epithelial bud	GO_BiologicalProcess-GOA_09.03.2016_07h33	33.3333	[GLI2, NOG, SULF1, WNT5A]
GO:0010719	negative regulation of epithelial to mesenchymal transition	GO_BiologicalProcess-GOA_09.03.2016_07h33	33.3333	[DAB2IP, LDLRAD4, SFRP1, SFRP2]
GO:0046885	regulation of hormone biosynthetic process	GO_BiologicalProcess-GOA_09.03.2016_07h33	33.3333	[BMP6, DKK3, NR3C1, STC2]
GO:0036474	cell death in response to hydrogen peroxide	GO_BiologicalProcess-GOA_09.03.2016_07h33	33.3333	[GPR37L1, HSPH1, LRRK2, NR4A3]
GO:0032607	interferon-alpha production	GO_BiologicalProcess-GOA_09.03.2016_07h33	33.3333	[HSPD1, NMI, TLR3, ZC3HAV1]
GO:0048169	regulation of long-term neuronal synaptic plasticity	GO_BiologicalProcess-GOA_09.03.2016_07h33	33.3333	[LOC101749001, NF1, RIMS1, SYNGR1]
GO:0014829	vascular smooth muscle contraction	GO_BiologicalProcess-GOA_09.03.2016_07h33	33.3333	[DOCK4, DOCK5, EDN2, GRIP2]
GO:0034369	plasma lipoprotein particle remodeling	GO_BiologicalProcess-GOA_09.03.2016_07h33	33.3333	[ABCA5, ABCG1, APOA1, CETP]
GO:0030903	notochord development	GO_BiologicalProcess-GOA_09.03.2016_07h33	33.3333	[GLI2, NOG, TEAD1, WNT5A]
GO:0035988	chondrocyte proliferation	GO_BiologicalProcess-GOA_09.03.2016_07h33	33.3333	[BMPR1A, BMPR2, CTGF, NOV]
GO:0003198	epithelial to mesenchymal transition involved in endocardial cushion formation	GO_BiologicalProcess-GOA_09.03.2016_07h33	33.3333	[MSX1, MSX2, NOTCH1, RBPJ]
GO:0002092	positive regulation of receptor internalization	GO_BiologicalProcess-GOA_09.03.2016_07h33	33.3333	[MAGI2, PLCG2, SCYL2, TBC1D5]
GO:0060216	definitive hemopoiesis	GO_BiologicalProcess-GOA_09.03.2016_07h33	33.3333	[KMT2A, MFAP5, NCOR1, TAL1]
GO:0045822	negative regulation of heart contraction	GO_BiologicalProcess-GOA_09.03.2016_07h33	33.3333	[ADRA1D, AGTR2, PDE4D, PDE5A]
GO:0009129	pyrimidine nucleoside monophosphate metabolic process	GO_BiologicalProcess-GOA_09.03.2016_07h33	33.3333	[TYMS, UCK2, UPP1, UPP2]
GO:0034367	macromolecular complex remodeling	GO_BiologicalProcess-GOA_09.03.2016_07h33	33.3333	[ABCA5, ABCG1, APOA1, CETP]
GO:0034368	protein-lipid complex remodeling	GO_BiologicalProcess-GOA_09.03.2016_07h33	33.3333	[ABCA5, ABCG1, APOA1, CETP]
GO:0002369	T cell cytokine production	GO_BiologicalProcess-GOA_09.03.2016_07h33	33.3333	[DLG1, FOXP1, PRKCZ, RSAD2]
GO:1901224	positive regulation of NIK/NF-kappaB signaling	GO_BiologicalProcess-GOA_09.03.2016_07h33	25	[EIF2AK2, IFIH1, NOD1, RC3H1, RC3H2, SASH1]
GO:0033344	cholesterol efflux	GO_BiologicalProcess-GOA_09.03.2016_07h33	25	[ABCA1, ABCA2, ABCA5, ABCG1, APOA1, CETP]
GO:0044271	cellular nitrogen compound biosynthetic process	GO_BiologicalProcess-GOA_09.03.2016_07h33	10.6054	[AATF, ABCA1, ABCA2, ABCG1, ABLIM1, ACACA, ACER3, ADCY5, ADGRD1, ADORA2A, AFF1, AGO1, AGRN, AGTR2, AMPD3, ARHGAP35, ARID5B, ASH1L, ASXL1, ASXL2, ATMIN, ATP2B4, ATP5G3, ATXN1, ATXN1L, ATXN3, BACH2, BATF3, BMP6, BMPR1A, BMPR2, BRIP1, C10ORF2, CARD11, CCL5, CCNT2, CDH1, CDON, CEBPA, CHRD, CHRDL1, CLOCK, CMPK2, CNOT6L, CPEB3, CREB1, CREB3L2, CREB5, CREBBP, CRTC1, CYR61, DAB2IP, DDX6, DENR, DGCR8, DIC…
GO:0018108	peptidyl-tyrosine phosphorylation	GO_BiologicalProcess-GOA_09.03.2016_07h33	14.0969	[ABL2, CCL5, CNTF, DYRK1A, EFEMP1, ENPP2, FGFR2, FLT4, GTF2H4, HPX, HSPH1, IGF1R, JAK1, JAK2, KITLG, LOC422316, LOC425792, NRP1, PDGFRA, PDGFRB, PEAK1, PIBF1, PPAP2B, PRKCE, PRKCZ, PSEN1, RICTOR, SFRP1, SFRP2, VCAM1, VTN, ZFYVE28]
GO:0031345	negative regulation of cell projection organization	GO_BiologicalProcess-GOA_09.03.2016_07h33	17.284	[GAK, LPAR1, NRP1, NTN1, PSEN1, SEMA3C, SEMA3D, SEMA3F, SEMA5A, SEMA5B, TBC1D7, THY1, VIM, WNT5A]
GO:0071901	negative regulation of protein serine/threonine kinase activity	GO_BiologicalProcess-GOA_09.03.2016_07h33	17.284	[C1H2ORF40, CDKN2C, DAB2IP, DUSP14, HIPK3, HSPB1, LRP5, LRP6, NF1, SFRP1, SFRP2, SORL1, SPRED2, TNFAIP3]
GO:0007034	vacuolar transport	GO_BiologicalProcess-GOA_09.03.2016_07h33	18.9655	[ANKFY1, CHMP3, KIF13A, NDFIP2, PIK3R4, SCYL2, SMURF1, SNF8, SORL1, SPTBN5, TGFBRAP1]
GO:0071887	leukocyte apoptotic process	GO_BiologicalProcess-GOA_09.03.2016_07h33	18.9655	[ANXA1, CCL5, CXCL12, FNIP1, GLI2, GPAM, IRS2, KITLG, NR4A3, TSC22D3, WNT5A]
GO:1903707	negative regulation of hemopoiesis	GO_BiologicalProcess-GOA_09.03.2016_07h33	18.9655	[ANXA1, FOXP1, FSTL3, GLI2, INPP4B, LRRC17, NF1, NOTCH1, PIK3R1, RC3H1, SFRP1]
GO:0006875	cellular metal ion homeostasis	GO_BiologicalProcess-GOA_09.03.2016_07h33	14.0351	[ABL2, ADCY5, ADRA1D, AGTR1, ATP2A3, ATP2B4, ATP7A, BMP6, CACNB4, CCL5, CP, EDN2, FTH1, HTT, INPP4B, KCNMA1, LPAR1, NR3C2, PDE4D, PIK3CB, PLCG2, PRKCE, PSEN1, RGN, RXFP3, SLC30A1, SLC8B1, SOD1, THY1, TPCN1, TRPC3, XK]
GO:0032496	response to lipopolysaccharide	GO_BiologicalProcess-GOA_09.03.2016_07h33	15.625	[ABCA1, BCR, BMP6, CCL5, CCR7, CMPK2, DAB2IP, ERBB2IP, GCH1, JAK2, PDE4D, PLCG2, PRKCE, PTGER4, RPS6KA3, SASH1, TNFAIP3, TNFRSF6B, WNT5A, XBP1]
GO:0018212	peptidyl-tyrosine modification	GO_BiologicalProcess-GOA_09.03.2016_07h33	13.9738	[ABL2, CCL5, CNTF, DYRK1A, EFEMP1, ENPP2, FGFR2, FLT4, GTF2H4, HPX, HSPH1, IGF1R, JAK1, JAK2, KITLG, LOC422316, LOC425792, NRP1, PDGFRA, PDGFRB, PEAK1, PIBF1, PPAP2B, PRKCE, PRKCZ, PSEN1, RICTOR, SFRP1, SFRP2, VCAM1, VTN, ZFYVE28]
GO:0048730	epidermis morphogenesis	GO_BiologicalProcess-GOA_09.03.2016_07h33	42.8571	[DICER1, FGFR2, MYC]
GO:0071378	cellular response to growth hormone stimulus	GO_BiologicalProcess-GOA_09.03.2016_07h33	42.8571	[JAK2, MBD5, PIK3R1]
GO:0060396	growth hormone receptor signaling pathway	GO_BiologicalProcess-GOA_09.03.2016_07h33	42.8571	[JAK2, MBD5, PIK3R1]
GO:0044342	type B pancreatic cell proliferation	GO_BiologicalProcess-GOA_09.03.2016_07h33	42.8571	[IGFBP3, NOV, SFRP1]
GO:0060033	anatomical structure regression	GO_BiologicalProcess-GOA_09.03.2016_07h33	42.8571	[BMPR1A, GLI2, LRP5]
GO:0034058	endosomal vesicle fusion	GO_BiologicalProcess-GOA_09.03.2016_07h33	42.8571	[ANKFY1, SAMD9L, TGFBRAP1]
GO:0033690	positive regulation of osteoblast proliferation	GO_BiologicalProcess-GOA_09.03.2016_07h33	42.8571	[CYR61, ITGAV, LRP5]
GO:1901201	regulation of extracellular matrix assembly	GO_BiologicalProcess-GOA_09.03.2016_07h33	42.8571	[CLASP2, NOTCH1, SMAD3]
GO:0034435	cholesterol esterification	GO_BiologicalProcess-GOA_09.03.2016_07h33	42.8571	[ABCG1, AGTR1, APOA1]
GO:0050779	RNA destabilization	GO_BiologicalProcess-GOA_09.03.2016_07h33	42.8571	[CNOT6L, CPEB3, QKI]
GO:0010743	regulation of macrophage derived foam cell differentiation	GO_BiologicalProcess-GOA_09.03.2016_07h33	42.8571	[ABCA5, ITGAV, LPL]
GO:2000678	negative regulation of transcription regulatory region DNA binding	GO_BiologicalProcess-GOA_09.03.2016_07h33	42.8571	[MSX1, MSX2, SIN3A]
GO:0070633	transepithelial transport	GO_BiologicalProcess-GOA_09.03.2016_07h33	42.8571	[SLC12A2, SLC23A1, SLC23A2]
GO:0006027	glycosaminoglycan catabolic process	GO_BiologicalProcess-GOA_09.03.2016_07h33	42.8571	[HYAL3, LOC418700, LYG2]
GO:0090244	Wnt signaling pathway involved in somitogenesis	GO_BiologicalProcess-GOA_09.03.2016_07h33	42.8571	[LRP6, SFRP1, SFRP2]
GO:0008212	mineralocorticoid metabolic process	GO_BiologicalProcess-GOA_09.03.2016_07h33	42.8571	[BMP6, DKK3, KCNMA1]
GO:0032341	aldosterone metabolic process	GO_BiologicalProcess-GOA_09.03.2016_07h33	42.8571	[BMP6, DKK3, KCNMA1]
GO:0060059	embryonic retina morphogenesis in camera-type eye	GO_BiologicalProcess-GOA_09.03.2016_07h33	42.8571	[CDON, HIPK1, LRP6]
GO:2000515	negative regulation of CD4-positive, alpha-beta T cell activation	GO_BiologicalProcess-GOA_09.03.2016_07h33	42.8571	[ANXA1, FOXP1, RC3H1]
GO:0001839	neural plate morphogenesis	GO_BiologicalProcess-GOA_09.03.2016_07h33	42.8571	[EPB41L5, HTT, NOG]
GO:0070723	response to cholesterol	GO_BiologicalProcess-GOA_09.03.2016_07h33	42.8571	[LRP6, TGFBR1, TGFBR2]
GO:0034433	steroid esterification	GO_BiologicalProcess-GOA_09.03.2016_07h33	42.8571	[ABCG1, AGTR1, APOA1]
GO:0001542	ovulation from ovarian follicle	GO_BiologicalProcess-GOA_09.03.2016_07h33	42.8571	[FOXO3, NRIP1, PGR]
GO:0034434	sterol esterification	GO_BiologicalProcess-GOA_09.03.2016_07h33	42.8571	[ABCG1, AGTR1, APOA1]
GO:0061154	endothelial tube morphogenesis	GO_BiologicalProcess-GOA_09.03.2016_07h33	42.8571	[ADAMTS12, CCM2, RBPJ]
GO:0006979	response to oxidative stress	GO_BiologicalProcess-GOA_09.03.2016_07h33	14.5161	[ATP7A, DHCR24, EPAS1, FBLN5, FOXO1, FOXO3, GCH1, GPR37L1, GPX1, HSPB1, HSPH1, LRRK2, MCL1, MGST1, NR4A3, PPARGC1B, PRDX6, PRKAA1, PSEN1, PTPRK, SOD1, STC2, TNFAIP3, TXN, WNT16, XBP1, ZNF277]
GO:0030029	actin filament-based process	GO_BiologicalProcess-GOA_09.03.2016_07h33	12.7877	[ABL2, ACTG1, ALMS1, ANTXR1, ANXA1, APOA1, ARHGEF10, BCR, COBLL1, CRK, CTGF, DIAPH1, DLC1, DLG1, ELN, EPB41, EPB41L5, FLNB, FRYL, GAS7, HSPB1, KCNQ1, LLGL2, LOC101749001, LOC422323, LPAR1, MAP3K1, NF1, PAK3, PARVA, PDE4D, PDGFRA, PDLIM7, PIK3CA, PIK3R1, PIK3R2, PPARGC1B, PPM1F, PPP1R9A, PRKCE, PTGER4, RICTOR, S100A10, SDAD1, SERPINF2, SPIRE2, SSH2, SYNE2, TTC8, WIPF3]
GO:0009950	dorsal/ventral axis specification	GO_BiologicalProcess-GOA_09.03.2016_07h33	27.7778	[BMPR1A, LRP5, LRP6, SFRP1, SOST]
GO:0090075	relaxation of muscle	GO_BiologicalProcess-GOA_09.03.2016_07h33	27.7778	[ATP2A3, KCNMA1, PDE4D, PDE5A, SOD1]
GO:0032350	regulation of hormone metabolic process	GO_BiologicalProcess-GOA_09.03.2016_07h33	27.7778	[BMP6, DKK3, KCNMA1, NR3C1, STC2]
GO:0045332	phospholipid translocation	GO_BiologicalProcess-GOA_09.03.2016_07h33	27.7778	[ABCA1, ATP11A, ATP11C, ATP8B3, LOC431656]
GO:0071384	cellular response to corticosteroid stimulus	GO_BiologicalProcess-GOA_09.03.2016_07h33	27.7778	[ANXA1, JAK2, NR3C1, NR3C2, SSTR2]
GO:0071385	cellular response to glucocorticoid stimulus	GO_BiologicalProcess-GOA_09.03.2016_07h33	27.7778	[ANXA1, JAK2, NR3C1, NR3C2, SSTR2]
GO:0002090	regulation of receptor internalization	GO_BiologicalProcess-GOA_09.03.2016_07h33	27.7778	[ANXA2, MAGI2, PLCG2, SCYL2, TBC1D5]
GO:0032374	regulation of cholesterol transport	GO_BiologicalProcess-GOA_09.03.2016_07h33	27.7778	[ABCA1, ABCA2, ABCG1, APOA1, CETP]
GO:0032371	regulation of sterol transport	GO_BiologicalProcess-GOA_09.03.2016_07h33	27.7778	[ABCA1, ABCA2, ABCG1, APOA1, CETP]
GO:0070542	response to fatty acid	GO_BiologicalProcess-GOA_09.03.2016_07h33	27.7778	[ACACA, PDK3, PRKAA1, PRKCE, SFRP1]
GO:0055090	acylglycerol homeostasis	GO_BiologicalProcess-GOA_09.03.2016_07h33	27.7778	[APOA1, CETP, LPL, MED13, XBP1]
GO:0003018	vascular process in circulatory system	GO_BiologicalProcess-GOA_09.03.2016_07h33	16.4948	[ADRA1D, AGTR1, AGTR2, ARHGAP35, BCR, BMPR2, DOCK4, DOCK5, EDN2, GPX1, GRIP2, KCNMA1, P2RY2, SERPINF2, SOD1, TN]
GO:0006949	syncytium formation	GO_BiologicalProcess-GOA_09.03.2016_07h33	22.5806	[CAPN2, CDON, CXCL12, NEO1, PITX2, SH3PXD2A, TANC1]
GO:0000768	syncytium formation by plasma membrane fusion	GO_BiologicalProcess-GOA_09.03.2016_07h33	22.5806	[CAPN2, CDON, CXCL12, NEO1, PITX2, SH3PXD2A, TANC1]
GO:0032612	interleukin-1 production	GO_BiologicalProcess-GOA_09.03.2016_07h33	22.5806	[ABCA1, ANXA1, APOA1, CCR7, HSPB1, TNFAIP3, WNT5A]
GO:0002718	regulation of cytokine production involved in immune response	GO_BiologicalProcess-GOA_09.03.2016_07h33	22.5806	[APOA1, FOXP1, NR4A3, PRKCZ, RSAD2, TLR3, WNT5A]
GO:0032233	positive regulation of actin filament bundle assembly	GO_BiologicalProcess-GOA_09.03.2016_07h33	22.5806	[APOA1, ARHGEF10, CTGF, LPAR1, PPM1F, S100A10, SERPINF2]
GO:0031214	biomineral tissue development	GO_BiologicalProcess-GOA_09.03.2016_07h33	18.0556	[ASPN, ASXL2, BMP2K, BMP6, BMPR1A, BMPR2, FAM20C, FBN2, FGFR2, GJA1, IFITM5, LGR4, PHEX]
GO:1904888	cranial skeletal system development	GO_BiologicalProcess-GOA_09.03.2016_07h33	21.0526	[FGFR2, GLI2, MSX2, MTHFD1L, PDGFRA, SMAD3, TGFBR1, TGFBR2]
GO:0002286	T cell activation involved in immune response	GO_BiologicalProcess-GOA_09.03.2016_07h33	21.0526	[ANXA1, ATP7A, FOXP1, PRKCZ, PSEN1, PTGER4, RC3H1, RC3H2]
GO:0001101	response to acid chemical	GO_BiologicalProcess-GOA_09.03.2016_07h33	15.9292	[ABCA1, ABL2, ACACA, ASXL1, ATP2B4, CAPN2, COL4A6, DNMT1, KMT2E, PDGFRA, PDK3, PRKAA1, PRKCE, SFRP1, SLC1A2, TEAD1, UBR1, XBP1]
GO:1903530	regulation of secretion by cell	GO_BiologicalProcess-GOA_09.03.2016_07h33	13.2686	[ABL2, ADCY5, ANXA1, APOA1, BCR, BMP6, C2CD2L, CCL5, CCR7, CLOCK, CREB1, FN1, FOXP1, GPAM, IRS2, LGR4, LLGL2, LRP5, LRRK2, MPC2, NEO1, NF1, NOTCH1, NOV, NPFFR1, NR3C1, NR3C2, NRXN1, PRKCE, PRKCZ, PTGER4, RAB11FIP1, RSAD2, SFRP1, SLC6A2, SLC8B1, SNF8, STXBP5, TN, WNT5A, XBP1]
GO:0055074	calcium ion homeostasis	GO_BiologicalProcess-GOA_09.03.2016_07h33	14.3617	[ABL2, ADCY5, ADRA1D, AGTR1, ANXA2, ATP2A3, ATP2B4, CACNB4, CCL5, EDN2, HTT, INPP4B, LPAR1, PDE4D, PIK3CB, PLCG2, PRKCE, PSEN1, RGN, RXFP3, SLC30A1, SLC8B1, STC2, THY1, TPCN1, TRPC3, XK]
GO:0031349	positive regulation of defense response	GO_BiologicalProcess-GOA_09.03.2016_07h33	15.2318	[CCLI10, CCR7, CLOCK, CTSS, DAB2IP, DHX58, ERBB2IP, HPX, HSPD1, IFIH1, IRF7, LGR4, PIK3AP1, PRKCE, PTGER4, RPS6KA3, RSAD2, SIN3A, TLR3, TNFAIP3, UBE2K, WNT5A, ZC3HAV1]
GO:0051726	regulation of cell cycle	GO_BiologicalProcess-GOA_09.03.2016_07h33	12.2449	[AATF, ANXA1, ATP2B4, BCR, BIN1, C1H2ORF40, CAV2, CCND2, CCNG1, CCNT2, CDK14, CDKN2C, CEBPA, CHFR, CLSPN, CTC-554D6.1, DAB2IP, DICER1, DLG1, DTL, FAP, FGFR2, GEN1, GRK5, HECA, HPGD, HSF3, HSPA2, HSPA8, IGF1R, KIF11, KNTC1, L3MBTL1, LOC100859853, LOC417414, LRP5, LRP6, MAP3K1, MAP3K3, MDM4, MLF1, MSX1, MSX2, MYBBP1A, NR4A3, NRK, PAK3, PIK3R4, PKD1, PRKCE, PTPRK, RBL2, RBM38, RXFP3, SFRP1, SIN3A, S…
GO:0008625	extrinsic apoptotic signaling pathway via death domain receptors	GO_BiologicalProcess-GOA_09.03.2016_07h33	20	[BAG3, DAB2IP, GPX1, NF1, PIK3R1, SFRP1, SFRP2, TN, TNFAIP3, TRPS1]
GO:0043901	negative regulation of multi-organism process	GO_BiologicalProcess-GOA_09.03.2016_07h33	17.8082	[CCL5, DHX58, EIF2AK2, ITGAV, MID2, OASL, PRDX4, PTGDS, PTX3, RNASEL, RSAD2, TNFAIP3, ZC3HAV1]
GO:0090087	regulation of peptide transport	GO_BiologicalProcess-GOA_09.03.2016_07h33	15.7895	[ADCY5, C2CD2L, CA2, CCL5, CLOCK, IRS2, LRP5, MPC2, NOV, NR3C1, NR3C2, NRXN1, PRKCE, SFRP1, SLC6A2, SLC8B1, TLR3, TN]
GO:0044744	protein targeting to nucleus	GO_BiologicalProcess-GOA_09.03.2016_07h33	14.5349	[BMP6, BMPR1A, CDH1, DAB2IP, GLI2, GNAQ, HTT, IPO8, JAK2, NF1, NOV, PHIP, PIK3R1, PIK3R2, PKD1, PRICKLE1, SEC61B, SFRP2, SMAD3, TGFBR1, TLR3, TNPO1, TSC2, TXN, XBP1]
GO:1902593	single-organism nuclear import	GO_BiologicalProcess-GOA_09.03.2016_07h33	14.5349	[BMP6, BMPR1A, CDH1, DAB2IP, GLI2, GNAQ, HTT, IPO8, JAK2, NF1, NOV, PHIP, PIK3R1, PIK3R2, PKD1, PRICKLE1, SEC61B, SFRP2, SMAD3, TGFBR1, TLR3, TNPO1, TSC2, TXN, XBP1]
GO:0006606	protein import into nucleus	GO_BiologicalProcess-GOA_09.03.2016_07h33	14.5349	[BMP6, BMPR1A, CDH1, DAB2IP, GLI2, GNAQ, HTT, IPO8, JAK2, NF1, NOV, PHIP, PIK3R1, PIK3R2, PKD1, PRICKLE1, SEC61B, SFRP2, SMAD3, TGFBR1, TLR3, TNPO1, TSC2, TXN, XBP1]
GO:0031331	positive regulation of cellular catabolic process	GO_BiologicalProcess-GOA_09.03.2016_07h33	14.9351	[APOA1, CHFR, CPEB3, DAB2IP, DNAJB2, FOXO1, IRS2, LOC101749744, LRRK2, PIAS1, PNPLA2, PRICKLE1, PRKAA1, PSEN1, PSMC1, SMURF1, TBC1D5, TNFAIP3, TNRC6C, ULK1, XBP1, ZC3HAV1, ZFAND2A]
GO:2000027	regulation of organ morphogenesis	GO_BiologicalProcess-GOA_09.03.2016_07h33	16.5049	[ABL2, AGTR2, BMPR1A, CNTF, ESR1, FGFR2, FRS2, LGR4, NOG, NOTCH1, RBPJ, SFRP1, SFRP2, SULF1, TNFAIP3, WNT5A, XBP1]
GO:0031032	actomyosin structure organization	GO_BiologicalProcess-GOA_09.03.2016_07h33	16.5049	[ACTG1, ALMS1, APOA1, ARHGEF10, CTGF, DLC1, ELN, EPB41L5, LPAR1, PDGFRA, PIK3R1, PIK3R2, PPM1F, PTGER4, S100A10, SERPINF2, TTC8]
GO:0046850	regulation of bone remodeling	GO_BiologicalProcess-GOA_09.03.2016_07h33	24	[GJA1, INPP4B, LRP5, NF1, PPARGC1B, SFRP1]
GO:2000107	negative regulation of leukocyte apoptotic process	GO_BiologicalProcess-GOA_09.03.2016_07h33	24	[CCL5, CXCL12, GPAM, IRS2, KITLG, TSC22D3]
GO:0032611	interleukin-1 beta production	GO_BiologicalProcess-GOA_09.03.2016_07h33	24	[ABCA1, APOA1, CCR7, HSPB1, TNFAIP3, WNT5A]
GO:0060537	muscle tissue development	GO_BiologicalProcess-GOA_09.03.2016_07h33	13.6929	[CAV2, CDON, DICER1, DLG1, ELN, FAM65B, FGFR2, FLNB, GJA1, GPX1, HDAC4, KLF5, NF1, NFATC3, NOG, NOTCH1, P2RX2, PDGFRA, PDGFRB, PITX2, PRICKLE1, PRKAA1, RBPJ, SEMA3C, SGCD, SKI, SLC23A2, SMAD3, SVIL, TBX18, TSC22D3, WNT5A, XK]
GO:0008015	blood circulation	GO_BiologicalProcess-GOA_09.03.2016_07h33	13.6929	[ADRA1D, AGTR1, AGTR2, ARHGAP35, ATP2B4, BCR, BMPR2, DOCK4, DOCK5, EDN2, EPAS1, GCH1, GJA1, GPX1, GRIP2, HDAC4, KCNMA1, KCNQ1, LNPEP, LRP5, MDM4, NPR3, P2RX2, P2RY2, PDE4D, PDE5A, SERPINF2, SGCD, SLC1A1, SMAD5, SOD1, STK39, TN]
GO:0045926	negative regulation of growth	GO_BiologicalProcess-GOA_09.03.2016_07h33	15.3285	[BMPR2, CDKN2C, FOXK1, GJA1, MSX1, NOG, NOV, NRP1, NTN1, SEMA3C, SEMA3D, SEMA3F, SEMA5A, SEMA5B, SERTAD2, SFRP1, SFRP2, SLC6A4, SMAD3, STC2, WNT5A]
GO:0051170	nuclear import	GO_BiologicalProcess-GOA_09.03.2016_07h33	14.4509	[BMP6, BMPR1A, CDH1, DAB2IP, GLI2, GNAQ, HTT, IPO8, JAK2, NF1, NOV, PHIP, PIK3R1, PIK3R2, PKD1, PRICKLE1, SEC61B, SFRP2, SMAD3, TGFBR1, TLR3, TNPO1, TSC2, TXN, XBP1]
GO:2000146	negative regulation of cell motility	GO_BiologicalProcess-GOA_09.03.2016_07h33	15.8333	[ABHD2, BCR, CHRD, CXCL12, DAB2IP, DLC1, IGFBP3, LDLRAD4, MCC, NF1, NOG, NOTCH1, NOV, PTGER4, PTPRK, SFRP1, SFRP2, SULF1, THY1]
GO:0051048	negative regulation of secretion	GO_BiologicalProcess-GOA_09.03.2016_07h33	16.8539	[ANXA1, APOA1, BCR, FN1, FOXP1, LGR4, NEO1, NF1, NOTCH1, NOV, PTGER4, RAB11FIP1, RSAD2, SFRP1, STK39]
GO:0045661	regulation of myoblast differentiation	GO_BiologicalProcess-GOA_09.03.2016_07h33	20.5128	[CDON, IGFBP3, NOTCH1, NR2C2, PITX2, PRICKLE1, WNT5A, ZFHX3]
GO:0051341	regulation of oxidoreductase activity	GO_BiologicalProcess-GOA_09.03.2016_07h33	20.5128	[ABL2, AGTR2, ATP2B4, ATP7A, EDN2, ESR1, GCH1, LRRK2]
GO:0032623	interleukin-2 production	GO_BiologicalProcess-GOA_09.03.2016_07h33	21.875	[ABL2, ANXA1, CARD11, FOXP1, GPAM, PDE4D, TNFAIP3]
GO:0031047	gene silencing by RNA	GO_BiologicalProcess-GOA_09.03.2016_07h33	21.875	[AGO1, DGCR8, DICER1, LOC101749744, MOV10, TNRC6A, TNRC6C]
GO:1902107	positive regulation of leukocyte differentiation	GO_BiologicalProcess-GOA_09.03.2016_07h33	17.3333	[ANXA1, ASXL2, ATP11C, CREB1, FOXP1, GLI2, IL34, KITLG, KMT2E, PPARGC1B, PRKCZ, TGFBR2, XBP1]
GO:0034249	negative regulation of cellular amide metabolic process	GO_BiologicalProcess-GOA_09.03.2016_07h33	17.3333	[AGO1, CNOT6L, CPEB3, DGCR8, DICER1, EIF2AK2, LOC101749744, MOV10, QKI, SORL1, TNRC6A, TNRC6C, UNK]
GO:0014706	striated muscle tissue development	GO_BiologicalProcess-GOA_09.03.2016_07h33	13.9013	[CAV2, CDON, DICER1, ELN, FAM65B, FGFR2, FLNB, GJA1, GPX1, HDAC4, KLF5, NF1, NFATC3, NOG, NOTCH1, P2RX2, PDGFRA, PITX2, PRICKLE1, PRKAA1, RBPJ, SEMA3C, SGCD, SKI, SLC23A2, SMAD3, SVIL, TBX18, TSC22D3, WNT5A, XK]
GO:0052548	regulation of endopeptidase activity	GO_BiologicalProcess-GOA_09.03.2016_07h33	14.5251	[A2ML1, ANOS1, CYR61, DHCR24, DLC1, F3, FNIP1, GPX1, HSPD1, LAMTOR5, LOC100857133, LOC418892, NOD1, PPM1F, PSMD14, RPS6KA3, SERPINB2, SERPINF2, SFRP2, SH3RF1, SMAD3, SORL1, TFPI, TIMP4, VTN, XDH]
GO:0051101	regulation of DNA binding	GO_BiologicalProcess-GOA_09.03.2016_07h33	19.2308	[JAK2, MSX1, MSX2, NSD1, PITX2, SIN3A, SKI, TNKS, TXN, ZNF462]
GO:0098732	macromolecule deacylation	GO_BiologicalProcess-GOA_09.03.2016_07h33	19.2308	[DYRK1A, ELK4, FOXP1, HDAC4, KDM5A, NCOR1, SIN3A, SKI, SPRED2, TRPS1]
GO:0035601	protein deacylation	GO_BiologicalProcess-GOA_09.03.2016_07h33	19.2308	[DYRK1A, ELK4, FOXP1, HDAC4, KDM5A, NCOR1, SIN3A, SKI, SPRED2, TRPS1]
GO:0043409	negative regulation of MAPK cascade	GO_BiologicalProcess-GOA_09.03.2016_07h33	16.6667	[ASH1L, CTC-554D6.1, DAB2IP, DLG1, DUSP14, FOXO1, HIPK3, HSPH1, IGF1R, NCOR1, NF1, SFRP1, SFRP2, SORL1, SPRED2]
GO:0051046	regulation of secretion	GO_BiologicalProcess-GOA_09.03.2016_07h33	13.0303	[ABL2, ADCY5, ANXA1, APOA1, BCR, BMP6, C2CD2L, CCL5, CCR7, CLOCK, CREB1, FN1, FOXP1, GPAM, IRS2, LGR4, LLGL2, LRP5, LRRK2, MPC2, NEO1, NF1, NOTCH1, NOV, NPFFR1, NR3C1, NR3C2, NRXN1, P2RY2, PRKCE, PRKCZ, PTGER4, RAB11FIP1, RSAD2, SFRP1, SLC6A2, SLC8B1, SNF8, STK39, STXBP5, TN, WNT5A, XBP1]
GO:0007162	negative regulation of cell adhesion	GO_BiologicalProcess-GOA_09.03.2016_07h33	15.5738	[ABL2, ADORA2A, ANXA1, APOA1, CBLB, CDH1, CXCL12, DACT2, DLC1, DLG1, EPB41L5, FOXP1, GLI2, NF1, NOTCH1, PDE5A, PIK3R1, RC3H1, TGFBR2]
GO:0021915	neural tube development	GO_BiologicalProcess-GOA_09.03.2016_07h33	15.5738	[ARHGAP35, DCHS1, DLC1, GLI2, LRP6, MTHFD1L, NF1, NOG, NOTCH1, PKD1, PRICKLE1, PSEN1, SEMA3C, SFRP1, SFRP2, SKI, ST14, TSC2, WNT5A]
GO:0010975	regulation of neuron projection development	GO_BiologicalProcess-GOA_09.03.2016_07h33	13.8393	[ABL2, ARHGAP35, BMPR2, CNTN1, DAB2IP, FMOD, FN1, GAK, LOC101749001, LPAR1, MAP1B, NEGR1, NRP1, NTN1, PLXND1, PSEN1, PTPRF, RIMS1, SARM1, SDK1, SEMA3C, SEMA3D, SEMA3F, SEMA5A, SEMA5B, SMURF1, SSH2, THY1, VIM, WNT5A, XK]
GO:0015833	peptide transport	GO_BiologicalProcess-GOA_09.03.2016_07h33	14.6497	[ABCA1, ADCY5, C2CD2L, CA2, CCL5, CLOCK, HTT, ILDR2, IRS2, LRP5, MPC2, NOV, NR3C1, NR3C2, NRXN1, PRKCE, SFRP1, SLC6A2, SLC8B1, TAP1, TAP2, TLR3, TN]
GO:0006939	smooth muscle contraction	GO_BiologicalProcess-GOA_09.03.2016_07h33	18.0328	[ADRA1D, DLG1, DOCK4, DOCK5, EDN2, GRIP2, KCNMA1, P2RX2, PDE4D, SOD1, SULF1]
GO:0042552	myelination	GO_BiologicalProcess-GOA_09.03.2016_07h33	18.0328	[ARHGEF10, ATRN, DICER1, DLG1, NF1, NFASC, PIKFYVE, QKI, SKI, SOD1, XK]
GO:0042149	cellular response to glucose starvation	GO_BiologicalProcess-GOA_09.03.2016_07h33	26.3158	[HSPA5, MYBBP1A, PIK3R4, PRKAA1, XBP1]
GO:0032007	negative regulation of TOR signaling	GO_BiologicalProcess-GOA_09.03.2016_07h33	26.3158	[FNIP1, PRKAA1, TBC1D7, TSC2, UBR1]
GO:0045663	positive regulation of myoblast differentiation	GO_BiologicalProcess-GOA_09.03.2016_07h33	26.3158	[CDON, IGFBP3, NR2C2, PITX2, ZFHX3]
GO:0071604	transforming growth factor beta production	GO_BiologicalProcess-GOA_09.03.2016_07h33	26.3158	[FOXP1, FSTL1, FSTL3, SERPINF2, SMAD3]
GO:0071634	regulation of transforming growth factor beta production	GO_BiologicalProcess-GOA_09.03.2016_07h33	26.3158	[FOXP1, FSTL1, FSTL3, SERPINF2, SMAD3]
GO:0006695	cholesterol biosynthetic process	GO_BiologicalProcess-GOA_09.03.2016_07h33	26.3158	[ABCG1, APOA1, CYP51A1, HSD17B7, SOD1]
GO:0010883	regulation of lipid storage	GO_BiologicalProcess-GOA_09.03.2016_07h33	26.3158	[ABCG1, FTO, ITGAV, LPL, PNPLA2]
GO:1902653	secondary alcohol biosynthetic process	GO_BiologicalProcess-GOA_09.03.2016_07h33	26.3158	[ABCG1, APOA1, CYP51A1, HSD17B7, SOD1]
GO:0072666	establishment of protein localization to vacuole	GO_BiologicalProcess-GOA_09.03.2016_07h33	26.3158	[PIK3R4, SMURF1, SNF8, SORL1, TNFAIP3]
GO:1902175	regulation of oxidative stress-induced intrinsic apoptotic signaling pathway	GO_BiologicalProcess-GOA_09.03.2016_07h33	26.3158	[GPX1, HSPB1, HSPH1, MCL1, SOD1]
GO:0050770	regulation of axonogenesis	GO_BiologicalProcess-GOA_09.03.2016_07h33	16.0377	[BMPR2, FMOD, FN1, MAP1B, NRP1, NTN1, PLXND1, PSEN1, SEMA3C, SEMA3D, SEMA3F, SEMA5A, SEMA5B, SSH2, THY1, WNT5A, XK]
GO:0048569	post-embryonic organ development	GO_BiologicalProcess-GOA_09.03.2016_07h33	30.7692	[EFEMP1, FBN1, LIPA, MYO1E]
GO:0019430	removal of superoxide radicals	GO_BiologicalProcess-GOA_09.03.2016_07h33	30.7692	[ATP7A, FBLN5, GCH1, SOD1]
GO:0014044	Schwann cell development	GO_BiologicalProcess-GOA_09.03.2016_07h33	30.7692	[ARHGEF10, NF1, SKI, SOD1]
GO:0003171	atrioventricular valve development	GO_BiologicalProcess-GOA_09.03.2016_07h33	30.7692	[CYR61, MDM4, NOTCH1, PITX2]
GO:0050702	interleukin-1 beta secretion	GO_BiologicalProcess-GOA_09.03.2016_07h33	30.7692	[ABCA1, APOA1, CCR7, WNT5A]
GO:0045940	positive regulation of steroid metabolic process	GO_BiologicalProcess-GOA_09.03.2016_07h33	30.7692	[ABCG1, AGTR1, APOA1, BMP6]
GO:0061014	positive regulation of mRNA catabolic process	GO_BiologicalProcess-GOA_09.03.2016_07h33	30.7692	[CPEB3, LOC101749744, TNRC6C, ZC3HAV1]
GO:0043173	nucleotide salvage	GO_BiologicalProcess-GOA_09.03.2016_07h33	30.7692	[AMPD3, UCK2, UPP1, UPP2]
GO:0046661	male sex differentiation	GO_BiologicalProcess-GOA_09.03.2016_07h33	17.1053	[ARID5B, BMP6, BMPR1A, DHCR24, ESR1, KITLG, LGR4, PDGFRA, PRDX4, SFRP1, SFRP2, TGFBR1, WNT5A]
GO:0051099	positive regulation of binding	GO_BiologicalProcess-GOA_09.03.2016_07h33	17.1053	[ABL2, ANXA2, EPB41, EPB41L5, LRRK2, MAPRE1, PITX2, PKD1, PLXND1, S100A10, SKI, TXN, VTN]
GO:0032868	response to insulin	GO_BiologicalProcess-GOA_09.03.2016_07h33	15.8879	[CAV2, DENND4C, FOXO1, IGF1R, IRS2, IRS4, MZB1, PHIP, PIK3AP1, PIK3R1, PIK3R2, PRKCZ, RNASEL, SOCS3, SOGA1, TSC2, XBP1]
GO:0007492	endoderm development	GO_BiologicalProcess-GOA_09.03.2016_07h33	18.8679	[BMPR1A, EPB41L5, FN1, ITGAV, LAMB3, NOG, NOTCH1, SMAD3, TNRC6C, VTN]
GO:0010565	regulation of cellular ketone metabolic process	GO_BiologicalProcess-GOA_09.03.2016_07h33	18.8679	[APOA1, ATP2B4, BMP6, DKK3, FOXO1, IRS2, KCNMA1, NR4A3, PIBF1, PRKCE]
GO:0008585	female gonad development	GO_BiologicalProcess-GOA_09.03.2016_07h33	18.8679	[ARID5B, BMP6, ESR1, FOXO3, HID1, NRIP1, PDGFRA, PGR, SFRP1, SOD1]
GO:0032880	regulation of protein localization	GO_BiologicalProcess-GOA_09.03.2016_07h33	12.2288	[ABL2, ADCY5, ANXA1, APOA1, BMP6, BMPR1A, C2CD2L, CCL5, CCR7, CDH1, CLOCK, DAB2IP, DLG1, DPP10, EPB41L5, FN1, FOXP1, GLI2, GNAQ, GPAM, HSPH1, IRS2, LGR4, LLGL2, LRP5, LRRK2, MPC2, MYO1C, NDFIP2, NEO1, NF1, NOV, NRXN1, PDLIM7, PIK3R1, PIK3R2, PKD1, PRKCE, PRKCZ, PTGER4, PTPN14, RAB11FIP1, RSAD2, RSL1D1, SFRP1, SFRP2, SIN3A, SLC8B1, SMAD3, SORL1, STOM, STXBP5, TGFBR1, TLR3, TN, TTC8, TXN, VAMP4, WN…
GO:0010720	positive regulation of cell development	GO_BiologicalProcess-GOA_09.03.2016_07h33	13.4387	[ABL2, APOA1, ARHGAP35, ATXN1, BIN1, BMP6, BMPR2, CDON, CNTN1, DAB2IP, EPB41L5, FN1, GLI2, LOC101749001, MAP1B, NCOA1, NEGR1, NOTCH1, NRP1, NSMF, NTN1, PDE5A, PREX1, PSEN1, RIMS1, RREB1, S100A10, SMAD3, SMARCD3, SMURF1, TCF4, TEAD1, TGFBR2, WNT5A]
GO:0051130	positive regulation of cellular component organization	GO_BiologicalProcess-GOA_09.03.2016_07h33	11.9237	[ABL2, AGRN, AMIGO2, ANKFY1, ANXA1, ANXA2, APOA1, ARHGAP35, ARHGEF10, ASXL2, BCR, BMPR2, CLASP2, CNOT6L, CNTN1, CTC-554D6.1, CTGF, CXCL12, DAB2IP, DLG1, DNMT1, DPP10, ENPP2, EPB41L5, FLRT2, FN1, FNIP1, FOXP1, HTT, IGF1R, KMT2A, LOC101749001, LOC101749744, LPAR1, LRP5, MAGI2, MAP1B, MAP3K1, MSX1, MSX2, MYO1C, NCOR1, NEGR1, NOTCH1, NRP1, NRXN1, NTN1, PLCG2, PPM1F, PREX1, PRKCE, PSEN1, PSMC1, PTX3, …
GO:0045787	positive regulation of cell cycle	GO_BiologicalProcess-GOA_09.03.2016_07h33	14.6341	[ANXA1, CCND2, CCNT2, DAB2IP, FAP, GEN1, HSF3, HSPA2, IGF1R, LRP5, LRP6, MDM4, MSX1, MSX2, MYBBP1A, NR4A3, PKD1, PRKCE, RBM38, RXFP3, SIN3A, SLC6A4, TAL1, WNT5A]
GO:0070486	leukocyte aggregation	GO_BiologicalProcess-GOA_09.03.2016_07h33	13.7931	[ABL2, ADORA2A, ANXA1, ATP7A, CARD11, CBLB, CCL5, CCR7, CTC-554D6.1, CXCL12, DLG1, FOXP1, GLI2, GPAM, HSPD1, IGFBP2, NCOR1, NFATC3, NR4A3, PDE5A, PREX1, PRKCZ, PSEN1, PTGER4, RC3H1, RC3H2, RSAD2, SMAD3, TGFBR2, THY1, VCAM1, XBP1]
GO:0008361	regulation of cell size	GO_BiologicalProcess-GOA_09.03.2016_07h33	15.7407	[BMPR2, CREB1, FN1, KCNMA1, LOC101749001, LRRC8A, MAP1B, NRP1, NTN1, PLXND1, SEMA3C, SEMA3D, SEMA3F, SEMA5A, SEMA5B, WNT5A, XK]
GO:0032924	activin receptor signaling pathway	GO_BiologicalProcess-GOA_09.03.2016_07h33	23.0769	[DACT2, FSTL3, MAGI2, SKI, SMAD3, TGFBR1]
GO:2000273	positive regulation of receptor activity	GO_BiologicalProcess-GOA_09.03.2016_07h33	23.0769	[ANXA2, HTT, LOC101749001, NCOA2, PPARGC1B, PRKCE]
GO:0021772	olfactory bulb development	GO_BiologicalProcess-GOA_09.03.2016_07h33	23.0769	[CRTAC1, DICER1, LRRK2, SKI, TTC8, WNT5A]
GO:0043392	negative regulation of DNA binding	GO_BiologicalProcess-GOA_09.03.2016_07h33	23.0769	[JAK2, MSX1, MSX2, SIN3A, TNKS, ZNF462]
GO:0051353	positive regulation of oxidoreductase activity	GO_BiologicalProcess-GOA_09.03.2016_07h33	23.0769	[ABL2, AGTR2, ATP7A, EDN2, ESR1, GCH1]
GO:0032652	regulation of interleukin-1 production	GO_BiologicalProcess-GOA_09.03.2016_07h33	23.0769	[ANXA1, APOA1, CCR7, HSPB1, TNFAIP3, WNT5A]
GO:0008045	motor neuron axon guidance	GO_BiologicalProcess-GOA_09.03.2016_07h33	23.0769	[CXCL12, FOXP1, NOG, NRP1, PLXND1, SEMA3F]
GO:0046660	female sex differentiation	GO_BiologicalProcess-GOA_09.03.2016_07h33	18.1818	[ARID5B, BMP6, ESR1, FOXO3, HID1, NCOA3, NRIP1, PDGFRA, PGR, SFRP1, SOD1, WNT5A]
GO:0001843	neural tube closure	GO_BiologicalProcess-GOA_09.03.2016_07h33	18.1818	[ARHGAP35, DLC1, LRP6, MTHFD1L, NOG, PRICKLE1, SFRP1, SFRP2, SKI, ST14, TSC2, WNT5A]
GO:0016570	histone modification	GO_BiologicalProcess-GOA_09.03.2016_07h33	13.5135	[ASH1L, ASXL1, ASXL2, CLOCK, CREBBP, DNMT1, DTX3L, ELK4, EPC1, FOXP1, HDAC4, JAK2, KAT6A, KAT6B, KDM5A, KDM6A, KDM7A, KMT2A, KMT2E, LOC101751150, MYSM1, NCOA1, NCOA3, NCOA6, NCOR1, NSD1, PRKAA1, SETD1B, SETD7, SIN3A, SKI, SUPT7L, SUZ12, TRPS1, XBP1]
GO:1901615	organic hydroxy compound metabolic process	GO_BiologicalProcess-GOA_09.03.2016_07h33	13.5135	[ABCA1, ABCG1, ACER3, ALDH9A1, APOA1, ATP7A, BMP6, BTBD9, CEBPA, CETP, CRAT, CYP39A1, CYP51A1, DHCR24, DKK3, ENPP2, EPAS1, EPHX2, GCH1, HAGHL, HSD17B7, HTT, KCNMA1, LRP5, MSMO1, PECR, PLCG2, RETSAT, SEC16A, SMPDL3A, SOD1, SORL1, SRD5A3, SYNJ1, WNT5A]
GO:0072331	signal transduction by p53 class mediator	GO_BiologicalProcess-GOA_09.03.2016_07h33	16.8831	[AEN, DYRK1A, EDA2R, EEF1E1, FOXO3, HIPK1, MDM4, MSX1, MYBBP1A, RBM38, RPS6KA6, SHISA5, SPRED2]
GO:0043507	positive regulation of JUN kinase activity	GO_BiologicalProcess-GOA_09.03.2016_07h33	21.2121	[DAB2IP, LOC417414, MAGI3, MAP3K1, MAPK8IP3, SASH1, WNT5A]
GO:0050729	positive regulation of inflammatory response	GO_BiologicalProcess-GOA_09.03.2016_07h33	21.2121	[CCLI10, CCR7, CLOCK, CTSS, PTGER4, TLR3, WNT5A]
GO:0070271	protein complex biogenesis	GO_BiologicalProcess-GOA_09.03.2016_07h33	11.8076	[ACACA, AGRN, ANXA2, ARHGEF10, C10ORF2, CAV2, CCL5, CCT8, COBLL1, CRTC1, CTC-554D6.1, DAB2IP, DGKD, DGKH, DIAPH1, DICER1, DLG1, DNM1, EIF2AK2, ELN, FCHO2, FN1, FNIP1, GAS7, GCH1, HSF3, HSPB1, IGF1R, KAT6A, KAT6B, KCNB2, KCNG2, KCNMA1, KIF11, KIF13A, KMT2A, LAMC1, LDLRAD4, LOC100859860, LOC772071, LRRC10, MAP3K1, MAPRE1, MDM4, MZB1, NCOR1, P2RX2, PAK3, PIBF1, PIK3C2A, PIK3R2, PRKCE, PRKCZ, PRLR, P…
GO:0006461	protein complex assembly	GO_BiologicalProcess-GOA_09.03.2016_07h33	11.8076	[ACACA, AGRN, ANXA2, ARHGEF10, C10ORF2, CAV2, CCL5, CCT8, COBLL1, CRTC1, CTC-554D6.1, DAB2IP, DGKD, DGKH, DIAPH1, DICER1, DLG1, DNM1, EIF2AK2, ELN, FCHO2, FN1, FNIP1, GAS7, GCH1, HSF3, HSPB1, IGF1R, KAT6A, KAT6B, KCNB2, KCNG2, KCNMA1, KIF11, KIF13A, KMT2A, LAMC1, LDLRAD4, LOC100859860, LOC772071, LRRC10, MAP3K1, MAPRE1, MDM4, MZB1, NCOR1, P2RX2, PAK3, PIBF1, PIK3C2A, PIK3R2, PRKCE, PRKCZ, PRLR, P…
GO:0043122	regulation of I-kappaB kinase/NF-kappaB signaling	GO_BiologicalProcess-GOA_09.03.2016_07h33	14.966	[ABL2, ASH1L, CARD11, DAB2IP, ESR1, GJA1, HSPB1, LPAR1, MAP3K3, MID2, NDFIP2, NOD1, NOV, PRKCE, RHOC, SHISA5, SLC35B2, TLR3, TMED4, TNFAIP3, TNFRSF19, ZC3HAV1]
GO:0032844	regulation of homeostatic process	GO_BiologicalProcess-GOA_09.03.2016_07h33	13.8095	[ADCY5, ANXA1, C2CD2L, CA2, FOXO3, GJA1, GPAM, HSF3, HTT, KITLG, LRP5, LRRK2, MPC2, NF1, NR4A3, NRXN1, OBFC1, PDE4D, PLCG2, PPARGC1B, PRKCE, SLC30A1, STK39, THY1, TNKS, TPCN1, TRPC3, TSC22D3, UBE2K]
GO:1903036	positive regulation of response to wounding	GO_BiologicalProcess-GOA_09.03.2016_07h33	17.9104	[ANXA1, CCLI10, CCR7, CLOCK, CTSS, PPAP2B, PRKCE, PTGER4, RREB1, SERPINF2, TLR3, WNT5A]
GO:0060606	tube closure	GO_BiologicalProcess-GOA_09.03.2016_07h33	17.9104	[ARHGAP35, DLC1, LRP6, MTHFD1L, NOG, PRICKLE1, SFRP1, SFRP2, SKI, ST14, TSC2, WNT5A]
GO:0009636	response to toxic substance	GO_BiologicalProcess-GOA_09.03.2016_07h33	15.5963	[ATP7A, CCL5, FBLN5, GCH1, GJC2, GPX1, HID1, HYAL3, JAK1, JAK2, MGST1, MGST3, PRDX4, PRDX6, SLC23A1, SLC6A4, SOD1]
GO:0030003	cellular cation homeostasis	GO_BiologicalProcess-GOA_09.03.2016_07h33	13.3588	[ABL2, ADCY5, ADRA1D, AGTR1, ATP2A3, ATP2B4, ATP7A, BMP6, CA2, CACNB4, CCL5, CP, EDN2, FTH1, HTT, INPP4B, KCNMA1, LPAR1, NR3C2, PDE4D, PIK3CB, PLCG2, PRKCE, PSEN1, RGN, RXFP3, SLC26A2, SLC30A1, SLC4A11, SLC8B1, SOD1, THY1, TPCN1, TRPC3, XK]
GO:0002218	activation of innate immune response	GO_BiologicalProcess-GOA_09.03.2016_07h33	16.129	[DAB2IP, DHX58, ERBB2IP, HSPD1, IFIH1, IRF7, LGR4, PIK3AP1, PRKCE, RPS6KA3, RSAD2, SIN3A, TLR3, TNFAIP3, ZC3HAV1]
GO:0002700	regulation of production of molecular mediator of immune response	GO_BiologicalProcess-GOA_09.03.2016_07h33	18.5185	[APOA1, FOXP1, HPX, MZB1, NR4A3, PRKCZ, RSAD2, TLR3, WNT5A, XBP1]
GO:0014032	neural crest cell development	GO_BiologicalProcess-GOA_09.03.2016_07h33	18.5185	[BMPR1A, DICER1, KITLG, NRP1, PITX2, SEMA3C, SEMA3D, SEMA3F, SEMA5A, SEMA5B]
GO:0010817	regulation of hormone levels	GO_BiologicalProcess-GOA_09.03.2016_07h33	13.5593	[ADCY5, ALDH1A3, ANXA1, BMP6, C2CD2L, CCL5, CLOCK, CREB1, DKK3, ESR1, HTT, ILDR2, IRS2, KCNMA1, LRP5, MPC2, NOV, NPFFR1, NR3C1, NR3C2, NRXN1, PCSK6, PDGFRA, PRKCE, RAB11FIP1, RETSAT, SFRP1, SLC6A2, SLC8B1, STARD3, STC2, TN]
GO:0016569	covalent chromatin modification	GO_BiologicalProcess-GOA_09.03.2016_07h33	13.308	[ASH1L, ASXL1, ASXL2, CLOCK, CREBBP, DNMT1, DTX3L, ELK4, EPC1, FOXP1, HDAC4, JAK2, KAT6A, KAT6B, KDM5A, KDM6A, KDM7A, KMT2A, KMT2E, LOC101751150, MYSM1, NCOA1, NCOA3, NCOA6, NCOR1, NSD1, PRKAA1, SETD1B, SETD7, SIN3A, SKI, SUPT7L, SUZ12, TRPS1, XBP1]
GO:0035357	peroxisome proliferator activated receptor signaling pathway	GO_BiologicalProcess-GOA_09.03.2016_07h33	37.5	[ASXL1, ASXL2, PDK3]
GO:0035520	monoubiquitinated protein deubiquitination	GO_BiologicalProcess-GOA_09.03.2016_07h33	37.5	[ASXL1, ATXN3, MYSM1]
GO:0051482	positive regulation of cytosolic calcium ion concentration involved in phospholipase C-activating G-protein coupled signaling pathway	GO_BiologicalProcess-GOA_09.03.2016_07h33	37.5	[AGTR1, LPAR1, RXFP3]
GO:0048268	clathrin coat assembly	GO_BiologicalProcess-GOA_09.03.2016_07h33	37.5	[FCHO2, LOC772071, PIK3C2A]
GO:0060218	hematopoietic stem cell differentiation	GO_BiologicalProcess-GOA_09.03.2016_07h33	37.5	[EIF2AK2, SFRP1, TAL1]
GO:0007440	foregut morphogenesis	GO_BiologicalProcess-GOA_09.03.2016_07h33	37.5	[EPB41L5, NOTCH1, SMAD3]
GO:0090077	foam cell differentiation	GO_BiologicalProcess-GOA_09.03.2016_07h33	37.5	[ABCA5, ITGAV, LPL]
GO:0010742	macrophage derived foam cell differentiation	GO_BiologicalProcess-GOA_09.03.2016_07h33	37.5	[ABCA5, ITGAV, LPL]
GO:0010226	response to lithium ion	GO_BiologicalProcess-GOA_09.03.2016_07h33	37.5	[CDH1, CEBPA, NFATC3]
GO:0071285	cellular response to lithium ion	GO_BiologicalProcess-GOA_09.03.2016_07h33	37.5	[CDH1, CEBPA, NFATC3]
GO:0003214	cardiac left ventricle morphogenesis	GO_BiologicalProcess-GOA_09.03.2016_07h33	37.5	[NOTCH1, RBPJ, SFRP2]
GO:0009396	folic acid-containing compound biosynthetic process	GO_BiologicalProcess-GOA_09.03.2016_07h33	37.5	[GCH1, MTHFD1L, MTHFD2]
GO:0010888	negative regulation of lipid storage	GO_BiologicalProcess-GOA_09.03.2016_07h33	37.5	[ABCG1, ITGAV, PNPLA2]
GO:0007351	tripartite regional subdivision	GO_BiologicalProcess-GOA_09.03.2016_07h33	37.5	[FRS2, PCSK6, WNT5A]
GO:0008595	anterior/posterior axis specification, embryo	GO_BiologicalProcess-GOA_09.03.2016_07h33	37.5	[FRS2, PCSK6, WNT5A]
GO:0045836	positive regulation of meiotic nuclear division	GO_BiologicalProcess-GOA_09.03.2016_07h33	37.5	[MSX1, MSX2, WNT5A]
GO:0009310	amine catabolic process	GO_BiologicalProcess-GOA_09.03.2016_07h33	37.5	[ATP2B4, SAT1, SMOX]
GO:0070986	left/right axis specification	GO_BiologicalProcess-GOA_09.03.2016_07h33	37.5	[EPB41L5, NOTCH1, PITX2]
GO:0048570	notochord morphogenesis	GO_BiologicalProcess-GOA_09.03.2016_07h33	37.5	[GLI2, NOG, WNT5A]
GO:0043508	negative regulation of JUN kinase activity	GO_BiologicalProcess-GOA_09.03.2016_07h33	37.5	[HIPK3, SFRP1, SFRP2]
GO:0060600	dichotomous subdivision of an epithelial terminal unit	GO_BiologicalProcess-GOA_09.03.2016_07h33	37.5	[NRP1, PLXND1, SEMA3C]
GO:0032634	interleukin-5 production	GO_BiologicalProcess-GOA_09.03.2016_07h33	37.5	[FOXP1, PDE4D, PRKCZ]
GO:0032674	regulation of interleukin-5 production	GO_BiologicalProcess-GOA_09.03.2016_07h33	37.5	[FOXP1, PDE4D, PRKCZ]
GO:0098815	modulation of excitatory postsynaptic potential	GO_BiologicalProcess-GOA_09.03.2016_07h33	37.5	[LOC101749001, LRRK2, NRXN1]
GO:0044381	glucose import in response to insulin stimulus	GO_BiologicalProcess-GOA_09.03.2016_07h33	37.5	[MZB1, PIK3R1, RNASEL]
GO:2001273	regulation of glucose import in response to insulin stimulus	GO_BiologicalProcess-GOA_09.03.2016_07h33	37.5	[MZB1, PIK3R1, RNASEL]
GO:0090030	regulation of steroid hormone biosynthetic process	GO_BiologicalProcess-GOA_09.03.2016_07h33	37.5	[BMP6, DKK3, NR3C1]
GO:0060391	positive regulation of SMAD protein import into nucleus	GO_BiologicalProcess-GOA_09.03.2016_07h33	37.5	[BMP6, BMPR1A, TGFBR1]
GO:0036314	response to sterol	GO_BiologicalProcess-GOA_09.03.2016_07h33	37.5	[LRP6, TGFBR1, TGFBR2]
GO:0048712	negative regulation of astrocyte differentiation	GO_BiologicalProcess-GOA_09.03.2016_07h33	37.5	[GPR37L1, NF1, NOG]
GO:0060213	positive regulation of nuclear-transcribed mRNA poly(A) tail shortening	GO_BiologicalProcess-GOA_09.03.2016_07h33	37.5	[CPEB3, LOC101749744, TNRC6C]
GO:0060211	regulation of nuclear-transcribed mRNA poly(A) tail shortening	GO_BiologicalProcess-GOA_09.03.2016_07h33	37.5	[CPEB3, LOC101749744, TNRC6C]
GO:0009173	pyrimidine ribonucleoside monophosphate metabolic process	GO_BiologicalProcess-GOA_09.03.2016_07h33	37.5	[UCK2, UPP1, UPP2]
GO:0009219	pyrimidine deoxyribonucleotide metabolic process	GO_BiologicalProcess-GOA_09.03.2016_07h33	37.5	[CMPK2, TDG, TYMS]
GO:0009174	pyrimidine ribonucleoside monophosphate biosynthetic process	GO_BiologicalProcess-GOA_09.03.2016_07h33	37.5	[UCK2, UPP1, UPP2]
GO:0046049	UMP metabolic process	GO_BiologicalProcess-GOA_09.03.2016_07h33	37.5	[UCK2, UPP1, UPP2]
GO:0006222	UMP biosynthetic process	GO_BiologicalProcess-GOA_09.03.2016_07h33	37.5	[UCK2, UPP1, UPP2]
GO:0034375	high-density lipoprotein particle remodeling	GO_BiologicalProcess-GOA_09.03.2016_07h33	37.5	[ABCA5, ABCG1, CETP]
GO:0071902	positive regulation of protein serine/threonine kinase activity	GO_BiologicalProcess-GOA_09.03.2016_07h33	14.2857	[ATP2B4, CCND2, CCNT2, DAB2IP, FRS2, HSPA2, IFIH1, KITLG, LOC100859853, LOC417414, LPAR1, LRRK2, MAGI3, MAP3K1, MAPK8IP3, PAK3, PDE5A, PIK3CG, PKD1, PSEN1, SASH1, SOD1, TEAD1, WNT5A]
GO:0050707	regulation of cytokine secretion	GO_BiologicalProcess-GOA_09.03.2016_07h33	17.6471	[ABL2, ANXA1, APOA1, CCR7, FN1, FOXP1, GPAM, LGR4, PRKCZ, PTGER4, WNT5A, XBP1]
GO:0016579	protein deubiquitination	GO_BiologicalProcess-GOA_09.03.2016_07h33	17.6471	[ASXL1, ATXN3, DNAJB2, MYSM1, OTUD1, TNFAIP3, USP18, USP31, USP37, USP44, USP53, USP54]
GO:0061326	renal tubule development	GO_BiologicalProcess-GOA_09.03.2016_07h33	17.6471	[AGTR2, DCHS1, DLG1, FAT4, GLI2, LGR4, LGR5, NOG, NOTCH1, PGF, PKD1, TTC8]
GO:0042176	regulation of protein catabolic process	GO_BiologicalProcess-GOA_09.03.2016_07h33	13.8249	[ANXA2, CBLB, CHFR, CTC-554D6.1, DAB2IP, DNAJB2, FOXO1, GEN1, GPX1, LOC100857133, LRRK2, MDM4, PIAS1, PKD1, PRICKLE1, PSEN1, PSMC1, PSMD14, SAMD9L, SMAD3, SMURF1, SNF8, SORL1, TIMP4, TNFAIP3, UBE2K, USP44, WNT5A, XBP1, ZFAND2A]
GO:0003013	circulatory system process	GO_BiologicalProcess-GOA_09.03.2016_07h33	13.5802	[ADRA1D, AGTR1, AGTR2, ARHGAP35, ATP2B4, BCR, BMPR2, DOCK4, DOCK5, EDN2, EPAS1, GCH1, GJA1, GPX1, GRIP2, HDAC4, KCNMA1, KCNQ1, LNPEP, LRP5, MDM4, NPR3, P2RX2, P2RY2, PDE4D, PDE5A, SERPINF2, SGCD, SLC1A1, SMAD5, SOD1, STK39, TN]
GO:0043276	anoikis	GO_BiologicalProcess-GOA_09.03.2016_07h33	25	[BMF, MCL1, MYBBP1A, NOTCH1, PIK3CA]
GO:0044380	protein localization to cytoskeleton	GO_BiologicalProcess-GOA_09.03.2016_07h33	25	[HTT, MAPRE1, MID2, PIBF1, SNX10]
GO:0001945	lymph vessel development	GO_BiologicalProcess-GOA_09.03.2016_07h33	25	[BMPR2, FLT4, PKD1, PTPN14, TMEM204]
GO:0051932	synaptic transmission, GABAergic	GO_BiologicalProcess-GOA_09.03.2016_07h33	25	[ADORA2A, CA2, DNM1, NF1, PRKCE]
GO:0098586	cellular response to virus	GO_BiologicalProcess-GOA_09.03.2016_07h33	25	[DHX58, GLI2, IFIH1, PIK3CA, ZC3HAV1]
GO:0050994	regulation of lipid catabolic process	GO_BiologicalProcess-GOA_09.03.2016_07h33	25	[APOA1, IRS2, PNPLA2, PRKAA1, PRKCE]
GO:0071709	membrane assembly	GO_BiologicalProcess-GOA_09.03.2016_07h33	25	[ANXA2, CAV2, MAGI2, NRXN1, S100A10]
GO:0072665	protein localization to vacuole	GO_BiologicalProcess-GOA_09.03.2016_07h33	25	[PIK3R4, SMURF1, SNF8, SORL1, TNFAIP3]
GO:0043525	positive regulation of neuron apoptotic process	GO_BiologicalProcess-GOA_09.03.2016_07h33	25	[AGRN, FOXO3, MCL1, NF1, NR3C1]
GO:0002474	antigen processing and presentation of peptide antigen via MHC class I	GO_BiologicalProcess-GOA_09.03.2016_07h33	25	[ABCB1LB, BF2, LOC768350, TAP1, TAP2]
GO:0006929	substrate-dependent cell migration	GO_BiologicalProcess-GOA_09.03.2016_07h33	25	[ABL2, EPB41L5, FN1, NRP1, NTN1]
GO:0051050	positive regulation of transport	GO_BiologicalProcess-GOA_09.03.2016_07h33	12.311	[ABCA1, ABCG1, ABL2, ANKFY1, ANXA1, ANXA2, BCR, BMP6, BMPR1A, C2CD2L, CA2, CCL5, CDH1, CNTN1, CREB1, CTSS, DLG1, FGF12, GLI2, HSPA2, HTT, IRS2, KCNQ1, KMT2A, LOC101749001, MAGI2, MPC2, MYO1C, NR4A3, P2RY2, PIK3R1, PIK3R2, PLCG2, PRKCE, PRKCZ, PTGER4, PTX3, RNASEL, SCYL2, SFRP2, SLC1A2, SLC6A2, SMAD3, SNF8, SORL1, STOM, TBC1D5, TGFBR1, THY1, TLR3, TN, TRPC3, VTN, WNT5A, XBP1, XPO4, ZDHHC8]
GO:0040029	regulation of gene expression, epigenetic	GO_BiologicalProcess-GOA_09.03.2016_07h33	16.8675	[AGO1, DGCR8, DICER1, DNMT1, EPC1, GPX1, HDAC4, KCNQ1, LOC101749744, MOV10, SIN3A, TDG, TNRC6A, TNRC6C]
GO:0051649	establishment of localization in cell	GO_BiologicalProcess-GOA_09.03.2016_07h33	10.9729	[ABCA1, ABCA2, ABCG1, ABL2, ADCY5, ALMS1, ANKFY1, ANKRD50, ANXA1, APOA1, ARFGEF2, ATXN1, BCR, BMP6, BMPR1A, BTBD9, C2CD2L, CCL5, CCR7, CDH1, CHMP3, CLOCK, COG3, CREB1, CREB3L2, CYTH3, DAB2IP, DENND1A, DENND5A, DLG1, DNAJC13, DYL1, ERBB2IP, FAM109B, FGFR2, FN1, FOXP1, GLI2, GNAQ, GPAM, HID1, HSPA8, HTT, ICK, ILDR2, INPP4B, IPO8, IRS2, JAK2, KIF13A, LGR4, LLGL2, LMTK2, LOC100859860, LOC101751282, L…
GO:0040014	regulation of multicellular organism growth	GO_BiologicalProcess-GOA_09.03.2016_07h33	18.1818	[ATRN, CREB1, FGFR2, FTO, GPAM, MBD5, NCOR1, PIK3CA, SOD1, STC2]
GO:0046545	development of primary female sexual characteristics	GO_BiologicalProcess-GOA_09.03.2016_07h33	18.1818	[ARID5B, BMP6, ESR1, FOXO3, HID1, NRIP1, PDGFRA, PGR, SFRP1, SOD1]
GO:0097530	granulocyte migration	GO_BiologicalProcess-GOA_09.03.2016_07h33	18.1818	[ANXA1, CCL5, CCLI10, CCR7, EDN2, ITGA9, PDE4D, PIK3CG, PREX1, PTGER4]
GO:0061333	renal tubule morphogenesis	GO_BiologicalProcess-GOA_09.03.2016_07h33	18.1818	[AGTR2, DCHS1, DLG1, FAT4, GLI2, LGR4, LGR5, NOG, PGF, PKD1]
GO:0045088	regulation of innate immune response	GO_BiologicalProcess-GOA_09.03.2016_07h33	15.0376	[DAB2IP, DHX58, ERBB2IP, HPX, HSPD1, IFIH1, IRF7, LGR4, NMI, PARP9, PIK3AP1, PRKCE, RPS6KA3, RSAD2, SIN3A, TLR3, TNFAIP3, UBE2K, WNT5A, ZC3HAV1]
GO:0061387	regulation of extent of cell growth	GO_BiologicalProcess-GOA_09.03.2016_07h33	17.3913	[BMPR2, FN1, MAP1B, NRP1, NTN1, PLXND1, SEMA3C, SEMA3D, SEMA3F, SEMA5A, SEMA5B, WNT5A]
GO:0050880	regulation of blood vessel size	GO_BiologicalProcess-GOA_09.03.2016_07h33	16.6667	[ADRA1D, AGTR1, AGTR2, BMPR2, DOCK4, DOCK5, EDN2, GPX1, GRIP2, KCNMA1, P2RY2, SERPINF2, SOD1, TN]
GO:0002758	innate immune response-activating signal transduction	GO_BiologicalProcess-GOA_09.03.2016_07h33	16.6667	[DAB2IP, DHX58, ERBB2IP, HSPD1, IFIH1, IRF7, LGR4, PIK3AP1, PRKCE, RPS6KA3, RSAD2, TLR3, TNFAIP3, ZC3HAV1]
GO:0002221	pattern recognition receptor signaling pathway	GO_BiologicalProcess-GOA_09.03.2016_07h33	16.6667	[DAB2IP, DHX58, ERBB2IP, HSPD1, IFIH1, IRF7, LGR4, PIK3AP1, PRKCE, RPS6KA3, RSAD2, TLR3, TNFAIP3, ZC3HAV1]
GO:0043488	regulation of mRNA stability	GO_BiologicalProcess-GOA_09.03.2016_07h33	20.5882	[CNOT6L, CPEB3, DICER1, QKI, RBM38, RC3H1, RNASEL]
GO:2001234	negative regulation of apoptotic signaling pathway	GO_BiologicalProcess-GOA_09.03.2016_07h33	14.9254	[BMF, CXCL12, G2E3, GPX1, HSPB1, HSPH1, HTT, ITGAV, LRRK2, MCL1, NOG, NRP1, PHIP, PSEN1, SFRP2, SH3RF1, TGFBR1, TN, TNFAIP3, XBP1]
GO:1903844	regulation of cellular response to transforming growth factor beta stimulus	GO_BiologicalProcess-GOA_09.03.2016_07h33	19.5652	[ADAMTSL2, ASPN, CAV2, FBN2, HSPA5, HTRA3, LDLRAD4, SKI, SMAD3]
GO:0017015	regulation of transforming growth factor beta receptor signaling pathway	GO_BiologicalProcess-GOA_09.03.2016_07h33	19.5652	[ADAMTSL2, ASPN, CAV2, FBN2, HSPA5, HTRA3, LDLRAD4, SKI, SMAD3]
GO:0046580	negative regulation of Ras protein signal transduction	GO_BiologicalProcess-GOA_09.03.2016_07h33	22.2222	[ABL2, ARHGAP35, DAB2IP, DLC1, NF1, RASAL2]
GO:0061383	trabecula morphogenesis	GO_BiologicalProcess-GOA_09.03.2016_07h33	22.2222	[FBN2, MSX2, NOTCH1, PPARGC1B, RBPJ, SFRP1]
GO:0050732	negative regulation of peptidyl-tyrosine phosphorylation	GO_BiologicalProcess-GOA_09.03.2016_07h33	22.2222	[PIBF1, PRKCZ, PSEN1, SFRP1, SFRP2, ZFYVE28]
GO:0010623	developmental programmed cell death	GO_BiologicalProcess-GOA_09.03.2016_07h33	22.2222	[CNTF, CYR61, DNASE1L3, KITLG, LRP5, NOTCH1]
GO:0034121	regulation of toll-like receptor signaling pathway	GO_BiologicalProcess-GOA_09.03.2016_07h33	22.2222	[DAB2IP, LGR4, PIK3AP1, RSAD2, TLR3, TNFAIP3]
GO:0002673	regulation of acute inflammatory response	GO_BiologicalProcess-GOA_09.03.2016_07h33	22.2222	[ASH1L, C8G, CCR7, CR1L, HSF3, LOC418892]
GO:0003197	endocardial cushion development	GO_BiologicalProcess-GOA_09.03.2016_07h33	22.2222	[BMPR1A, MDM4, MSX1, MSX2, NOTCH1, RBPJ]
GO:0071230	cellular response to amino acid stimulus	GO_BiologicalProcess-GOA_09.03.2016_07h33	22.2222	[CAPN2, COL4A6, DNMT1, PDGFRA, UBR1, XBP1]
GO:0070169	positive regulation of biomineral tissue development	GO_BiologicalProcess-GOA_09.03.2016_07h33	22.2222	[ASXL2, BMP6, BMPR1A, BMPR2, FAM20C, FBN2]
GO:0030501	positive regulation of bone mineralization	GO_BiologicalProcess-GOA_09.03.2016_07h33	22.2222	[ASXL2, BMP6, BMPR1A, BMPR2, FAM20C, FBN2]
GO:0097009	energy homeostasis	GO_BiologicalProcess-GOA_09.03.2016_07h33	28.5714	[AMPD3, EDN2, NR4A3, PIK3CA]
GO:0007205	protein kinase C-activating G-protein coupled receptor signaling pathway	GO_BiologicalProcess-GOA_09.03.2016_07h33	28.5714	[DGKB, DGKD, DGKE, DGKH]
GO:0022617	extracellular matrix disassembly	GO_BiologicalProcess-GOA_09.03.2016_07h33	28.5714	[CTSS, FAP, GTF2H4, SH3PXD2B]
GO:0048147	negative regulation of fibroblast proliferation	GO_BiologicalProcess-GOA_09.03.2016_07h33	28.5714	[DAB2IP, NF1, SFRP1, SKI]
GO:0001773	myeloid dendritic cell activation	GO_BiologicalProcess-GOA_09.03.2016_07h33	28.5714	[BATF3, PSEN1, RBPJ, TGFBR2]
GO:0006760	folic acid-containing compound metabolic process	GO_BiologicalProcess-GOA_09.03.2016_07h33	28.5714	[GCH1, MTHFD1L, MTHFD2, TYMS]
GO:0008207	C21-steroid hormone metabolic process	GO_BiologicalProcess-GOA_09.03.2016_07h33	28.5714	[BMP6, DKK3, KCNMA1, STARD3]
GO:0033363	secretory granule organization	GO_BiologicalProcess-GOA_09.03.2016_07h33	28.5714	[ABCA1, CREB1, LYST, NBEAL2]
GO:0031579	membrane raft organization	GO_BiologicalProcess-GOA_09.03.2016_07h33	28.5714	[ANXA2, CAV2, DLG1, S100A10]
GO:0014037	Schwann cell differentiation	GO_BiologicalProcess-GOA_09.03.2016_07h33	28.5714	[ARHGEF10, NF1, SKI, SOD1]
GO:2000050	regulation of non-canonical Wnt signaling pathway	GO_BiologicalProcess-GOA_09.03.2016_07h33	28.5714	[ABL2, SFRP1, SFRP2, WNT5A]
GO:0097190	apoptotic signaling pathway	GO_BiologicalProcess-GOA_09.03.2016_07h33	12.6027	[ADORA2A, AEN, AGTR2, ATP2A3, ATP7A, BAG3, BMF, CXCL12, DAB2IP, EDA2R, EEF1E1, FOXO3, G0S2, G2E3, GPX1, HIPK1, HSPB1, HSPH1, HTT, ITGAV, JAK2, KITLG, LOC417414, LRRK2, MCL1, MSX1, MYBBP1A, NF1, NOG, NRP1, PHIP, PIK3R1, PPM1F, PSEN1, SFRP1, SFRP2, SH3RF1, SHISA5, SMAD3, SOD1, TGFBR1, TN, TNFAIP3, TNFRSF6B, TRPS1, XBP1]
GO:0045637	regulation of myeloid cell differentiation	GO_BiologicalProcess-GOA_09.03.2016_07h33	16	[ASXL2, CREB1, CTC-554D6.1, FOXO3, FSTL3, IL34, INPP4B, KITLG, KMT2E, L3MBTL1, LRRC17, NF1, PIK3R1, PPARGC1B, SFRP1, TAL1]
GO:0014020	primary neural tube formation	GO_BiologicalProcess-GOA_09.03.2016_07h33	17.1429	[ARHGAP35, DLC1, LRP6, MTHFD1L, NOG, PRICKLE1, SFRP1, SFRP2, SKI, ST14, TSC2, WNT5A]
GO:1903900	regulation of viral life cycle	GO_BiologicalProcess-GOA_09.03.2016_07h33	17.1429	[CCL5, DICER1, EIF2AK2, MID2, NOTCH1, OASL, PTX3, RNASEL, RSAD2, SNF8, STOM, ZC3HAV1]
GO:1903037	regulation of leukocyte cell-cell adhesion	GO_BiologicalProcess-GOA_09.03.2016_07h33	14.8148	[ADORA2A, ANXA1, CARD11, CBLB, CCL5, CCR7, CXCL12, DLG1, FOXP1, GLI2, GPAM, IGFBP2, NR4A3, PDE5A, PRKCZ, RC3H1, TGFBR2, THY1, VCAM1, XBP1]
GO:0048469	cell maturation	GO_BiologicalProcess-GOA_09.03.2016_07h33	16.4706	[ABL2, CEBPA, EPAS1, FAM20C, FOXO3, GJA1, GNAQ, HID1, KCNMA1, LRRK2, NFASC, PGR, TAL1, XBP1]
GO:0035150	regulation of tube size	GO_BiologicalProcess-GOA_09.03.2016_07h33	16.4706	[ADRA1D, AGTR1, AGTR2, BMPR2, DOCK4, DOCK5, EDN2, GPX1, GRIP2, KCNMA1, P2RY2, SERPINF2, SOD1, TN]
GO:0006874	cellular calcium ion homeostasis	GO_BiologicalProcess-GOA_09.03.2016_07h33	14.0449	[ABL2, ADCY5, ADRA1D, AGTR1, ATP2A3, ATP2B4, CACNB4, CCL5, EDN2, HTT, INPP4B, LPAR1, PDE4D, PIK3CB, PLCG2, PRKCE, PSEN1, RGN, RXFP3, SLC30A1, SLC8B1, THY1, TPCN1, TRPC3, XK]
GO:0070489	T cell aggregation	GO_BiologicalProcess-GOA_09.03.2016_07h33	13.5965	[ABL2, ADORA2A, ANXA1, ATP7A, CARD11, CBLB, CCL5, CCR7, CTC-554D6.1, CXCL12, DLG1, FOXP1, GLI2, GPAM, HSPD1, IGFBP2, NCOR1, NFATC3, PDE5A, PREX1, PRKCZ, PSEN1, PTGER4, RC3H1, RC3H2, RSAD2, SMAD3, TGFBR2, THY1, VCAM1, XBP1]
GO:0071593	lymphocyte aggregation	GO_BiologicalProcess-GOA_09.03.2016_07h33	13.5965	[ABL2, ADORA2A, ANXA1, ATP7A, CARD11, CBLB, CCL5, CCR7, CTC-554D6.1, CXCL12, DLG1, FOXP1, GLI2, GPAM, HSPD1, IGFBP2, NCOR1, NFATC3, PDE5A, PREX1, PRKCZ, PSEN1, PTGER4, RC3H1, RC3H2, RSAD2, SMAD3, TGFBR2, THY1, VCAM1, XBP1]
GO:0042110	T cell activation	GO_BiologicalProcess-GOA_09.03.2016_07h33	13.5965	[ABL2, ADORA2A, ANXA1, ATP7A, CARD11, CBLB, CCL5, CCR7, CTC-554D6.1, CXCL12, DLG1, FOXP1, GLI2, GPAM, HSPD1, IGFBP2, NCOR1, NFATC3, PDE5A, PREX1, PRKCZ, PSEN1, PTGER4, RC3H1, RC3H2, RSAD2, SMAD3, TGFBR2, THY1, VCAM1, XBP1]
GO:0090263	positive regulation of canonical Wnt signaling pathway	GO_BiologicalProcess-GOA_09.03.2016_07h33	19.1489	[FGFR2, LGR4, LGR5, LRRK2, RBPJ, RSPO3, SFRP1, SFRP2, SMAD3]
GO:0019218	regulation of steroid metabolic process	GO_BiologicalProcess-GOA_09.03.2016_07h33	19.1489	[ABCG1, AGTR1, APOA1, BMP6, DKK3, EPHX2, KCNMA1, NR3C1, SOD1]
GO:1903039	positive regulation of leukocyte cell-cell adhesion	GO_BiologicalProcess-GOA_09.03.2016_07h33	16.2791	[ANXA1, CARD11, CCL5, CCR7, FOXP1, GLI2, GPAM, IGFBP2, NR4A3, PRKCZ, TGFBR2, THY1, VCAM1, XBP1]
GO:0045089	positive regulation of innate immune response	GO_BiologicalProcess-GOA_09.03.2016_07h33	15.126	[DAB2IP, DHX58, ERBB2IP, HPX, HSPD1, IFIH1, IRF7, LGR4, PIK3AP1, PRKCE, RPS6KA3, RSAD2, SIN3A, TLR3, TNFAIP3, UBE2K, WNT5A, ZC3HAV1]
GO:0071222	cellular response to lipopolysaccharide	GO_BiologicalProcess-GOA_09.03.2016_07h33	16.9014	[ABCA1, BMP6, CCL5, CMPK2, DAB2IP, JAK2, PDE4D, PRKCE, SASH1, TNFAIP3, WNT5A, XBP1]
GO:0010467	gene expression	GO_BiologicalProcess-GOA_09.03.2016_07h33	10.3831	[AATF, ABCA2, ABCG1, ABLIM1, AFF1, AGO1, AGRN, AGTR2, ARHGAP35, ARID5B, ASH1L, ASXL1, ASXL2, ATMIN, ATP2B4, ATP7A, ATXN1, ATXN1L, ATXN3, BACH2, BATF3, BMP6, BMPR1A, BMPR2, BRIP1, C10ORF2, C8G, CARD11, CCL5, CCNT2, CDH1, CDON, CEBPA, CELF2, CHRD, CHRDL1, CLOCK, CNOT6L, CNTF, CNTN1, CPEB3, CPN1, CR1L, CREB1, CREB3L2, CREB5, CREBBP, CRTC1, CTGF, CTSS, CYR61, DAB2IP, DDX6, DENR, DGCR8, DHCR24, DICER1…
GO:0042306	regulation of protein import into nucleus	GO_BiologicalProcess-GOA_09.03.2016_07h33	15.534	[BMP6, BMPR1A, CDH1, DAB2IP, GLI2, GNAQ, NF1, NOV, PIK3R2, PKD1, SFRP2, SMAD3, TGFBR1, TLR3, TXN, XBP1]
GO:0034330	cell junction organization	GO_BiologicalProcess-GOA_09.03.2016_07h33	15	[CCM2, DLC1, DLG1, EPB41L5, FN1, GJA1, HIPK1, LAMC1, MPP7, MYO1C, NFASC, PPM1F, PTPRK, RHOC, S100A10, SMAD3, THY1, VMP1]
GO:0034112	positive regulation of homotypic cell-cell adhesion	GO_BiologicalProcess-GOA_09.03.2016_07h33	16.092	[ANXA1, CARD11, CCL5, CCR7, FOXP1, GLI2, GPAM, IGFBP2, NR4A3, PRKCZ, TGFBR2, THY1, VCAM1, XBP1]
GO:0030098	lymphocyte differentiation	GO_BiologicalProcess-GOA_09.03.2016_07h33	14.0541	[ABL2, ANXA1, ATP11C, ATP7A, CARD11, CCR7, CTC-554D6.1, FNIP1, FOXP1, GLI2, HDAC4, LOC419851, NCOR1, NFATC3, PIK3R1, PLCG2, PREX1, PRKCZ, PTGER4, RBPJ, RC3H1, RC3H2, RSAD2, SFRP1, TGFBR2, XBP1]
GO:0048659	smooth muscle cell proliferation	GO_BiologicalProcess-GOA_09.03.2016_07h33	20	[CCL5, IGFBP3, NOV, NR4A3, SERPINF2, SULF1, TNFAIP3]
GO:0043487	regulation of RNA stability	GO_BiologicalProcess-GOA_09.03.2016_07h33	20	[CNOT6L, CPEB3, DICER1, QKI, RBM38, RC3H1, RNASEL]
GO:1902041	regulation of extrinsic apoptotic signaling pathway via death domain receptors	GO_BiologicalProcess-GOA_09.03.2016_07h33	20	[GPX1, NF1, SFRP1, SFRP2, TN, TNFAIP3, TRPS1]
GO:0019915	lipid storage	GO_BiologicalProcess-GOA_09.03.2016_07h33	20	[ABCG1, APOA1, FTO, ITGAV, LPL, NRIP1, PNPLA2]
GO:0042542	response to hydrogen peroxide	GO_BiologicalProcess-GOA_09.03.2016_07h33	18.75	[GPR37L1, GPX1, HSPH1, LRRK2, NR4A3, PRKAA1, SOD1, TNFAIP3, ZNF277]
GO:0051153	regulation of striated muscle cell differentiation	GO_BiologicalProcess-GOA_09.03.2016_07h33	18.75	[CXCL12, HDAC4, MSX1, NOTCH1, NOV, PRICKLE1, RBM38, RBPJ, XBP1]
GO:0001659	temperature homeostasis	GO_BiologicalProcess-GOA_09.03.2016_07h33	23.8095	[EDN2, FTO, GPX1, HSF3, PRKAA1]
GO:0045773	positive regulation of axon extension	GO_BiologicalProcess-GOA_09.03.2016_07h33	23.8095	[BMPR2, FN1, MAP1B, NRP1, NTN1]
GO:0044091	membrane biogenesis	GO_BiologicalProcess-GOA_09.03.2016_07h33	23.8095	[ANXA2, CAV2, MAGI2, NRXN1, S100A10]
GO:1901216	positive regulation of neuron death	GO_BiologicalProcess-GOA_09.03.2016_07h33	23.8095	[AGRN, FOXO3, MCL1, NF1, NR3C1]
GO:0002437	inflammatory response to antigenic stimulus	GO_BiologicalProcess-GOA_09.03.2016_07h33	23.8095	[CCR7, GPX1, NOTCH1, PSMA1, RBPJ]
GO:0032651	regulation of interleukin-1 beta production	GO_BiologicalProcess-GOA_09.03.2016_07h33	23.8095	[APOA1, CCR7, HSPB1, TNFAIP3, WNT5A]
GO:0007548	sex differentiation	GO_BiologicalProcess-GOA_09.03.2016_07h33	14.6853	[ARID5B, BMP6, BMPR1A, DHCR24, ESR1, FOXO3, HID1, KITLG, LGR4, LRP6, NCOA3, NRIP1, PDGFRA, PGR, PKD1, PRDX4, SFRP1, SFRP2, SOD1, TGFBR1, WNT5A]
GO:0010952	positive regulation of peptidase activity	GO_BiologicalProcess-GOA_09.03.2016_07h33	16.6667	[CYR61, DLC1, F3, FN1, HSPD1, NOD1, PPM1F, PSMD14, PSME4, SFRP2, SMAD3, XDH]
GO:0002063	chondrocyte development	GO_BiologicalProcess-GOA_09.03.2016_07h33	21.4286	[BMPR1A, BMPR2, MSX2, SFRP2, SULF1, TGFBR2]
GO:0032663	regulation of interleukin-2 production	GO_BiologicalProcess-GOA_09.03.2016_07h33	21.4286	[ABL2, ANXA1, CARD11, FOXP1, PDE4D, TNFAIP3]
GO:0051058	negative regulation of small GTPase mediated signal transduction	GO_BiologicalProcess-GOA_09.03.2016_07h33	21.4286	[ABL2, ARHGAP35, DAB2IP, DLC1, NF1, RASAL2]
GO:0046164	alcohol catabolic process	GO_BiologicalProcess-GOA_09.03.2016_07h33	21.4286	[CYP39A1, ENPP2, SEC16A, SMPDL3A, SRD5A3, SYNJ1]
GO:0048002	antigen processing and presentation of peptide antigen	GO_BiologicalProcess-GOA_09.03.2016_07h33	21.4286	[ABCB1LB, BF2, CTSS, LOC768350, TAP1, TAP2]
GO:0097006	regulation of plasma lipoprotein particle levels	GO_BiologicalProcess-GOA_09.03.2016_07h33	21.4286	[ABCA1, ABCA5, ABCG1, APOA1, CETP, LRP6]
GO:0044057	regulation of system process	GO_BiologicalProcess-GOA_09.03.2016_07h33	13.4454	[ADRA1D, AGTR1, AGTR2, APOA1, ATP2A3, ATP2B4, BMP6, BMPR2, DICER1, DOCK4, DOCK5, EDN2, EPAS1, FTO, GJA1, HDAC4, KCNMA1, KCNQ1, MDM4, NPFFR1, NR3C1, NR3C2, P2RY2, PDE4D, PDE5A, RAB11FIP1, SLC1A1, SOD1, STK39, TEAD1, TN, TRPC3]
GO:1903320	regulation of protein modification by small protein conjugation or removal	GO_BiologicalProcess-GOA_09.03.2016_07h33	14.5833	[AIMP2, CHFR, DNAJB2, GEN1, HDAC4, HSPA5, LRRK2, NDFIP2, NMI, PIAS1, PRICKLE1, PRKCE, PSEN1, SASH1, SMURF1, SPOPL, TBC1D7, TGFBR1, TNFAIP3, TSPO, USP44]
GO:0043009	chordate embryonic development	GO_BiologicalProcess-GOA_09.03.2016_07h33	13.3333	[ARHGAP35, ASXL2, BMPR1A, DCHS1, DLC1, DLG1, EPB41L5, FGFR2, FN1, GLI2, HTT, LRP6, MTHFD1L, NF1, NOG, NOTCH1, PDGFRA, PKD1, PRICKLE1, PSEN1, SEMA3C, SFRP1, SFRP2, SKI, SMAD3, ST14, SULF1, TBX18, TGFBR1, TGFBR2, TSC2, WNT5A]
GO:0046822	regulation of nucleocytoplasmic transport	GO_BiologicalProcess-GOA_09.03.2016_07h33	15.0794	[BMP6, BMPR1A, CDH1, DAB2IP, GLI2, GNAQ, INPP4B, NF1, NOV, PIK3R2, PKD1, PTPN14, SFRP2, SMAD3, TGFBR1, TLR3, TXN, XBP1, XPO4]
GO:2001236	regulation of extrinsic apoptotic signaling pathway	GO_BiologicalProcess-GOA_09.03.2016_07h33	15.2381	[AGTR2, G0S2, GPX1, HTT, ITGAV, MCL1, NF1, NRP1, PHIP, SFRP1, SFRP2, SH3RF1, TGFBR1, TN, TNFAIP3, TRPS1]
GO:1904589	regulation of protein import	GO_BiologicalProcess-GOA_09.03.2016_07h33	15.2381	[BMP6, BMPR1A, CDH1, DAB2IP, GLI2, GNAQ, NF1, NOV, PIK3R2, PKD1, SFRP2, SMAD3, TGFBR1, TLR3, TXN, XBP1]
GO:0030162	regulation of proteolysis	GO_BiologicalProcess-GOA_09.03.2016_07h33	12.4654	[A2ML1, ANOS1, C8G, CHFR, CR1L, CYR61, DAB2IP, DHCR24, DLC1, DNAJB2, F3, FN1, FNIP1, GEN1, GPX1, HSPD1, LAMTOR5, LOC100857133, LOC418892, LRRK2, NOD1, PIAS1, PKD1, PPM1F, PRICKLE1, PSEN1, PSMC1, PSMD14, PSME4, RPS6KA3, SERPINB2, SERPINF2, SFRP2, SH3RF1, SMAD3, SMURF1, SORL1, TFPI, TIMP4, UBE2K, USP44, VTN, XBP1, XDH, ZFAND2A]
GO:0060349	bone morphogenesis	GO_BiologicalProcess-GOA_09.03.2016_07h33	17.7419	[BMP6, BMPR2, FGFR2, GLI2, IFITM5, LRP5, MSX1, MSX2, SFRP2, SKI, TGFBR2]
GO:0008286	insulin receptor signaling pathway	GO_BiologicalProcess-GOA_09.03.2016_07h33	17.7419	[CAV2, FOXO1, IRS2, IRS4, PHIP, PIK3R1, PIK3R2, PRKCZ, SOCS3, SOGA1, TSC2]
GO:2001237	negative regulation of extrinsic apoptotic signaling pathway	GO_BiologicalProcess-GOA_09.03.2016_07h33	17.7419	[GPX1, HTT, ITGAV, MCL1, NRP1, PHIP, SFRP2, SH3RF1, TGFBR1, TN, TNFAIP3]
GO:0051250	negative regulation of lymphocyte activation	GO_BiologicalProcess-GOA_09.03.2016_07h33	17.7419	[ADORA2A, ANXA1, CBLB, DLG1, FOXP1, GLI2, PDE5A, PIBF1, RC3H1, SFRP1, TNFAIP3]
GO:0071219	cellular response to molecule of bacterial origin	GO_BiologicalProcess-GOA_09.03.2016_07h33	16.4384	[ABCA1, BMP6, CCL5, CMPK2, DAB2IP, JAK2, PDE4D, PRKCE, SASH1, TNFAIP3, WNT5A, XBP1]
GO:0017148	negative regulation of translation	GO_BiologicalProcess-GOA_09.03.2016_07h33	16.4384	[AGO1, CNOT6L, CPEB3, DGCR8, DICER1, EIF2AK2, LOC101749744, MOV10, QKI, TNRC6A, TNRC6C, UNK]
GO:0007498	mesoderm development	GO_BiologicalProcess-GOA_09.03.2016_07h33	16.4384	[BMPR1A, BMPR2, CHRD, EPB41L5, HTT, NOG, NR4A3, SFRP2, SMAD3, TAL1, TEAD1, WNT5A]
GO:0002429	immune response-activating cell surface receptor signaling pathway	GO_BiologicalProcess-GOA_09.03.2016_07h33	16.4384	[CACNB4, CBLB, CCR7, CD79B, FOXP1, LOC419851, NR4A3, PDE4D, PLCG2, PSEN1, RC3H1, THY1]
GO:0002695	negative regulation of leukocyte activation	GO_BiologicalProcess-GOA_09.03.2016_07h33	16.4384	[ADORA2A, ANXA1, BCR, CBLB, DLG1, FOXP1, GLI2, PDE5A, PIBF1, RC3H1, SFRP1, TNFAIP3]
GO:0002790	peptide secretion	GO_BiologicalProcess-GOA_09.03.2016_07h33	14.9606	[ABCA1, ADCY5, C2CD2L, CCL5, CLOCK, HTT, ILDR2, IRS2, LRP5, MPC2, NOV, NR3C1, NR3C2, NRXN1, PRKCE, SFRP1, SLC6A2, SLC8B1, TN]
GO:0010172	embryonic body morphogenesis	GO_BiologicalProcess-GOA_09.03.2016_07h33	33.3333	[CDON, CLASP2, MAB21L2]
GO:0072044	collecting duct development	GO_BiologicalProcess-GOA_09.03.2016_07h33	33.3333	[DACT2, NOTCH1, PKD1]
GO:0048385	regulation of retinoic acid receptor signaling pathway	GO_BiologicalProcess-GOA_09.03.2016_07h33	33.3333	[ALDH1A3, ASXL1, LOC101749744]
GO:0097094	craniofacial suture morphogenesis	GO_BiologicalProcess-GOA_09.03.2016_07h33	33.3333	[FGFR2, GLI2, MSX2]
GO:0048552	regulation of metalloenzyme activity	GO_BiologicalProcess-GOA_09.03.2016_07h33	33.3333	[ATP7A, LOC100857133, TIMP4]
GO:0070977	bone maturation	GO_BiologicalProcess-GOA_09.03.2016_07h33	33.3333	[ASXL2, DCHS1, FAT4]
GO:0043931	ossification involved in bone maturation	GO_BiologicalProcess-GOA_09.03.2016_07h33	33.3333	[ASXL2, DCHS1, FAT4]
GO:0002691	regulation of cellular extravasation	GO_BiologicalProcess-GOA_09.03.2016_07h33	33.3333	[BCR, CXCL12, PTGER4]
GO:0001765	membrane raft assembly	GO_BiologicalProcess-GOA_09.03.2016_07h33	33.3333	[ANXA2, CAV2, S100A10]
GO:0051446	positive regulation of meiotic cell cycle	GO_BiologicalProcess-GOA_09.03.2016_07h33	33.3333	[MSX1, MSX2, WNT5A]
GO:2000052	positive regulation of non-canonical Wnt signaling pathway	GO_BiologicalProcess-GOA_09.03.2016_07h33	33.3333	[ABL2, SFRP1, WNT5A]
GO:1902287	semaphorin-plexin signaling pathway involved in axon guidance	GO_BiologicalProcess-GOA_09.03.2016_07h33	33.3333	[NRP1, PLXND1, SEMA3F]
GO:0021785	branchiomotor neuron axon guidance	GO_BiologicalProcess-GOA_09.03.2016_07h33	33.3333	[NRP1, PLXND1, SEMA3F]
GO:1902285	semaphorin-plexin signaling pathway involved in neuron projection guidance	GO_BiologicalProcess-GOA_09.03.2016_07h33	33.3333	[NRP1, PLXND1, SEMA3F]
GO:0032516	positive regulation of phosphoprotein phosphatase activity	GO_BiologicalProcess-GOA_09.03.2016_07h33	33.3333	[AGTR2, MAGI2, PDGFRB]
GO:0033622	integrin activation	GO_BiologicalProcess-GOA_09.03.2016_07h33	33.3333	[FN1, MZB1, PTGER4]
GO:0006700	C21-steroid hormone biosynthetic process	GO_BiologicalProcess-GOA_09.03.2016_07h33	33.3333	[BMP6, DKK3, STARD3]
GO:0060020	Bergmann glial cell differentiation	GO_BiologicalProcess-GOA_09.03.2016_07h33	33.3333	[ABL2, PPAP2B, VIM]
GO:0046653	tetrahydrofolate metabolic process	GO_BiologicalProcess-GOA_09.03.2016_07h33	33.3333	[GCH1, MTHFD2, TYMS]
GO:0010656	negative regulation of muscle cell apoptotic process	GO_BiologicalProcess-GOA_09.03.2016_07h33	33.3333	[BAG3, LRP6, SFRP2]
GO:0002828	regulation of type 2 immune response	GO_BiologicalProcess-GOA_09.03.2016_07h33	33.3333	[ANXA1, PRKCZ, RSAD2]
GO:0051924	regulation of calcium ion transport	GO_BiologicalProcess-GOA_09.03.2016_07h33	15.7303	[CACNB4, CCL5, HSPA2, HTT, NFATC3, PDE4D, PIK3CG, PLCG2, PRKCE, SLC30A1, STC2, THY1, TRPC3, TSPAN13]
GO:0090162	establishment of epithelial cell polarity	GO_BiologicalProcess-GOA_09.03.2016_07h33	26.6667	[CYTH3, FERMT1, LOC419035, WNT5A]
GO:2000209	regulation of anoikis	GO_BiologicalProcess-GOA_09.03.2016_07h33	26.6667	[MCL1, MYBBP1A, NOTCH1, PIK3CA]
GO:1901522	positive regulation of transcription from RNA polymerase II promoter involved in cellular response to chemical stimulus	GO_BiologicalProcess-GOA_09.03.2016_07h33	26.6667	[NCOA1, NOTCH1, RBPJ, SMAD5]
GO:1900101	regulation of endoplasmic reticulum unfolded protein response	GO_BiologicalProcess-GOA_09.03.2016_07h33	26.6667	[LOC417414, PIK3R1, SDF2, XBP1]
GO:0030539	male genitalia development	GO_BiologicalProcess-GOA_09.03.2016_07h33	26.6667	[BMP6, DHCR24, LGR4, PDGFRA]
GO:0048661	positive regulation of smooth muscle cell proliferation	GO_BiologicalProcess-GOA_09.03.2016_07h33	26.6667	[CCL5, NR4A3, SERPINF2, SULF1]
GO:0035767	endothelial cell chemotaxis	GO_BiologicalProcess-GOA_09.03.2016_07h33	26.6667	[HSPB1, NOTCH1, NOV, NRP1]
GO:0071450	cellular response to oxygen radical	GO_BiologicalProcess-GOA_09.03.2016_07h33	26.6667	[ATP7A, FBLN5, GCH1, SOD1]
GO:0071451	cellular response to superoxide	GO_BiologicalProcess-GOA_09.03.2016_07h33	26.6667	[ATP7A, FBLN5, GCH1, SOD1]
GO:0032228	regulation of synaptic transmission, GABAergic	GO_BiologicalProcess-GOA_09.03.2016_07h33	26.6667	[ADORA2A, CA2, NF1, PRKCE]
GO:0002507	tolerance induction	GO_BiologicalProcess-GOA_09.03.2016_07h33	26.6667	[CBLB, FOXP1, TGFBR2, TNFAIP3]
GO:0051966	regulation of synaptic transmission, glutamatergic	GO_BiologicalProcess-GOA_09.03.2016_07h33	26.6667	[LOC101749001, LRRK2, NRXN1, PSEN1]
GO:0050701	interleukin-1 secretion	GO_BiologicalProcess-GOA_09.03.2016_07h33	26.6667	[ABCA1, APOA1, CCR7, WNT5A]
GO:0061013	regulation of mRNA catabolic process	GO_BiologicalProcess-GOA_09.03.2016_07h33	26.6667	[CPEB3, LOC101749744, TNRC6C, ZC3HAV1]
GO:0048634	regulation of muscle organ development	GO_BiologicalProcess-GOA_09.03.2016_07h33	17.4603	[CDON, FGFR2, GJA1, HDAC4, NOG, NOTCH1, PRICKLE1, PRKAA1, RBPJ, SMAD3, TSC22D3]
GO:0016202	regulation of striated muscle tissue development	GO_BiologicalProcess-GOA_09.03.2016_07h33	17.4603	[CDON, FGFR2, GJA1, HDAC4, NOG, NOTCH1, PRICKLE1, PRKAA1, RBPJ, SMAD3, TSC22D3]
GO:0007272	ensheathment of neurons	GO_BiologicalProcess-GOA_09.03.2016_07h33	17.4603	[ARHGEF10, ATRN, DICER1, DLG1, NF1, NFASC, PIKFYVE, QKI, SKI, SOD1, XK]
GO:0008366	axon ensheathment	GO_BiologicalProcess-GOA_09.03.2016_07h33	17.4603	[ARHGEF10, ATRN, DICER1, DLG1, NF1, NFASC, PIKFYVE, QKI, SKI, SOD1, XK]
GO:0019637	organophosphate metabolic process	GO_BiologicalProcess-GOA_09.03.2016_07h33	11.7958	[ABCA1, ACACA, ADCY5, ADGRD1, ADORA2A, ALDOC, AMPD3, APOA1, ATP5G3, ATP7A, CACNB4, CETP, CMPK2, DAB2IP, DLG1, ENPP2, ENTPD1, ENTPD8, GARS, GCH1, GNAL, GPAM, GUCY1A2, HDAC4, HSPA8, LOC100859906, LRRK2, LYST, MPC2, NCOR1, ND4L, ND5, NDUFC2, NF1, NPR3, NT5C2, OSTN, PANK3, PDE4D, PDE5A, PDGFRB, PGAM1, PGK1, PHEX, PI4KA, PIK3C2A, PIK3CA, PIK3CB, PIK3CG, PIK3R1, PIK3R2, PIK3R4, PIKFYVE, PLCG2, PPAP2B, …
GO:0031396	regulation of protein ubiquitination	GO_BiologicalProcess-GOA_09.03.2016_07h33	14.7287	[AIMP2, CHFR, DNAJB2, GEN1, HSPA5, LRRK2, NDFIP2, NMI, PRICKLE1, PRKCE, PSEN1, SASH1, SMURF1, SPOPL, TBC1D7, TGFBR1, TNFAIP3, TSPO, USP44]
GO:0051346	negative regulation of hydrolase activity	GO_BiologicalProcess-GOA_09.03.2016_07h33	13.7056	[A2ML1, ANOS1, APOA1, ARFGEF3, CASC5, CNST, DHCR24, FNIP1, GMIP, GPX1, KDM5A, LAMTOR5, LOC100857133, LOC418892, LRRK2, PPP1R26, PTX3, RPS6KA3, SERPINB2, SERPINF2, SFRP2, SH3RF1, SORL1, TFPI, TIMP4, TTC8, VTN]
GO:0050792	regulation of viral process	GO_BiologicalProcess-GOA_09.03.2016_07h33	16.6667	[CCL5, DICER1, EIF2AK2, MID2, NOTCH1, OASL, PTX3, RNASEL, RSAD2, SNF8, STOM, TAP1, ZC3HAV1]
GO:1903708	positive regulation of hemopoiesis	GO_BiologicalProcess-GOA_09.03.2016_07h33	15.9574	[ANXA1, ASXL2, ATP11C, ATXN1L, CREB1, FOXO3, FOXP1, GLI2, IL34, KITLG, KMT2E, PPARGC1B, PRKCZ, TGFBR2, XBP1]
GO:0007292	female gamete generation	GO_BiologicalProcess-GOA_09.03.2016_07h33	18	[DIAPH1, FOXO3, HID1, KIAA0430, LGR5, NRIP1, PDE5A, PGR, ZMIZ1]
GO:1903169	regulation of calcium ion transmembrane transport	GO_BiologicalProcess-GOA_09.03.2016_07h33	18	[CACNB4, HSPA2, HTT, PDE4D, PIK3CG, PLCG2, PRKCE, THY1, TSPAN13]
GO:0030216	keratinocyte differentiation	GO_BiologicalProcess-GOA_09.03.2016_07h33	18	[ANXA1, FLNB, MSX2, NCOA3, NOTCH1, RBPJ, ST14, WNT16, WNT5A]
GO:0032535	regulation of cellular component size	GO_BiologicalProcess-GOA_09.03.2016_07h33	13.3929	[BMPR2, CREB1, DLG1, ELN, FN1, HSPB1, KCNMA1, LOC101749001, LRRC8A, MAP1B, MAP3K1, NRP1, NTN1, PAK3, PIK3R2, PLXND1, PRKCE, RAB22A, RICTOR, SEMA3C, SEMA3D, SEMA3F, SEMA5A, SEMA5B, SNF8, SPIRE2, SSH2, WIPF3, WNT5A, XK]
GO:0019058	viral life cycle	GO_BiologicalProcess-GOA_09.03.2016_07h33	15.1786	[CAV2, CCL5, DDX6, DICER1, EIF2AK2, LAMTOR5, MID2, NOTCH1, OASL, PTX3, RNASEL, RSAD2, SNF8, STOM, TAP1, THOC7, ZC3HAV1]
GO:0055080	cation homeostasis	GO_BiologicalProcess-GOA_09.03.2016_07h33	12.7796	[ABL2, ADCY5, ADRA1D, AGTR1, ANXA2, ATP2A3, ATP2B4, ATP7A, BMP6, BTBD9, CA2, CACNB4, CCL5, CP, EDN2, EPAS1, FTH1, HTT, INPP4B, KCNMA1, LPAR1, NEO1, NR3C2, PDE4D, PIK3CB, PLCG2, PRKCE, PSEN1, RGN, RXFP3, SLC26A2, SLC30A1, SLC4A11, SLC8B1, SOD1, STC2, THY1, TPCN1, TRPC3, XK]
GO:0002763	positive regulation of myeloid leukocyte differentiation	GO_BiologicalProcess-GOA_09.03.2016_07h33	20.6897	[ASXL2, CREB1, IL34, KITLG, KMT2E, PPARGC1B]
GO:0006220	pyrimidine nucleotide metabolic process	GO_BiologicalProcess-GOA_09.03.2016_07h33	20.6897	[CMPK2, TDG, TYMS, UCK2, UPP1, UPP2]
GO:0070988	demethylation	GO_BiologicalProcess-GOA_09.03.2016_07h33	20.6897	[CYP51A1, FTO, KDM5A, KDM6A, KDM7A, TDG]
GO:0031076	embryonic camera-type eye development	GO_BiologicalProcess-GOA_09.03.2016_07h33	20.6897	[ALDH1A3, FRS2, HIPK1, PITX2, WNT16, WNT5A]
GO:0046637	regulation of alpha-beta T cell differentiation	GO_BiologicalProcess-GOA_09.03.2016_07h33	20.6897	[ANXA1, FOXP1, GLI2, PRKCZ, RC3H1, TGFBR2]
GO:0070228	regulation of lymphocyte apoptotic process	GO_BiologicalProcess-GOA_09.03.2016_07h33	20.6897	[CCL5, FNIP1, GPAM, IRS2, TSC22D3, WNT5A]
GO:0002833	positive regulation of response to biotic stimulus	GO_BiologicalProcess-GOA_09.03.2016_07h33	22.7273	[BMP6, DHX58, HSPD1, SASH1, ZC3HAV1]
GO:0061037	negative regulation of cartilage development	GO_BiologicalProcess-GOA_09.03.2016_07h33	22.7273	[ADAMTS12, EFEMP1, GLI2, NOG, TGFBR1]
GO:0032481	positive regulation of type I interferon production	GO_BiologicalProcess-GOA_09.03.2016_07h33	22.7273	[DHX58, HSPD1, PLCG2, TLR3, ZC3HAV1]
GO:0032091	negative regulation of protein binding	GO_BiologicalProcess-GOA_09.03.2016_07h33	20	[ANXA2, CRTAC1, EPB41L5, LRRK2, NOG, PTPRF, SORL1, TDG]
GO:0016575	histone deacetylation	GO_BiologicalProcess-GOA_09.03.2016_07h33	20	[ELK4, FOXP1, HDAC4, KDM5A, NCOR1, SIN3A, SKI, TRPS1]
GO:0042886	amide transport	GO_BiologicalProcess-GOA_09.03.2016_07h33	13.7931	[ABCA1, ADCY5, AQP9, C2CD2L, CA2, CCL5, CLOCK, HTT, ILDR2, IRS2, LRP5, MPC2, NOV, NR3C1, NR3C2, NRXN1, PRKCE, SFRP1, SLC6A2, SLC8B1, TAP1, TAP2, TLR3, TN]
GO:0010951	negative regulation of endopeptidase activity	GO_BiologicalProcess-GOA_09.03.2016_07h33	15.0442	[A2ML1, ANOS1, DHCR24, FNIP1, GPX1, LAMTOR5, LOC100857133, LOC418892, RPS6KA3, SERPINB2, SERPINF2, SFRP2, SH3RF1, SORL1, TFPI, TIMP4, VTN]
