# Supplementary material for: Identification of Differentially Expressed Genes and Pathways for Abdominal Fat Deposition in Ovariectomized and Sham-Operated Chickens
Source: Genes (Basel). 2019 Feb 18;10(2):155. doi: 10.3390/genes10020155 (PMC6410310; doi:10.3390/genes10020155)
Supplement: Supplementary file 1 [file genes-10-00155-s001.zip › Supplementary Materials/Table S4 The 108 DEG related to lipid metabolism.xlsx]

## Sheet: Sheet1
Gene	logFC	FC	PValue	F-6_ctrl_RPKM	F-7_ctrl_RPKM	F-19_ctrl_RPKM	F-26_case_RPKM	F-31_case_RPKM	F-38_case_RPKM	GeneSymbol	GeneID	Description	Biological Process	Cellular Component	Molecular Function	KO_ID(KO_name)	KEGG_Pathway
ENSGALG00000000525	-0.93427	0.523307	0.000300333	24.3991	20.9731	22.3779	9.94261	12.8156	11.2563	MAP3K3	419954	mitogen-activated protein kinase kinase kinase 3 isoform x3	-	-	GO:0004672//protein kinase activity; GO:0005524//ATP binding	K04421(MAP3K3, MEKK3)	ko04722//Neurotrophin signaling pathway; ko04010//MAPK signaling pathway; ko04912//GnRH signaling pathway; ko05166//HTLV-I infection
ENSGALG00000001181	1.78465	3.44536	0.00183039	3.31124	5.03256	9.23724	29.0745	24.541	4.95849	KCNJ5	395925	g protein-activated inward rectifier potassium channel 4	-	GO:0016021//integral component of membrane	GO:0015467//G-protein activated inward rectifier potassium channel activity	K04999(KCNJ5)	ko04728//Dopaminergic synapse; ko04726//Serotonergic synapse; ko04723//Retrograde endocannabinoid signaling; ko04915//Estrogen signaling pathway; ko04713//Circadian entrainment; ko05032//Morphine addiction
ENSGALG00000001234	3.35417	10.226	0.00441538	0.069909	0.283335	2.34663	2.01789	25.5166	0.607573	CETP	415645	cholesteryl ester transfer protein	GO:0006641//triglyceride metabolic process; GO:0008203//cholesterol metabolic process; GO:0010874//regulation of cholesterol efflux; GO:0034372//very-low-density lipoprotein particle remodeling; GO:0034374//low-density lipoprotein particle remodeling; GO:0034375//high-density lipoprotein particle remodeling; GO:0042632//cholesterol homeostasis; GO:0043691//reverse cholesterol transport; GO:004647…	GO:0031982//vesicle; GO:0034364//high-density lipoprotein particle	GO:0005548//phospholipid transporter activity; GO:0015485//cholesterol binding; GO:0017127//cholesterol transporter activity; GO:0017129//triglyceride binding; GO:0031210//phosphatidylcholine binding	K16835(CETP)	-
ENSGALG00000001730	-0.664286	0.631001	0.0299409	102.587	86.1559	89.9371	78.7433	40.4701	48.2649	DGKD	424747	diacylglycerol kinase delta	GO:0007205//protein kinase C-activating G-protein coupled receptor signaling pathway; GO:0010033//response to organic substance; GO:0035556//intracellular signal transduction; GO:0051260//protein homooligomerization	GO:0005886//plasma membrane; GO:0016023//cytoplasmic membrane-bounded vesicle	GO:0003951//NAD+ kinase activity; GO:0004143//diacylglycerol kinase activity; GO:0042803//protein homodimerization activity; GO:0046982//protein heterodimerization activity	K00901(E2.7.1.107, DGK, dgkA)	ko00564//Glycerophospholipid metabolism; ko04070//Phosphatidylinositol signaling system; ko00561//Glycerolipid metabolism
ENSGALG00000001945	0.681449	1.60375	0.0244277	6.58154	5.23358	6.52511	8.2295	10.8029	9.29717	RFT1	770487	protein rft1 homolog	-	GO:0016021//integral component of membrane	GO:0005319//lipid transporter activity	K06316(RFT1)	ko00510//N-Glycan biosynthesis
ENSGALG00000002003	-0.842969	0.557495	0.0317459	8.61073	26.9204	14.4386	6.94686	8.3666	11.2401	BMPR1A	396308	bone morphogenetic protein receptor type-1a	GO:0006955//immune response; GO:0010862//positive regulation of pathway-restricted SMAD protein phosphorylation; GO:0030501//positive regulation of bone mineralization; GO:0030509//BMP signaling pathway; GO:0045669//positive regulation of osteoblast differentiation; GO:0060391//positive regulation of SMAD protein import into nucleus	GO:0005901//caveola	GO:0005024//transforming growth factor beta-activated receptor activity; GO:0005524//ATP binding; GO:0042803//protein homodimerization activity; GO:0046332//SMAD binding	K04673(BMPR1A, ALK3)	ko04060//Cytokine-cytokine receptor interaction; ko04390//Hippo signaling pathway; ko04350//TGF-beta signaling pathway
ENSGALG00000002655	-1.07471	0.474768	0.00212013	10.5483	18.1467	22.5302	5.19098	10.7962	7.59828	ITGAV	396420	integrin alpha-v	GO:0001525//angiogenesis; GO:0007229//integrin-mediated signaling pathway; GO:0010745//negative regulation of macrophage derived foam cell differentiation; GO:0010888//negative regulation of lipid storage; GO:0030335//positive regulation of cell migration; GO:0032369//negative regulation of lipid transport; GO:0033690//positive regulation of osteoblast proliferation; GO:0043066//negative regulati…	GO:0008305//integrin complex; GO:0009897//external side of plasma membrane; GO:0035867//alphav-beta3 integrin-IGF-1-IGF1R complex	GO:0001846//opsonin binding; GO:0005080//protein kinase C binding; GO:0005245//voltage-gated calcium channel activity; GO:0031994//insulin-like growth factor I binding; GO:0046872//metal ion binding	K06487(ITGAV)	ko05222//Small cell lung cancer; ko05414//Dilated cardiomyopathy; ko04145//Phagosome; ko04514//Cell adhesion molecules (CAMs); ko05412//Arrhythmogenic right ventricular cardiomyopathy (ARVC); ko05410//Hypertrophic cardiomyopathy (HCM); ko04919//Thyroid hormone signaling pathway; ko04810//Regulation of actin cytoskeleton; ko05200//Pathways in cancer; ko04151//PI3K-Akt signaling pathway; ko04512//E…
ENSGALG00000002681	1.27654	2.42258	2.28e-05	8.16665	4.79555	6.43281	13.3817	15.2527	16.5984	HSD17B7	424367	3-keto-steroid reductase	GO:0006695//cholesterol biosynthetic process	GO:0005783//endoplasmic reticulum	GO:0000253//3-keto sterol reductase activity	K13373(HSD17B7)	ko00140//Steroid hormone biosynthesis; ko00100//Steroid biosynthesis; ko04913//Ovarian steroidogenesis
ENSGALG00000003131	-0.9315	0.524313	0.0375589	4.07537	6.67822	6.09637	2.43981	3.7856	2.24338	DGKE	770911	Diacylglycerol kinase epsilon	-	-	-	K00901(E2.7.1.107, DGK, dgkA)	ko00564//Glycerophospholipid metabolism; ko04070//Phosphatidylinositol signaling system; ko00561//Glycerolipid metabolism
ENSGALG00000003445	1.01618	2.02255	0.000136092	48.5287	38.0155	41.6282	78.9442	87.8916	81.7791	MGST3	424404	microsomal glutathione s-transferase 3	GO:0006629//lipid metabolic process; GO:0006805//xenobiotic metabolic process; GO:0007165//signal transduction; GO:0044281//small molecule metabolic process; GO:1901687//glutathione derivative biosynthetic process	GO:0005635//nuclear envelope; GO:0005789//endoplasmic reticulum membrane; GO:0016021//integral component of membrane	GO:0004364//glutathione transferase activity; GO:0004602//glutathione peroxidase activity	K00799(GST, gst)	ko00982//Drug metabolism - cytochrome P450; ko00480//Glutathione metabolism; ko05204//Chemical carcinogenesis; ko00980//Metabolism of xenobiotics by cytochrome P450
ENSGALG00000003446	-1.8035	0.286479	0.00353915	0.83852	1.21373	1.12782	0.461019	0.191765	0.203688	PRLR	395660	prolactin receptor	GO:0007171//activation of transmembrane receptor protein tyrosine kinase activity	GO:0009986//cell surface; GO:0016021//integral component of membrane	GO:0004896//cytokine receptor activity; GO:0017046//peptide hormone binding; GO:0046872//metal ion binding	K05081(PRLR)	ko04060//Cytokine-cytokine receptor interaction; ko04080//Neuroactive ligand-receptor interaction; ko04151//PI3K-Akt signaling pathway; ko04630//Jak-STAT signaling pathway; ko04917//Prolactin signaling pathway
ENSGALG00000003495	-0.607346	0.656403	0.0217371	36.2292	49.1191	29.7261	21.3969	27.1527	23.202	ALDH9A1	424405	4-trimethylaminobutyraldehyde dehydrogenase	-	-	-	K00149(ALDH9A1)	ko00561//Glycerolipid metabolism; ko00071//Fatty acid degradation; ko00380//Tryptophan metabolism; ko00310//Lysine degradation; ko00410//beta-Alanine metabolism; ko00340//Histidine metabolism; ko00620//Pyruvate metabolism; ko00330//Arginine and proline metabolism; ko00280//Valine, leucine and isoleucine degradation; ko00640//Propanoate metabolism; ko00053//Ascorbate and aldarate metabolism; ko000…
ENSGALG00000003770	1.01363	2.01899	0.000758611	557.092	837.515	415.171	1377.6	954.47	1116.9	Protein	396297	annexin a2	GO:0001525//angiogenesis; GO:0007589//body fluid secretion; GO:0030199//collagen fibril organization; GO:0031340//positive regulation of vesicle fusion; GO:0042730//fibrinolysis; GO:0051099//positive regulation of binding; GO:0071229//cellular response to acid chemical	GO:0005604//basement membrane; GO:0005769//early endosome; GO:0005811//lipid particle; GO:0019897//extrinsic component of plasma membrane; GO:0030496//midbody; GO:0035749//myelin sheath adaxonal region; GO:0042383//sarcolemma; GO:0042470//melanosome; GO:0043220//Schmidt-Lanterman incisure; GO:0043234//protein complex; GO:0048471//perinuclear region of cytoplasm; GO:0070062//extracellular vesicula…	GO:0004859//phospholipase inhibitor activity; GO:0005509//calcium ion binding; GO:0005544//calcium-dependent phospholipid binding; GO:0005546//phosphatidylinositol-4,5-bisphosphate binding; GO:0008092//cytoskeletal protein binding; GO:0017137//Rab GTPase binding	K17092(ANXA2)	-
ENSGALG00000004367	1.07825	2.11147	0.0236734	1.85222	3.26914	1.71209	3.63323	4.68687	5.41853	DGAT2	428693	diacylglycerol o-acyltransferase 2-like	GO:0044238//primary metabolic process; GO:0044710//single-organism metabolic process; GO:0071704//organic substance metabolic process	GO:0016020//membrane	GO:0016747//transferase activity, transferring acyl groups other than amino-acyl groups	K11160(DGAT2)	ko04975//Fat digestion and absorption; ko00561//Glycerolipid metabolism
ENSGALG00000004418	-1.23326	0.425356	0.0001759	109.984	166.257	248.543	61.3013	75.2853	80.6023	SS2R	395305	somatostatin receptor type 2	-	GO:0016021//integral component of membrane	GO:0004994//somatostatin receptor activity; GO:0030165//PDZ domain binding	K04218(SSTR2)	ko04971//Gastric acid secretion; ko04080//Neuroactive ligand-receptor interaction
ENSGALG00000005011	-1.55746	0.339749	0.0437739	0.584547	2.36912	0.239286	0.314957	0.233945	0.441761	SHC4	426482	SHC-transforming protein 4	-	-	-	K17449(SHC4)	ko04062//Chemokine signaling pathway; ko04722//Neurotrophin signaling pathway; ko04650//Natural killer cell mediated cytotoxicity; ko04915//Estrogen signaling pathway; ko05220//Chronic myeloid leukemia; ko05214//Glioma; ko05206//MicroRNAs in cancer; ko05034//Alcoholism; ko05100//Bacterial invasion of epithelial cells; ko04012//ErbB signaling pathway; ko04910//Insulin signaling pathway; ko04014//R…
ENSGALG00000005230	-0.703143	0.614232	0.0107223	13.1039	14.9169	15.0913	5.99377	10.1285	9.37896	MED13	417639	mediator of rna polymerase ii transcription subunit 13	GO:0006367//transcription initiation from RNA polymerase II promoter; GO:0030521//androgen receptor signaling pathway; GO:0045944//positive regulation of transcription from RNA polymerase II promoter	GO:0016592//mediator complex	GO:0001104//RNA polymerase II transcription cofactor activity; GO:0003713//transcription coactivator activity; GO:0004872//receptor activity; GO:0046966//thyroid hormone receptor binding	K15164(MED13)	ko04919//Thyroid hormone signaling pathway
ENSGALG00000005283	-0.63407	0.644356	0.0169627	27.3266	24.4673	17.6153	14.3909	15.4165	12.657	6	424817	solute carrier family 25 member 36	GO:0032355//response to estradiol; GO:0055085//transmembrane transport	GO:0005743//mitochondrial inner membrane; GO:0016021//integral component of membrane	-	K15116(SLC25A33_36, RIM2)	-
ENSGALG00000005410	-1.13408	0.455624	0.016344	29.9256	64.2181	9.61725	14.9552	10.2606	18.869	WNT5A	395703	protein wnt-5a	GO:0001756//somitogenesis; GO:0001837//epithelial to mesenchymal transition; GO:0001938//positive regulation of endothelial cell proliferation; GO:0001947//heart looping; GO:0002053//positive regulation of mesenchymal cell proliferation; GO:0002088//lens development in camera-type eye; GO:0002741//positive regulation of cytokine secretion involved in immune response; GO:0003323//type B pancreatic…	GO:0005578//proteinaceous extracellular matrix; GO:0005615//extracellular space; GO:0009986//cell surface	GO:0003700//sequence-specific DNA binding transcription factor activity; GO:0005110//frizzled-2 binding; GO:0005115//receptor tyrosine kinase-like orphan receptor binding; GO:0005125//cytokine activity; GO:0019904//protein domain specific binding; GO:0044212//transcription regulatory region DNA binding	K00444(WNT5)	ko04390//Hippo signaling pathway; ko04916//Melanogenesis; ko05166//HTLV-I infection; ko04340//Hedgehog signaling pathway; ko05200//Pathways in cancer; ko05217//Basal cell carcinoma; ko05205//Proteoglycans in cancer; ko04310//Wnt signaling pathway
ENSGALG00000005439	-0.618987	0.651128	0.0395813	13.6715	17.4983	15.893	5.83106	11.8811	11.808	ACACA	396504	acetyl- carboxylase-like isoform x1	GO:0006633//fatty acid biosynthetic process; GO:2001295//malonyl-CoA biosynthetic process	GO:0005737//cytoplasm	GO:0003989//acetyl-CoA carboxylase activity; GO:0004075//biotin carboxylase activity; GO:0005524//ATP binding; GO:0046872//metal ion binding	K11262(ACAC)	ko00061//Fatty acid biosynthesis; ko00620//Pyruvate metabolism; ko04910//Insulin signaling pathway; ko00640//Propanoate metabolism; ko01212//Fatty acid metabolism; ko00254//Aflatoxin biosynthesis
ENSGALG00000005658	-0.60824	0.655996	0.0458756	27.2164	20.5435	27.616	12.0914	19.2019	16.4271	FOXO4	-	Forkhead box protein O4	-	-	-	K12358(FOXO4)	ko04014//Ras signaling pathway; ko04068//FoxO signaling pathway
ENSGALG00000006309	-0.633887	0.644438	0.0201021	22.9544	26.9598	31.8012	15.8645	19.477	15.3678	SMAD5	395679	mothers against decapentaplegic homolog 5	GO:0001657//ureteric bud development; GO:0002051//osteoblast fate commitment; GO:0006468//protein phosphorylation; GO:0007179//transforming growth factor beta receptor signaling pathway; GO:0007281//germ cell development; GO:0030218//erythrocyte differentiation; GO:0030509//BMP signaling pathway; GO:0045669//positive regulation of osteoblast differentiation; GO:0051216//cartilage development; GO:…	GO:0005634//nucleus; GO:0005667//transcription factor complex; GO:0005737//cytoplasm	GO:0000979//RNA polymerase II core promoter sequence-specific DNA binding; GO:0003700//sequence-specific DNA binding transcription factor activity; GO:0046872//metal ion binding	K16790(SMAD5)	ko04350//TGF-beta signaling pathway
ENSGALG00000006319	-0.711895	0.610518	0.0294642	48.3811	66.1439	22.9781	26.6555	28.3847	23.7919	TGFBI	395897	transforming growth factor-beta-induced protein ig-h3	GO:0001525//angiogenesis; GO:0007155//cell adhesion; GO:0030198//extracellular matrix organization	GO:0005578//proteinaceous extracellular matrix; GO:0005615//extracellular space; GO:0070062//extracellular vesicular exosome	GO:0050840//extracellular matrix binding	-	-
ENSGALG00000006378	0.707349	1.6328	0.0205786	53.0421	43.1118	81.5178	82.5207	97.7887	102.001	LIPA	423789	Lysosomal acid lipase/cholesteryl ester hydrolase	-	-	-	K01052(LIPA)	ko04142//Lysosome; ko00100//Steroid biosynthesis
ENSGALG00000006512	1.22679	2.34045	0.00562391	504.331	396.588	339.633	476.301	1800.71	490.741	HSPA8	395853	heat shock cognate 71 kda protein	GO:0006397//mRNA processing; GO:0006892//post-Golgi vesicle-mediated transport; GO:0006986//response to unfolded protein; GO:0007269//neurotransmitter secretion; GO:0007411//axon guidance; GO:0008380//RNA splicing; GO:0019048//modulation by virus of host morphology or physiology; GO:0045892//negative regulation of transcription, DNA-templated; GO:0051085//chaperone mediated protein folding requir…	GO:0000974//Prp19 complex; GO:0005681//spliceosomal complex; GO:0005730//nucleolus; GO:0005829//cytosol; GO:0005886//plasma membrane; GO:0009986//cell surface; GO:0042470//melanosome; GO:0061202//clathrin-sculpted gamma-aminobutyric acid transport vesicle membrane; GO:0070062//extracellular vesicular exosome	GO:0005524//ATP binding; GO:0042623//ATPase activity, coupled; GO:0051082//unfolded protein binding	K03283(HSPA1_8)	ko05145//Toxoplasmosis; ko05134//Legionellosis; ko04010//MAPK signaling pathway; ko04915//Estrogen signaling pathway; ko04141//Protein processing in endoplasmic reticulum; ko03040//Spliceosome; ko05162//Measles; ko05164//Influenza A; ko04612//Antigen processing and presentation; ko05169//Epstein-Barr virus infection; ko04144//Endocytosis
ENSGALG00000006998	-0.882111	0.542573	0.00258466	29.8247	48.4794	23.6458	17.2489	18.8659	15.9215	LRP5	423114	low-density lipoprotein receptor-related protein 5	-	GO:0016021//integral component of membrane	-	K03068(LRP5_6)	ko04310//Wnt signaling pathway
ENSGALG00000007039	-0.88552	0.541292	0.000744265	22.5048	17.0253	22.0417	11.0445	11.1225	9.845	IGF-I	395889	insulin-like growth factor 1 receptor-like isoform x1	GO:0007169//transmembrane receptor protein tyrosine kinase signaling pathway; GO:0046777//protein autophosphorylation	GO:0016021//integral component of membrane	GO:0004714//transmembrane receptor protein tyrosine kinase activity; GO:0005524//ATP binding; GO:0043548//phosphatidylinositol 3-kinase binding; GO:0043560//insulin receptor substrate binding	K05087(IGF1R)	ko04914//Progesterone-mediated oocyte maturation; ko04066//HIF-1 signaling pathway; ko05214//Glioma; ko04144//Endocytosis; ko05218//Melanoma; ko04520//Adherens junction; ko04114//Oocyte meiosis; ko04015//Rap1 signaling pathway; ko04730//Long-term depression; ko05215//Prostate cancer; ko04913//Ovarian steroidogenesis; ko04068//FoxO signaling pathway; ko05200//Pathways in cancer; ko04014//Ras signa…
ENSGALG00000007045	-1.19177	0.437766	0.00056953	30.0116	43.2889	71.8621	19.6399	24.7347	17.3684	GPR123	423825	Probable G-protein coupled receptor 125	-	-	-	K08460(GPR123)	-
ENSGALG00000007097	-1.20167	0.434773	0.00859129	3.59129	3.82445	5.34037	1.86167	2.31727	1.16317	RPS6KA6	422273	ribosomal protein s6 kinase alpha-6	-	-	GO:0000287//magnesium ion binding; GO:0004674//protein serine/threonine kinase activity; GO:0005524//ATP binding	K04373(RPS6KA, RSK2)	ko04914//Progesterone-mediated oocyte maturation; ko04722//Neurotrophin signaling pathway; ko04010//MAPK signaling pathway; ko04114//Oocyte meiosis; ko04720//Long-term potentiation; ko04150//mTOR signaling pathway
ENSGALG00000007114	0.942151	1.92139	0.000599781	13569.5	13322.5	17029.7	24283.8	30681.3	26395.9	APOA1	396536	apolipoprotein a-i	GO:0001932//regulation of protein phosphorylation; GO:0001935//endothelial cell proliferation; GO:0002740//negative regulation of cytokine secretion involved in immune response; GO:0006656//phosphatidylcholine biosynthetic process; GO:0006695//cholesterol biosynthetic process; GO:0007186//G-protein coupled receptor signaling pathway; GO:0008211//glucocorticoid metabolic process; GO:0010804//negat…	GO:0030139//endocytic vesicle; GO:0034361//very-low-density lipoprotein particle; GO:0034366//spherical high-density lipoprotein particle	GO:0001540//beta-amyloid binding; GO:0005543//phospholipid binding; GO:0008035//high-density lipoprotein particle binding; GO:0015485//cholesterol binding; GO:0017127//cholesterol transporter activity; GO:0019899//enzyme binding; GO:0034191//apolipoprotein A-I receptor binding; GO:0042802//identical protein binding; GO:0060228//phosphatidylcholine-sterol O-acyltransferase activator activity; GO:0…	K08757(APOA1)	ko04977//Vitamin digestion and absorption; ko03320//PPAR signaling pathway; ko05143//African trypanosomiasis; ko04975//Fat digestion and absorption
ENSGALG00000007219	1.45645	2.74432	0.0462014	1.20675	2.33427	0.898157	1.09775	1.84404	8.78818	FGF12	395704	Fibroblast growth factor 12	-	-	-	K04358(FGF)	ko04010//MAPK signaling pathway; ko05218//Melanoma; ko04015//Rap1 signaling pathway; ko04810//Regulation of actin cytoskeleton; ko05200//Pathways in cancer; ko04014//Ras signaling pathway; ko04151//PI3K-Akt signaling pathway; ko05205//Proteoglycans in cancer
ENSGALG00000007707	0.635657	1.55364	0.0102108	54.5377	55.426	45.7294	82.1821	72.4705	75.9568	TRAPPC4	419788	trafficking protein particle complex subunit 4	GO:0006888//ER to Golgi vesicle-mediated transport; GO:0016358//dendrite development	GO:0005783//endoplasmic reticulum; GO:0005795//Golgi stack; GO:0005801//cis-Golgi network; GO:0008021//synaptic vesicle; GO:0030008//TRAPP complex; GO:0030425//dendrite	-	-	-
ENSGALG00000007762	-0.717843	0.608006	0.00774811	31.2644	26.3393	35.6139	17.1892	19.9325	17.4921	CREBBP	416667	creb-binding protein	-	GO:0044451//nucleoplasm part	GO:0000989//transcription factor binding transcription factor activity; GO:0008134//transcription factor binding	K04498(EP300, CREBBP, KAT3)	ko04066//HIF-1 signaling pathway; ko05211//Renal cell carcinoma; ko05206//MicroRNAs in cancer; ko04110//Cell cycle; ko05203//Viral carcinogenesis; ko05168//Herpes simplex infection; ko05152//Tuberculosis; ko04916//Melanogenesis; ko05016//Huntington's disease; ko05215//Prostate cancer; ko05166//HTLV-I infection; ko04520//Adherens junction; ko04310//Wnt signaling pathway; ko04330//Notch signaling p…
ENSGALG00000007800	-1.21134	0.431867	0.029545	1.64487	3.7777	4.81807	2.2227	1.1118	0.911595	ZDHHC15	422329	Palmitoyltransferase ZDHHC15	-	-	-	-	-
ENSGALG00000007870	-0.607532	0.656318	0.0244962	14.121	12.0897	15.1257	8.85091	7.24001	10.0354	SMAD3	395132	mothers against decapentaplegic homolog 3	GO:0000122//negative regulation of transcription from RNA polymerase II promoter; GO:0001657//ureteric bud development; GO:0001666//response to hypoxia; GO:0001701//in utero embryonic development; GO:0001707//mesoderm formation; GO:0001756//somitogenesis; GO:0001836//release of cytochrome c from mitochondria; GO:0001889//liver development; GO:0001933//negative regulation of protein phosphorylatio…	GO:0005637//nuclear inner membrane; GO:0005654//nucleoplasm; GO:0005667//transcription factor complex; GO:0005829//cytosol; GO:0005886//plasma membrane; GO:0043235//receptor complex; GO:0071141//SMAD protein complex	GO:0000987//core promoter proximal region sequence-specific DNA binding; GO:0000988//protein binding transcription factor activity; GO:0001102//RNA polymerase II activating transcription factor binding; GO:0003690//double-stranded DNA binding; GO:0003700//sequence-specific DNA binding transcription factor activity; GO:0005160//transforming growth factor beta receptor binding; GO:0005518//collagen…	K04500(SMAD2_3)	ko04144//Endocytosis; ko05166//HTLV-I infection; ko04520//Adherens junction; ko05212//Pancreatic cancer; ko05321//Inflammatory bowel disease (IBD); ko04110//Cell cycle; ko05142//Chagas disease (American trypanosomiasis); ko04390//Hippo signaling pathway; ko04350//TGF-beta signaling pathway; ko05200//Pathways in cancer; ko04068//FoxO signaling pathway; ko05210//Colorectal cancer
ENSGALG00000008459	-1.01071	0.496301	0.00345476	54.8967	50.4124	105.894	33.7206	41.3533	26.8765	BMPR-II	374147	bone morphogenetic protein receptor type-2	-	GO:0016020//membrane	GO:0005024//transforming growth factor beta-activated receptor activity; GO:0005524//ATP binding	K04671(BMPR2)	ko04060//Cytokine-cytokine receptor interaction; ko05206//MicroRNAs in cancer; ko04390//Hippo signaling pathway; ko04350//TGF-beta signaling pathway
ENSGALG00000008494	-0.660212	0.632785	0.0197037	10.0735	9.82507	11.412	5.18182	8.43029	5.44663	CREB1	395099	cyclic amp-responsive element-binding protein 1 isoform x2	GO:0002755//MyD88-dependent toll-like receptor signaling pathway; GO:0006468//protein phosphorylation; GO:0007173//epidermal growth factor receptor signaling pathway; GO:0007179//transforming growth factor beta receptor signaling pathway; GO:0007202//activation of phospholipase C activity; GO:0007219//Notch signaling pathway; GO:0007268//synaptic transmission; GO:0007411//axon guidance; GO:000759…	GO:0005654//nucleoplasm; GO:0005667//transcription factor complex; GO:0005719//nuclear euchromatin; GO:0005730//nucleolus; GO:0005739//mitochondrion	GO:0000980//RNA polymerase II distal enhancer sequence-specific DNA binding; GO:0001102//RNA polymerase II activating transcription factor binding; GO:0001190//RNA polymerase II transcription factor binding transcription factor activity involved in positive regulation of transcription; GO:0003690//double-stranded DNA binding; GO:0003705//RNA polymerase II distal enhancer sequence-specific DNA bin…	K05870(CREB1)	ko05203//Viral carcinogenesis; ko04962//Vasopressin-regulated water reabsorption; ko04710//Circadian rhythm; ko05152//Tuberculosis; ko04916//Melanogenesis; ko05016//Huntington's disease; ko04728//Dopaminergic synapse; ko04668//TNF signaling pathway; ko04380//Osteoclast differentiation; ko05034//Alcoholism; ko04261//Adrenergic signaling in cardiomyocytes; ko05215//Prostate cancer; ko04911//Insulin…
ENSGALG00000008501	-1.19985	0.43532	0.00580248	9.7688	8.01268	8.83562	3.07931	3.94687	4.07801	KLF7	429011	krueppel-like factor 7	-	-	GO:0003676//nucleic acid binding; GO:0046872//metal ion binding	K09207(KLF6_7)	-
ENSGALG00000008519	-0.870953	0.546785	0.0206922	8.77856	8.94053	9.63212	4.00547	6.51957	3.83008	NR2C2	395253	nuclear receptor subfamily 2 group c member 2	-	GO:0005634//nucleus	GO:0003707//steroid hormone receptor activity; GO:0004879//ligand-activated sequence-specific DNA binding RNA polymerase II transcription factor activity; GO:0008270//zinc ion binding; GO:0043565//sequence-specific DNA binding	K08544(NR2C2, TR4)	-
ENSGALG00000008589	-0.939419	0.521443	0.0254319	35.5025	85.9842	21.0779	30.5457	17.1948	21.5015	GPR1	424101	g-protein coupled receptor 1	-	GO:0016021//integral component of membrane	GO:0004930//G-protein coupled receptor activity	K04310(GPR1)	-
ENSGALG00000008795	-0.999975	0.500009	0.0488947	2.37173	3.60465	6.87702	2.51016	2.34665	1.39408	GPAM	423895	glycerol-3-phosphate acyltransferase mitochondrial	GO:0006631//fatty acid metabolic process; GO:0006637//acyl-CoA metabolic process; GO:0006650//glycerophospholipid metabolic process; GO:0008654//phospholipid biosynthetic process; GO:0009749//response to glucose; GO:0019432//triglyceride biosynthetic process; GO:0040018//positive regulation of multicellular organism growth; GO:0042104//positive regulation of activated T cell proliferation; GO:005…	GO:0005743//mitochondrial inner membrane; GO:0005886//plasma membrane	GO:0004366//glycerol-3-phosphate O-acyltransferase activity	K00629(GPAT1_2)	ko00564//Glycerophospholipid metabolism; ko00561//Glycerolipid metabolism
ENSGALG00000009286	0.689336	1.61254	0.00848414	111.095	126.699	113.075	206.042	175.233	158.514	ATP5G3	424142	atp synthase f complex subunit mitochondrial	GO:0015986//ATP synthesis coupled proton transport; GO:0015991//ATP hydrolysis coupled proton transport	GO:0005739//mitochondrion; GO:0016021//integral component of membrane; GO:0045263//proton-transporting ATP synthase complex, coupling factor F(o)	GO:0008289//lipid binding; GO:0015078//hydrogen ion transmembrane transporter activity	K02128(ATPeF0C, ATP5G)	ko00190//Oxidative phosphorylation; ko05010//Alzheimer's disease; ko05012//Parkinson's disease; ko05016//Huntington's disease
ENSGALG00000009365	1.1589	2.23287	0.00760439	3.79393	3.56706	3.58182	4.5251	5.5264	13.6386	CYP51A1	100857526	lanosterol 14-alpha demethylase	GO:0006695//cholesterol biosynthetic process	GO:0005789//endoplasmic reticulum membrane; GO:0016021//integral component of membrane	GO:0005506//iron ion binding; GO:0008398//sterol 14-demethylase activity; GO:0020037//heme binding	K05917(CYP51)	ko00100//Steroid biosynthesis
ENSGALG00000009403	-1.37676	0.385084	0.00524626	2.4416	1.23695	1.44368	0.302784	0.760019	0.830337	GRK5	423929	G protein-coupled receptor kinase 5	-	-	-	K08291(GRK4_5_6)	ko04062//Chemokine signaling pathway; ko04144//Endocytosis; ko05032//Morphine addiction
ENSGALG00000009495	-1.606	0.328508	0.0249138	1.43233	0.419257	0.234531	0.122499	0.229296	0.288655	FGFR2	396259	low quality protein: fibroblast growth factor receptor 2	GO:0006915//apoptotic process; GO:0008284//positive regulation of cell proliferation; GO:0048701//embryonic cranial skeleton morphogenesis	GO:0005794//Golgi apparatus; GO:0005886//plasma membrane; GO:0016021//integral component of membrane; GO:0016023//cytoplasmic membrane-bounded vesicle	GO:0005007//fibroblast growth factor-activated receptor activity; GO:0005524//ATP binding	K05093(FGFR2)	ko04144//Endocytosis; ko04015//Rap1 signaling pathway; ko05215//Prostate cancer; ko04810//Regulation of actin cytoskeleton; ko05200//Pathways in cancer; ko04014//Ras signaling pathway; ko04151//PI3K-Akt signaling pathway; ko04010//MAPK signaling pathway
ENSGALG00000009560	1.00215	2.00299	0.00620456	8.27422	12.6254	10.6048	13.7234	14.7834	32.4566	MSMO1	422423	methylsterol monooxygenase 1	GO:0006633//fatty acid biosynthetic process; GO:0016126//sterol biosynthetic process	GO:0005789//endoplasmic reticulum membrane; GO:0016021//integral component of membrane	GO:0000254//C-4 methylsterol oxidase activity; GO:0005506//iron ion binding	K07750(E1.14.13.72, SC4MOL, ERG25)	ko00100//Steroid biosynthesis
ENSGALG00000010166	-0.749263	0.594907	0.0183153	17.6166	34.0939	13.8512	11.1621	14.0149	11.6087	VLDL	-	very low-density lipoprotein receptor	GO:0006869//lipid transport; GO:0008203//cholesterol metabolic process; GO:0021517//ventral spinal cord development	GO:0005905//coated pit; GO:0016021//integral component of membrane; GO:0034361//very-low-density lipoprotein particle	GO:0005509//calcium ion binding; GO:0030228//lipoprotein particle receptor activity; GO:0034185//apolipoprotein binding	-	-
ENSGALG00000010365	1.13425	2.19504	0.0404764	0.281754	0.21751	0.208705	0.64029	0.46179	0.385303	ESRRB	771938	steroid hormone receptor err2 isoform x1	GO:0006351//transcription, DNA-templated	GO:0005634//nucleus	GO:0003700//sequence-specific DNA binding transcription factor activity; GO:0003707//steroid hormone receptor activity; GO:0005496//steroid binding; GO:0008270//zinc ion binding; GO:0043565//sequence-specific DNA binding	K08553(NR3B2, ESRRB)	-
ENSGALG00000010665	-1.14406	0.452484	0.000379902	13.0945	13.1219	16.3753	5.87027	6.14288	6.56106	FOXN3	-	Forkhead box protein N3	-	-	-	K09407(FOXN)	-
ENSGALG00000010786	-1.39448	0.380381	0.0460528	0.430142	0.136197	0.583264	0.103466	0.129112	0.193012	DGKB	772367	diacylglycerol kinase beta	GO:0007205//protein kinase C-activating G-protein coupled receptor signaling pathway; GO:0035556//intracellular signal transduction	-	GO:0003951//NAD+ kinase activity; GO:0004143//diacylglycerol kinase activity; GO:0005509//calcium ion binding	K00901(E2.7.1.107, DGK, dgkA)	ko00564//Glycerophospholipid metabolism; ko04070//Phosphatidylinositol signaling system; ko00561//Glycerolipid metabolism
ENSGALG00000010798	1.67668	3.19691	0.00212601	2.6995	2.54658	3.0103	3.5467	3.57645	18.7478	DHCR24	424661	delta -sterol reductase	GO:0006979//response to oxidative stress; GO:0008104//protein localization; GO:0008203//cholesterol metabolic process; GO:0009888//tissue development; GO:0030539//male genitalia development; GO:0031639//plasminogen activation; GO:0042987//amyloid precursor protein catabolic process; GO:0043066//negative regulation of apoptotic process; GO:0043154//negative regulation of cysteine-type endopeptidas…	GO:0005634//nucleus; GO:0005783//endoplasmic reticulum	GO:0008762//UDP-N-acetylmuramate dehydrogenase activity; GO:0016628//oxidoreductase activity, acting on the CH-CH group of donors, NAD or NADP as acceptor; GO:0019899//enzyme binding; GO:0042605//peptide antigen binding; GO:0050660//flavin adenine dinucleotide binding	K09828(DHCR24)	ko00100//Steroid biosynthesis
ENSGALG00000010818	-0.726213	0.604488	0.0278797	160.063	140.803	255.389	92.3515	147.102	86.744	PPAP2B	424666	lipid phosphate phosphohydrolase 3	-	GO:0016020//membrane	GO:0003824//catalytic activity	K01080(PPAP2)	ko00564//Glycerophospholipid metabolism; ko00561//Glycerolipid metabolism; ko00565//Ether lipid metabolism; ko00600//Sphingolipid metabolism; ko04666//Fc gamma R-mediated phagocytosis; ko04975//Fat digestion and absorption
ENSGALG00000010885	-0.822985	0.565271	0.00999908	8.6015	15.1973	9.81491	4.82074	7.35826	5.93165	BMP2K	422578	bmp-2-inducible protein kinase	-	-	GO:0004674//protein serine/threonine kinase activity; GO:0005524//ATP binding	K08854(BMP2K, BIKE)	ko05202//Transcriptional misregulation in cancer
ENSGALG00000011137	-1.52217	0.348161	0.00125825	15.7165	7.96222	5.03683	3.2631	3.72435	2.42238	CREB5	428435	cyclic amp-responsive element-binding protein 5	GO:0045893//positive regulation of transcription, DNA-templated	-	GO:0003700//sequence-specific DNA binding transcription factor activity; GO:0043565//sequence-specific DNA binding; GO:0046872//metal ion binding	K09047(CREB5, CREBPA)	ko05031//Amphetamine addiction; ko04725//Cholinergic synapse; ko05016//Huntington's disease; ko04728//Dopaminergic synapse; ko04668//TNF signaling pathway; ko05030//Cocaine addiction; ko05034//Alcoholism; ko04261//Adrenergic signaling in cardiomyocytes; ko05215//Prostate cancer; ko04911//Insulin secretion; ko04915//Estrogen signaling pathway; ko05203//Viral carcinogenesis; ko04151//PI3K-Akt signa…
ENSGALG00000011351	1.03188	2.04469	0.0151486	913.742	1153.25	558.477	955.366	3118.54	1000.88	HSP90AA1	-	Heat shock protein HSP 90-alpha 1	-	-	-	K04079(htpG, HSP90A)	ko04914//Progesterone-mediated oocyte maturation; ko04915//Estrogen signaling pathway; ko04621//NOD-like receptor signaling pathway; ko04141//Protein processing in endoplasmic reticulum; ko05215//Prostate cancer; ko04626//Plant-pathogen interaction; ko05200//Pathways in cancer; ko04151//PI3K-Akt signaling pathway; ko04612//Antigen processing and presentation
ENSGALG00000011442	-0.581156	0.668428	0.027465	72.6311	60.0613	63.3683	39.3172	47.0946	35.5384	TGFBR2	396399	tgf-beta receptor type-2	GO:0001569//patterning of blood vessels; GO:0001570//vasculogenesis; GO:0001701//in utero embryonic development; GO:0002053//positive regulation of mesenchymal cell proliferation; GO:0002088//lens development in camera-type eye; GO:0002651//positive regulation of tolerance induction to self antigen; GO:0002663//positive regulation of B cell tolerance induction; GO:0002666//positive regulation of …	GO:0009897//external side of plasma membrane; GO:0016021//integral component of membrane; GO:0043235//receptor complex	GO:0004702//receptor signaling protein serine/threonine kinase activity; GO:0005026//transforming growth factor beta receptor activity, type II; GO:0005524//ATP binding; GO:0034713//type I transforming growth factor beta receptor binding; GO:0046332//SMAD binding; GO:0046872//metal ion binding; GO:0050431//transforming growth factor beta binding	K04388(TGFBR2)	ko04060//Cytokine-cytokine receptor interaction; ko04010//MAPK signaling pathway; ko05166//HTLV-I infection; ko04520//Adherens junction; ko05212//Pancreatic cancer; ko05220//Chronic myeloid leukemia; ko05210//Colorectal cancer; ko04380//Osteoclast differentiation; ko05142//Chagas disease (American trypanosomiasis); ko04390//Hippo signaling pathway; ko04350//TGF-beta signaling pathway; ko05200//Pa…
ENSGALG00000011469	2.15301	4.44754	2.83e-10	179.414	102.131	188.838	511.656	573.198	951.561	IGFBP2	396315	insulin-like growth factor binding protein 36kda	GO:0001558//regulation of cell growth; GO:0006950//response to stress; GO:0007565//female pregnancy; GO:0007568//aging; GO:0007584//response to nutrient; GO:0009612//response to mechanical stimulus; GO:0010226//response to lithium ion; GO:0032355//response to estradiol; GO:0032526//response to retinoic acid; GO:0032870//cellular response to hormone stimulus; GO:0042104//positive regulation of act…	GO:0005615//extracellular space; GO:0016324//apical plasma membrane; GO:0031410//cytoplasmic vesicle	GO:0031994//insulin-like growth factor I binding; GO:0031995//insulin-like growth factor II binding	-	-
ENSGALG00000011497	0.995465	1.99372	0.029361	4.90848	10.6274	2.87647	7.07908	13.5237	13.9789	PECR	424224	peroxisomal trans-2-enoyl- reductase	GO:0033306//phytol metabolic process	GO:0005739//mitochondrion; GO:0005777//peroxisome	GO:0005102//receptor binding; GO:0019166//trans-2-enoyl-CoA reductase (NADPH) activity	K07753(PECR)	ko01040//Biosynthesis of unsaturated fatty acids; ko01212//Fatty acid metabolism; ko04146//Peroxisome
ENSGALG00000011558	-0.908834	0.532616	0.00220684	7.97676	8.23391	10.9415	3.77839	6.06142	4.1282	LRP6	419097	low-density lipoprotein receptor-related protein 6	GO:0001843//neural tube closure; GO:0001947//heart looping; GO:0002053//positive regulation of mesenchymal cell proliferation; GO:0009880//embryonic pattern specification; GO:0014029//neural crest formation; GO:0021587//cerebellum morphogenesis; GO:0021794//thalamus development; GO:0021795//cerebral cortex cell migration; GO:0021861//forebrain radial glial cell differentiation; GO:0021874//Wnt si…	GO:0005769//early endosome; GO:0005901//caveola; GO:0009986//cell surface; GO:0016021//integral component of membrane; GO:0031410//cytoplasmic vesicle	GO:0005041//low-density lipoprotein receptor activity; GO:0005109//frizzled binding; GO:0017147//Wnt-protein binding; GO:0019210//kinase inhibitor activity; GO:0019534//toxin transporter activity; GO:0042803//protein homodimerization activity; GO:0071936//coreceptor activity involved in Wnt signaling pathway	K03068(LRP5_6)	ko04310//Wnt signaling pathway
ENSGALG00000011571	-0.918653	0.529003	0.0392218	5.4552	11.0547	9.05148	3.41517	4.0172	5.55186	AGPAT4	421578	1-acyl-sn-glycerol-3-phosphate acyltransferase delta isoform x1	-	-	GO:0016746//transferase activity, transferring acyl groups	K13523(AGPAT3_4)	ko00564//Glycerophospholipid metabolism; ko00561//Glycerolipid metabolism
ENSGALG00000011699	-0.68002	0.624157	0.00919684	28.5751	32.1546	36.2155	17.602	19.9166	20.7594	ADCY5	395340	low quality protein: adenylate cyclase type 5	GO:0035556//intracellular signal transduction	GO:0016021//integral component of membrane	GO:0000166//nucleotide binding; GO:0004016//adenylate cyclase activity	K08045(ADCY5)	ko05012//Parkinson's disease; ko04540//Gap junction; ko04727//GABAergic synapse; ko04015//Rap1 signaling pathway; ko04913//Ovarian steroidogenesis; ko05032//Morphine addiction; ko04914//Progesterone-mediated oocyte maturation; ko04916//Melanogenesis; ko04728//Dopaminergic synapse; ko04970//Salivary secretion; ko05034//Alcoholism; ko04261//Adrenergic signaling in cardiomyocytes; ko04911//Insulin s…
ENSGALG00000011715	1.29696	2.4571	0.0128912	1528.15	738.778	253.909	1135.86	3370.77	1315.85	hsp70	423504	heat shock protein 70	GO:0007141//male meiosis I; GO:0007286//spermatid development; GO:0009408//response to heat; GO:0031662//positive regulation of cyclin-dependent protein serine/threonine kinase activity involved in G2/M transition of mitotic cell cycle; GO:0070194//synaptonemal complex disassembly	GO:0000795//synaptonemal complex; GO:0001673//male germ cell nucleus; GO:0005576//extracellular region; GO:0005739//mitochondrion; GO:0009986//cell surface; GO:0036128//CatSper complex	GO:0005515//protein binding; GO:0005524//ATP binding; GO:0051861//glycolipid binding	K03283(HSPA1_8)	ko05145//Toxoplasmosis; ko05134//Legionellosis; ko04010//MAPK signaling pathway; ko04915//Estrogen signaling pathway; ko04141//Protein processing in endoplasmic reticulum; ko03040//Spliceosome; ko05162//Measles; ko05164//Influenza A; ko04612//Antigen processing and presentation; ko05169//Epstein-Barr virus infection; ko04144//Endocytosis
ENSGALG00000012250	-1.29357	0.40794	0.0357441	2.31725	3.19801	0.785025	0.676552	0.447711	1.26813	LOC112529921	771920	alcohol dehydrogenase 1-like	-	GO:0005737//cytoplasm	GO:0004022//alcohol dehydrogenase (NAD) activity; GO:0008270//zinc ion binding	K13951(ADH1_7)	ko00982//Drug metabolism - cytochrome P450; ko00980//Metabolism of xenobiotics by cytochrome P450; ko00071//Fatty acid degradation; ko00350//Tyrosine metabolism; ko05204//Chemical carcinogenesis; ko00830//Retinol metabolism; ko00010//Glycolysis / Gluconeogenesis
ENSGALG00000012420	1.02728	2.03818	0.00133119	152.391	167.054	134.131	425.424	182.344	269.509	LGALS1	396491	beta-galactoside-binding lectin-like	GO:0002317//plasma cell differentiation; GO:0031295//T cell costimulation; GO:0043123//positive regulation of I-kappaB kinase/NF-kappaB signaling; GO:0045445//myoblast differentiation	GO:0005615//extracellular space; GO:0005622//intracellular; GO:0031012//extracellular matrix	GO:0004871//signal transducer activity; GO:0016936//galactoside binding; GO:0030246//carbohydrate binding	-	-
ENSGALG00000012439	0.942134	1.92137	0.00354874	9.55035	5.99176	5.22875	14.065	9.5141	14.4127	IGFBP3	420790	insulin-like growth factor-binding protein 3	GO:0001558//regulation of cell growth; GO:0043065//positive regulation of apoptotic process; GO:0045663//positive regulation of myoblast differentiation	GO:0005576//extracellular region	GO:0005520//insulin-like growth factor binding; GO:0008160//protein tyrosine phosphatase activator activity	K10138(IGFBP3)	ko04115//p53 signaling pathway; ko05202//Transcriptional misregulation in cancer
ENSGALG00000012617	-0.683506	0.62265	0.030816	12.2012	14.9006	14.2561	5.90857	10.122	8.73232	ChALK5	374094	tgf-beta receptor type-1	GO:0001822//kidney development; GO:0001824//blastocyst development; GO:0002088//lens development in camera-type eye; GO:0007179//transforming growth factor beta receptor signaling pathway; GO:0009791//post-embryonic development; GO:0009952//anterior/posterior pattern specification; GO:0010692//regulation of alkaline phosphatase activity; GO:0010717//regulation of epithelial to mesenchymal transit…	GO:0005886//plasma membrane; GO:0043235//receptor complex	GO:0005025//transforming growth factor beta receptor activity, type I; GO:0005057//receptor signaling protein activity; GO:0005114//type II transforming growth factor beta receptor binding; GO:0005524//ATP binding	K04674(TGFBR1, ALK5)	ko04060//Cytokine-cytokine receptor interaction; ko04010//MAPK signaling pathway; ko05166//HTLV-I infection; ko04520//Adherens junction; ko05212//Pancreatic cancer; ko05220//Chronic myeloid leukemia; ko04380//Osteoclast differentiation; ko05142//Chagas disease (American trypanosomiasis); ko04390//Hippo signaling pathway; ko04350//TGF-beta signaling pathway; ko05200//Pathways in cancer; ko04068//F…
ENSGALG00000012681	-1.05904	0.47995	0.018889	7.69631	9.90889	4.87972	3.42969	4.53923	2.1866	MBOAT1	-	Lysophospholipid acyltransferase 1	-	-	-	K13517(MBOAT1_2)	ko00564//Glycerophospholipid metabolism; ko00561//Glycerolipid metabolism
ENSGALG00000012787	0.840413	1.79056	0.0490321	11.5911	10.216	3.54237	9.07467	11.8833	22.0494	BMP6	420868	Bone morphogenetic protein 6	-	-	-	K16620(BMP6)	ko04913//Ovarian steroidogenesis; ko04390//Hippo signaling pathway; ko04350//TGF-beta signaling pathway
ENSGALG00000012877	-0.59891	0.660253	0.0473115	22.6761	36.5958	35.268	16.789	26.507	16.6386	CREB3L2	418123	cyclic amp-responsive element-binding protein 3-like protein 2	GO:0002062//chondrocyte differentiation; GO:0006888//ER to Golgi vesicle-mediated transport; GO:0034976//response to endoplasmic reticulum stress; GO:0045893//positive regulation of transcription, DNA-templated	GO:0005634//nucleus; GO:0005783//endoplasmic reticulum	GO:0003700//sequence-specific DNA binding transcription factor activity; GO:0035497//cAMP response element binding; GO:0043565//sequence-specific DNA binding	K09048(CREB3)	ko04916//Melanogenesis; ko04725//Cholinergic synapse; ko05016//Huntington's disease; ko04728//Dopaminergic synapse; ko04668//TNF signaling pathway; ko05030//Cocaine addiction; ko05034//Alcoholism; ko04261//Adrenergic signaling in cardiomyocytes; ko05215//Prostate cancer; ko04911//Insulin secretion; ko04915//Estrogen signaling pathway; ko05203//Viral carcinogenesis; ko04151//PI3K-Akt signaling pat…
ENSGALG00000012973	-2.2005	0.217563	0.0022858	1.32508	1.51044	0.648441	0.318733	0.223754	0.15647	ESR1	396099	estrogen receptor	GO:0001547//antral ovarian follicle growth; GO:0002064//epithelial cell development; GO:0008209//androgen metabolic process; GO:0008584//male gonad development; GO:0010629//negative regulation of gene expression; GO:0032355//response to estradiol; GO:0042981//regulation of apoptotic process; GO:0043124//negative regulation of I-kappaB kinase/NF-kappaB signaling; GO:0043433//negative regulation of…	GO:0005634//nucleus; GO:0005737//cytoplasm; GO:0005886//plasma membrane	GO:0001046//core promoter sequence-specific DNA binding; GO:0003682//chromatin binding; GO:0005496//steroid binding; GO:0008013//beta-catenin binding; GO:0008134//transcription factor binding; GO:0008270//zinc ion binding; GO:0019899//enzyme binding; GO:0034056//estrogen response element binding; GO:0038052//estrogen-activated sequence-specific DNA binding RNA polymerase II transcription factor a…	K08550(NR3A1, ESR1)	ko04915//Estrogen signaling pathway; ko04919//Thyroid hormone signaling pathway; ko05205//Proteoglycans in cancer; ko04961//Endocrine and other factor-regulated calcium reabsorption; ko04917//Prolactin signaling pathway
ENSGALG00000013098	0.718604	1.64559	0.0145725	220.474	258.174	352.199	342.863	453.503	530.68	MGST1	418178	microsomal glutathione s-transferase 1	GO:0006749//glutathione metabolic process; GO:0071449//cellular response to lipid hydroperoxide	GO:0005743//mitochondrial inner membrane	GO:0004364//glutathione transferase activity; GO:0004602//glutathione peroxidase activity	K00799(GST, gst)	ko00982//Drug metabolism - cytochrome P450; ko00480//Glutathione metabolism; ko05204//Chemical carcinogenesis; ko00980//Metabolism of xenobiotics by cytochrome P450
ENSGALG00000013200	-1.73766	0.299856	0.00627259	0.570083	1.30725	0.466729	0.196308	0.0960659	0.362804	GABBR2	420979	Gamma-aminobutyric acid type B receptor subunit 2	-	-	-	K04615(GABBR)	ko04727//GABAergic synapse; ko04080//Neuroactive ligand-receptor interaction; ko05032//Morphine addiction; ko04915//Estrogen signaling pathway
ENSGALG00000013535	-1.33822	0.395509	0.0108486	5.49657	26.743	6.91991	3.8716	5.85234	4.78094	CYP4V2	415121	cytochrome p450 4v2-like	GO:0010430//fatty acid omega-oxidation	-	GO:0004497//monooxygenase activity; GO:0005506//iron ion binding; GO:0016705//oxidoreductase activity, acting on paired donors, with incorporation or reduction of molecular oxygen; GO:0020037//heme binding	K07427(CYP4V)	-
ENSGALG00000013569	0.746433	1.67764	0.00340885	74.3795	65.6703	77.3423	122.695	119.933	107.452	SEC61B	420997	protein transport protein sec61 subunit beta	GO:0000060//protein import into nucleus, translocation; GO:0002479//antigen processing and presentation of exogenous peptide antigen via MHC class I, TAP-dependent; GO:0006412//translation; GO:0006614//SRP-dependent cotranslational protein targeting to membrane; GO:0030433//ER-associated ubiquitin-dependent protein catabolic process; GO:0030970//retrograde protein transport, ER to cytosol	GO:0031205//endoplasmic reticulum Sec complex	GO:0015450//P-P-bond-hydrolysis-driven protein transmembrane transporter activity; GO:0048408//epidermal growth factor binding	K09481(SEC61B, SBH2)	ko05110//Vibrio cholerae infection; ko04145//Phagosome; ko04141//Protein processing in endoplasmic reticulum; ko03060//Protein export
ENSGALG00000013804	0.737293	1.66704	0.0104302	10.8312	9.12281	10.1448	15.1644	15.8052	17.2468	SRD5A3	422750	Probable polyprenol reductase	-	-	-	K12345(SRD5A3)	ko00140//Steroid hormone biosynthesis
ENSGALG00000014165	0.697202	1.62136	0.0219178	21.2792	20.3118	11.8672	31.5498	22.6601	26.4947	MCAT	427934	Malonyl-CoA-acyl carrier protein transacylase, mitochondrial	-	-	-	K00645(fabD)	ko00061//Fatty acid biosynthesis; ko01212//Fatty acid metabolism
ENSGALG00000014569	-1.08029	0.472932	0.00441962	547.351	1175.14	1524.4	525.863	614.278	341.869	PNPLA2	431066	adipose triglyceride lipase	GO:0010891//negative regulation of sequestering of triglyceride; GO:0010898//positive regulation of triglyceride catabolic process	GO:0005829//cytosol	GO:0004806//triglyceride lipase activity	K16816(PNPLA2, ATGL)	ko00561//Glycerolipid metabolism
ENSGALG00000014607	-0.719794	0.607184	0.0128975	41.8419	44.709	22.3827	19.2385	21.4386	21.8737	STARD3	770436	star-related lipid transfer protein 3	GO:0006701//progesterone biosynthetic process	GO:0005739//mitochondrion; GO:0005768//endosome	GO:0015485//cholesterol binding; GO:0017127//cholesterol transporter activity	-	-
ENSGALG00000014718	-0.905963	0.533676	0.00575199	6.44476	8.51904	6.7319	2.99351	5.20307	2.85513	MAP3K1	427144	Mitogen-activated protein kinase kinase kinase 1	-	-	-	K04416(MAP3K1, MEKK1)	ko04722//Neurotrophin signaling pathway; ko04010//MAPK signaling pathway; ko05166//HTLV-I infection; ko04622//RIG-I-like receptor signaling pathway; ko04912//GnRH signaling pathway; ko04120//Ubiquitin mediated proteolysis; ko05161//Hepatitis B
ENSGALG00000014866	1.95049	3.86507	0.00261275	4.95083	5.87276	8.79855	7.15679	54.416	12.4108	FABP7	396246	fatty acid-binding brain	GO:0021846//cell proliferation in forebrain; GO:0022008//neurogenesis; GO:0060134//prepulse inhibition	GO:0005737//cytoplasm; GO:0042995//cell projection; GO:0043025//neuronal cell body	GO:0005215//transporter activity; GO:0008289//lipid binding	K08756(FABP7)	ko03320//PPAR signaling pathway
ENSGALG00000014970	-1.28859	0.409351	0.00102992	51.0463	157.354	50.047	27.7188	31.0587	40.9587	FSTL1	395349	follistatin-related protein 1	-	-	GO:0005509//calcium ion binding	-	-
ENSGALG00000015297	-0.756676	0.591858	0.0471368	31.5023	62.4854	92.3669	46.8931	33.3784	26.3091	FOXO3	421769	Forkhead box protein O3	-	-	-	K09408(FOXO3)	ko04062//Chemokine signaling pathway; ko04722//Neurotrophin signaling pathway; ko05223//Non-small cell lung cancer; ko05213//Endometrial cancer; ko04068//FoxO signaling pathway; ko04151//PI3K-Akt signaling pathway; ko04917//Prolactin signaling pathway
ENSGALG00000015303	-1.29239	0.408274	0.0142681	1.98477	3.96913	3.37817	0.804064	1.50506	1.34207	LACE1	-	lactation elevated protein 1	-	-	GO:0005524//ATP binding	-	-
ENSGALG00000015425	-0.733697	0.601361	0.0288947	766.297	1192.86	796.126	434.438	796.297	343.43	LPL	396219	lipoprotein lipase-like	GO:0010744//positive regulation of macrophage derived foam cell differentiation; GO:0010886//positive regulation of cholesterol storage; GO:0010890//positive regulation of sequestering of triglyceride; GO:0019433//triglyceride catabolic process; GO:0070328//triglyceride homeostasis	GO:0005886//plasma membrane; GO:0009986//cell surface; GO:0031225//anchored component of membrane; GO:0034361//very-low-density lipoprotein particle; GO:0042627//chylomicron	GO:0004465//lipoprotein lipase activity; GO:0005102//receptor binding; GO:0008201//heparin binding; GO:0034185//apolipoprotein binding	K01059(LPL)	ko03320//PPAR signaling pathway; ko05010//Alzheimer's disease; ko00561//Glycerolipid metabolism
ENSGALG00000015433	-1.22894	0.426632	0.000270054	37.2408	63.6643	77.4126	23.9283	31.2845	18.0307	ABCA1	373945	atp-binding cassette sub-family a member 1	-	-	GO:0005524//ATP binding; GO:0016887//ATPase activity	K05641(ABCA1)	ko04975//Fat digestion and absorption; ko02010//ABC transporters
ENSGALG00000016164	-1.35977	0.389643	0.0217386	0.965025	1.8578	1.50113	0.32188	0.849681	0.43758	ABCG1	418533	atp-binding cassette sub-family g member 1 isoform x2	GO:0006355//regulation of transcription, DNA-templated; GO:0010872//regulation of cholesterol esterification; GO:0010875//positive regulation of cholesterol efflux; GO:0010888//negative regulation of lipid storage; GO:0032367//intracellular cholesterol transport; GO:0033700//phospholipid efflux; GO:0033993//response to lipid; GO:0034374//low-density lipoprotein particle remodeling; GO:0034375//hi…	GO:0005739//mitochondrion; GO:0005794//Golgi apparatus; GO:0009897//external side of plasma membrane; GO:0055037//recycling endosome	GO:0005524//ATP binding; GO:0005548//phospholipid transporter activity; GO:0017127//cholesterol transporter activity; GO:0019534//toxin transporter activity; GO:0034041//sterol-transporting ATPase activity; GO:0034437//glycoprotein transporter activity; GO:0042803//protein homodimerization activity; GO:0043531//ADP binding; GO:0046982//protein heterodimerization activity	K05679(ABCG1)	ko02010//ABC transporters
ENSGALG00000016400	2.48717	5.60675	2.49e-05	1.54029	1.06783	2.65483	8.61119	15.8979	4.59494	RSAD2	428650	radical s-adenosyl methionine domain-containing protein 2	GO:0019048//modulation by virus of host morphology or physiology; GO:0030278//regulation of ossification; GO:0034157//positive regulation of toll-like receptor 7 signaling pathway; GO:0034165//positive regulation of toll-like receptor 9 signaling pathway; GO:0043367//CD4-positive, alpha-beta T cell differentiation; GO:0045071//negative regulation of viral genome replication; GO:0050709//negative …	GO:0005741//mitochondrial outer membrane; GO:0005743//mitochondrial inner membrane; GO:0005789//endoplasmic reticulum membrane; GO:0005794//Golgi apparatus; GO:0005811//lipid particle	GO:0003824//catalytic activity; GO:0043621//protein self-association; GO:0046872//metal ion binding; GO:0051539//4 iron, 4 sulfur cluster binding	K15045(RSAD2)	ko05164//Influenza A
ENSGALG00000016406	-0.834155	0.560911	0.0155275	10.0102	13.4962	12.6896	5.09526	9.01401	5.36871	RPS6KA3	418605	ribosomal protein s6 kinase alpha-3 isoform x1	GO:0002224//toll-like receptor signaling pathway; GO:0032496//response to lipopolysaccharide; GO:0045944//positive regulation of transcription from RNA polymerase II promoter	-	GO:0000287//magnesium ion binding; GO:0004674//protein serine/threonine kinase activity; GO:0005524//ATP binding; GO:0019901//protein kinase binding; GO:0043027//cysteine-type endopeptidase inhibitor activity involved in apoptotic process	K04373(RPS6KA, RSK2)	ko04914//Progesterone-mediated oocyte maturation; ko04722//Neurotrophin signaling pathway; ko04010//MAPK signaling pathway; ko04114//Oocyte meiosis; ko04720//Long-term potentiation; ko04150//mTOR signaling pathway
ENSGALG00000016428	-0.866468	0.548488	0.0250545	17.273	43.3115	10.6058	5.64728	11.9396	12.3875	Enpp2	420361	ectonucleotide pyrophosphatase phosphodiesterase family member 2 isoform x1	GO:0006955//immune response	-	GO:0003676//nucleic acid binding; GO:0005044//scavenger receptor activity; GO:0016787//hydrolase activity; GO:0030247//polysaccharide binding; GO:0046872//metal ion binding	K01122(ENPP2)	ko00565//Ether lipid metabolism
ENSGALG00000016795	-1.03435	0.488236	0.00973662	4.61929	4.17532	4.48923	1.86731	2.34082	2.00918	TGFBRAP1	418724	Transforming growth factor-beta receptor-associated protein 1	-	-	-	-	-
ENSGALG00000016927	-1.99482	0.2509	0.00347818	3.17587	6.72122	0.587119	0.847702	1.06603	0.503249	KLF5	418818	Krueppel-like factor 5	-	-	-	K09206(KLF5)	-
ENSGALG00000016959	-1.64295	0.3202	0.000654211	1.92122	2.25524	2.22509	0.739401	0.806409	0.407247	DGKH	769506	diacylglycerol kinase eta isoform x2	GO:0007205//protein kinase C-activating G-protein coupled receptor signaling pathway; GO:0035556//intracellular signal transduction	-	GO:0003951//NAD+ kinase activity; GO:0004143//diacylglycerol kinase activity	K00901(E2.7.1.107, DGK, dgkA)	ko00564//Glycerophospholipid metabolism; ko04070//Phosphatidylinositol signaling system; ko00561//Glycerolipid metabolism
ENSGALG00000017050	-1.39209	0.381012	0.0257102	3.57259	1.10606	1.70619	0.611089	0.873772	0.824976	SMAD9	395543	mothers against decapentaplegic homolog 9 isoform x1	GO:0001657//ureteric bud development; GO:0006468//protein phosphorylation; GO:0007179//transforming growth factor beta receptor signaling pathway; GO:0030509//BMP signaling pathway; GO:0030901//midbrain development; GO:0030902//hindbrain development; GO:0051216//cartilage development; GO:0060348//bone development; GO:0071407//cellular response to organic cyclic compound	GO:0005634//nucleus; GO:0005667//transcription factor complex; GO:0005737//cytoplasm	GO:0003700//sequence-specific DNA binding transcription factor activity	K16791(SMAD9, SMAD8)	ko04350//TGF-beta signaling pathway
ENSGALG00000017065	-0.712899	0.610093	0.0489444	32.7494	24.0376	64.9076	23.4524	26.3073	22.8641	STARD13	418908	star-related lipid transfer protein 13 isoform x1	GO:0007165//signal transduction	GO:0005622//intracellular	GO:0008289//lipid binding	-	-
ENSGALG00000017195	-1.40592	0.377377	0.0272594	1.71086	2.9098	1.70084	0.376254	0.489083	1.38531	PGR	396198	progesterone receptor	GO:0006351//transcription, DNA-templated; GO:0010629//negative regulation of gene expression	GO:0005576//extracellular region; GO:0005634//nucleus; GO:0005737//cytoplasm	GO:0003700//sequence-specific DNA binding transcription factor activity; GO:0003707//steroid hormone receptor activity; GO:0005102//receptor binding; GO:0005496//steroid binding; GO:0008270//zinc ion binding; GO:0019899//enzyme binding; GO:0043565//sequence-specific DNA binding	K08556(NR3C3, PGR)	ko04914//Progesterone-mediated oocyte maturation; ko04114//Oocyte meiosis
ENSGALG00000017462	-1.42494	0.372434	2.55e-06	11.641	17.2641	10.3451	4.1164	5.47523	4.28596	FNIP1	427642	folliculin-interacting protein 1	GO:0000122//negative regulation of transcription from RNA polymerase II promoter; GO:0002327//immature B cell differentiation; GO:0002904//positive regulation of B cell apoptotic process; GO:0009267//cellular response to starvation; GO:0032007//negative regulation of TOR signaling; GO:0033138//positive regulation of peptidyl-serine phosphorylation; GO:0043154//negative regulation of cysteine-type…	GO:0005737//cytoplasm	GO:0005085//guanyl-nucleotide exchange factor activity	-	-
ENSGALG00000017524	0.653214	1.57267	0.0378929	34.6622	28.0321	14.0589	37.0831	38.1173	38.7523	DOHH	427066	deoxyhypusine hydroxylase	GO:0008612//peptidyl-lysine modification to peptidyl-hypusine	-	GO:0005319//lipid transporter activity; GO:0019135//deoxyhypusine monooxygenase activity; GO:0046872//metal ion binding	K06072(E1.14.99.29, DOHH)	-
ENSGALG00000019017	0.894273	1.85867	0.0376908	8.55933	4.07233	4.26547	10.3694	8.99588	10.5747	GLTP	429534	glycolipid transfer protein	GO:0046836//glycolipid transport	GO:0005737//cytoplasm	GO:0017089//glycolipid transporter activity; GO:0051861//glycolipid binding	-	-
ENSGALG00000021972	1.62418	3.08267	6.39e-07	253.697	495.422	200.706	936.236	806.774	1021.14	PLIN3	100857433	Perilipin-3	-	-	-	-	-
ENSGALG00000023308	1.01944	2.02713	0.00720442	12.6703	8.63435	8.53727	19.5052	17.3217	21.015	NPB	-	anaphase-promoting complex subunit 11	GO:0007094//mitotic spindle assembly checkpoint; GO:0031145//anaphase-promoting complex-dependent proteasomal ubiquitin-dependent protein catabolic process; GO:0051436//negative regulation of ubiquitin-protein ligase activity involved in mitotic cell cycle; GO:0051437//positive regulation of ubiquitin-protein ligase activity involved in mitotic cell cycle; GO:0070979//protein K11-linked ubiquitin…	GO:0005654//nucleoplasm; GO:0005680//anaphase-promoting complex; GO:0005829//cytosol	GO:0004842//ubiquitin-protein transferase activity; GO:0008270//zinc ion binding	K03358(APC11)	ko04914//Progesterone-mediated oocyte maturation; ko04114//Oocyte meiosis; ko04110//Cell cycle; ko05166//HTLV-I infection; ko04120//Ubiquitin mediated proteolysis; ko04111//Cell cycle - yeast; ko04113//Meiosis - yeast
ENSGALG00000024000	-1.18413	0.440091	0.00989943	37.5512	133.091	53.2143	49.4501	26.1341	16.3548	7	396065	type-1 angiotensin ii receptor	GO:0001822//kidney development; GO:0007266//Rho protein signal transduction; GO:0010873//positive regulation of cholesterol esterification; GO:0019229//regulation of vasoconstriction; GO:0019722//calcium-mediated signaling; GO:0032270//positive regulation of cellular protein metabolic process; GO:0032430//positive regulation of phospholipase A2 activity; GO:0051482//positive regulation of cytosol…	GO:0005886//plasma membrane; GO:0016021//integral component of membrane	GO:0001596//angiotensin type I receptor activity; GO:0004945//angiotensin type II receptor activity; GO:0010698//acetyltransferase activator activity; GO:0031711//bradykinin receptor binding; GO:0046982//protein heterodimerization activity	K04166(AGTR1)	ko04080//Neuroactive ligand-receptor interaction; ko04261//Adrenergic signaling in cardiomyocytes; ko04020//Calcium signaling pathway; ko04614//Renin-angiotensin system; ko04270//Vascular smooth muscle contraction
ENSGALG00000024328	-1.39654	0.379838	0.0427758	4.76634	15.0812	1.0269	3.37911	2.17529	1.70625	FSTL3	770427	Follistatin-related protein 3	-	-	-	-	-
ENSGALG00000026606	-1.21295	0.431387	0.000329384	11.2549	30.9202	23.3143	8.29487	8.54521	10.2372	ADTRP	771464	androgen-dependent tfpi-regulating protein	-	GO:0016021//integral component of membrane	-	-	-
ENSGALG00000027308	-0.752211	0.593693	0.0105669	50.0981	94.965	77.1716	35.7533	44.5896	46.2354	LRP1	-	prolow-density lipoprotein receptor-related protein 1	GO:0006898//receptor-mediated endocytosis; GO:0007205//protein kinase C-activating G-protein coupled receptor signaling pathway; GO:0008203//cholesterol metabolic process; GO:0008283//cell proliferation; GO:0010875//positive regulation of cholesterol efflux; GO:0014912//negative regulation of smooth muscle cell migration; GO:0030178//negative regulation of Wnt signaling pathway; GO:0032429//regul…	GO:0005634//nucleus; GO:0005765//lysosomal membrane; GO:0005768//endosome; GO:0005887//integral component of plasma membrane; GO:0005905//coated pit; GO:0030136//clathrin-coated vesicle; GO:0030425//dendrite; GO:0043025//neuronal cell body; GO:0043235//receptor complex; GO:0048471//perinuclear region of cytoplasm	GO:0002020//protease binding; GO:0005509//calcium ion binding; GO:0032403//protein complex binding; GO:0034185//apolipoprotein binding	K04550(LRP1, CD91)	ko05144//Malaria; ko05010//Alzheimer's disease
ENSGALG00000027389	-1.26836	0.415132	0.0417536	0.593896	0.451314	1.00284	0.142854	0.237687	0.448826	RGS7BP	770874	regulator of g-protein signaling 7-binding protein	GO:0007186//G-protein coupled receptor signaling pathway	GO:0005634//nucleus; GO:0005737//cytoplasm; GO:0005886//plasma membrane	-	-	-
ENSGALG00000027786	1.32196	2.50005	0.00084433	21.3432	13.0731	10.2671	27.1949	52.5062	26.4273	SOCS3	395299	Suppressor of cytokine signaling 3	-	-	-	K04696(SOCS3, CIS3)	ko04920//Adipocytokine signaling pathway; ko04932//Non-alcoholic fatty liver disease (NAFLD); ko04668//TNF signaling pathway; ko04630//Jak-STAT signaling pathway; ko04380//Osteoclast differentiation; ko04930//Type II diabetes mellitus; ko04910//Insulin signaling pathway; ko05160//Hepatitis C; ko04120//Ubiquitin mediated proteolysis; ko05164//Influenza A; ko05168//Herpes simplex infection; ko04917…
ENSGALG00000028204	0.934343	1.91102	0.00203319	259.934	208.893	164.177	292.469	534.25	325.621	GPX1	100857115	low quality protein: glutathione peroxidase 1	GO:0001659//temperature homeostasis; GO:0001885//endothelial cell development; GO:0002862//negative regulation of inflammatory response to antigenic stimulus; GO:0006144//purine nucleobase metabolic process; GO:0006195//purine nucleotide catabolic process; GO:0006641//triglyceride metabolic process; GO:0006749//glutathione metabolic process; GO:0007605//sensory perception of sound; GO:0008631//in…	GO:0005739//mitochondrion; GO:0005829//cytosol	GO:0004602//glutathione peroxidase activity; GO:0004866//endopeptidase inhibitor activity; GO:0017124//SH3 domain binding	K00432(E1.11.1.9)	ko00480//Glutathione metabolism; ko04918//Thyroid hormone synthesis; ko00590//Arachidonic acid metabolism
ENSGALG00000028529	0.715996	1.64262	0.012958	1005.53	843.747	711.031	1698.09	998.261	1301.19	PTGDS	374110	lipocalin-like	GO:0006629//lipid metabolic process	GO:0005576//extracellular region	GO:0005215//transporter activity; GO:0036094//small molecule binding	K01830(E5.3.99.2, PTGDS)	ko00590//Arachidonic acid metabolism
